# Supplementary material for: Classification and characterization of human endogenous retroviruses; mosaic forms are common
Source: Retrovirology. 2016 Jan 22;13:7. doi: 10.1186/s12977-015-0232-y (PMC4724089; doi:10.1186/s12977-015-0232-y)
Supplement: Supplementary file 1 — 10.1186/s12977-015-0232-y Excel table generated from the master.dbf table. Field names that need an explanation, and are not explained in the main text, are; “Subgenes”: Presence of motif hits belonging to portions of LTRs and the four major genes (from ReTe); “Chainscore”: Weighted sum of motif hits calculated by ReTe, ranging from 300 to 2500; “Breaks”: ReTe detected two proviral portions seemingly belonging together but separated by a longer than normal distance, therefore disregarded the intervening sequence, its start and stop shown in this field; the PBS fields are described in the main text; “Gagscore” (as well as scores for the other three major genes) shows the degree of fit of the putein to the reference proteins in the best fitting genus-specific alignment included in ReTe; “Tperc”, “Aperc” etc.: percentage of each nucleotide in the chain (from ReTe); “Bestrefrv”: Best fitting nucleotide sequence out of a set of reference retroviral nucleic acid sequences, together with % identity and total length of the reference sequence (from ReTe); “Polclass”: best fitting reference Pol amino acid sequence, with the score of the reference sequence to itself/score of the query sequence to the reference sequence (from ReTe); The five “idpc” fields show the % identity to group consensus for dna and the four major proteins; the “Envidpc2” field shows % identity to the Env subgroup2 consensus; “Repantist” shows antisense portions of a repeatmasker Simage; the five Simage field collections show nucleic acid Simages for repeatmasker (rep), HML (hml), reference sequence collection (ref), first (con1) and second [con2, this paper (Additional file 3: list S3), including best representative (bre) noncanonical or single canonical sequences] consensus collections, respectively. For each Simage are also shown a quantification (-simgst), a list (-simgls) explaining the letter symbols, and the sense relative to the chain sense (-simgse); The con2 set also contains the field “con2simg [file 12977_2015_232_MOESM1_ESM.xls]

## Sheet: hg19_herv_master_20150608
taxorder	rvnr	subgenes	chr	chainstart	chainend	chainscore	chaingenus	breaks	ltr5pos1	ltr5pos2	ltrdiv	pbsscore	pbstype	pbsseqrete	bestpbstyp	bestpbscod	likelypseq	likelypbs	likelypcod	gagpos1	gagpos2	gagscore	gagshifts	gagstops	gagframe	gagprshift	nc1	nc1score	nc2	nc2score	propos1	propos2	proscore	proshifts	prostops	polorf	proframe	prpolshift	polpos1	polpos2	polscore	polshifts	polstops	polframe	envpos1	envpos2	envscore	envshifts	envstops
10110	1043	5LTR PBS CA NC RT IN SU TM 3LTR	3	101350889	101360897	1180	C		101350889	101351438	7	0	T	tggaggcccagcgagatt						101353380	101354923	0.93	3	4	0	0	cayckqaghwkkec	86		0	0	0	0	0	0	11	0	0	101355152	101358490	0.8	5	6	0	0	0	0	0	0
10110	1119	5LTR PBS CA IN TM 3LTR	3	129902952	129895505	386	C		129902952	129902380	10.11	38	T	tggaggcccgagcgagaa						129900536	129899237	0.92	1	4	0	0		0		0	0	0	0	0	0	14	0	0	129899202	129897345	0.71	5	9	0	0	0	0	0	0
10110	1211	5LTR PBS CA Prot IN SU TM 3LTR	3	164059420	164051889	773	C	138838061>138837166	164059420	164059294	3.15	200	T	tggaggccccagcgagat			TGGAGGCCCCAGcGAGAT	T	TGT	0	0	0	0	0	2	0		0		0	0	0	0	0	0	13	0	0	164056920	164054288	0.74	9	4	0	164054285	164052308	0.86	3	5
10110	2248	5LTR PBS CA NC RT IN SU TM 3LTR	6	87182707	87191382	743	C	92059274>92060042	87182707	87183268	9.08	72	T	tggaggccccagtgagat	T	TGT				87185159	87186674	0.92	1	4	0	0	cayckqtghwkkec	86		0	0	0	0	0	0	2	0	0	87187795	87188844	0.8	2	0	0	87188933	87190924	0.84	3	9
10110	2449	5LTR PBS MA CA NC Prot RT IN SU TM 3LTR	7	29685847	29675991	1562	C		29685847	29685497	5.75	72	T	tggaggccccagtgagat	T	TGT				29684587	29682043	0.69	7	3	1	1	cmyckqighwkkkc	77		0	29682039	29681725	0.92	0	0	12	2	0	29681724	29678424	0.8	4	8	2	29677931	29676590	0.91	2	2
10110	2636	5LTR PBS MA CA NC Prot RT IN TM 3LTR	7	134233256	134243118	1136	C		134233256	134234247	30.4	0	K	tggagttcaagggcttgc						134235499	134236649	0.91	1	3	2	0	casckqighwrkec	80		0	134236701	134237175	0.65	1	2	12	2	0	134237178	134240250	0.8	2	10	2	134240793	134242098	0.91	1	3
10110	2781	5LTR PBS NC Prot RT IN SU TM 3LTR	8	43416380	43406468	1668	C		43416380	43415853	6.69	150	T	tggaggccccagtgagat	T	TGT				43413970	43412457	0.9	1	6	3	0	cayckqmghwkkec	88		0	43412453	43412139	0.93	0	0	12	3	-1	43412138	43408853	0.8	5	7	2	43408310	43407019	0.93	2	2
10110	3253	5LTR PBS CA NC Prot RT IN SU TM 3LTR	10	54715753	54706212	1708	C		54715753	54715412	5.87	200	T	tggaggccccagcgagat			TGGAGGCCCCAGcGAGAT	T	TGT	54713647	54712136	0.93	2	3	2	0	ctyckqighwkmec	92		0	54712090	54711656	0.77	0	0	13	2	0	54711654	54708529	0.8	2	11	2	54708039	54706695	0.93	4	1
10110	3382	5LTR PBS CA IN TM 3LTR	11	3538019	3530576	334	C		3538019	3537465	10.36	6	T	tggaggcccgagtgagaa			TGGAGGCCCaAGTGAGAg	T	TGT	3535603	3534222	0.91	1	5	0	0		0		0	0	0	0	0	0	18	0	0	3533981	3532182	0.67	9	9	0	0	0	0	0	0
10110	3528	5LTR PBS CA IN TM 3LTR	11	67656981	67649515	319	C		67656981	67656414	12.12	0	R	tgggctcccccagaaggc						67654569	67653211	0.92	0	7	0	0		0		0	0	0	0	0	0	17	0	0	67653187	67651138	0.67	2	15	0	0	0	0	0	0
10110	3543	5LTR PBS NC Prot IN TM	11	71417037	71425768	309	C		71417037	71417602		75	T	tggaggcccgagcgagaa						0	0	0	0	0	1	0	clkkkkkgrnchnc	19		0	0	0	0	0	0	39	0	0	71418323	71422869	0.56	14	25	0	0	0	0	0	0
10110	4229	5LTR PBS CA NC Prot RT IN SU TM 3LTR	14	106663735	106653665	1655	C		106663735	106663470	8.68	74	T	tggaggccgcagcgagat			TGGAGGCCcCAGgGAGAT	T	TGT	106661336	106659786	0.92	2	2	1	0	cayckqtghwkkec	86		0	106659782	106659468	0.9	0	1	6	1	0	106659467	106656176	0.82	2	4	1	106655571	106654339	0.94	0	0
10110	4374	5LTR PBS CA NC Prot RT IN TM 3LTR	16	34511379	34502306	1660	C		34511379	34511214	6.63	140	T	tggaggccccagtgagat	T	TGT				34509215	34507698	0.94	0	2	3	1	cayckqighwkkec	94		0	34507651	34507217	0.74	0	0	16	1	1	34507214	34504090	0.79	4	12	2	34504041	34502587	0.89	0	7
10110	4380	PBS CA NC IN SU TM	16	35136384	35132309	437	C		0	0		152	T	tggaggccccagggagat			TGGAGGCCCCAGgGAGAT	T	TGT	0	0	0	0	0	0	0		0		0	0	0	0	0	0	28	0	0	35138202	35133803	0.56	14	14	0	0	0	0	0	0
10110	4639	5LTR PBS CA NC Prot RT IN TM 3LTR	19	20472849	20482482	1573	C		20472849	20473066	3.21	200	T	tggaggccccagcgagat			TGGAGGCCCCAGcGAGAT	T	TGT	20475168	20476675	0.92	3	3	2	1	cayckqtgsgkrna	25		0	20476686	20477013	0.86	1	3	13	3	1	20477017	20480295	0.8	2	11	1	20480241	20482134	0.88	1	0
10110	4707	5LTR PBS CA Prot RT IN PPT	19	35052254	35043505	865	C		35052254	35051720		154	T	tggaggccccagcaagat			TGGAGGCCCCAGcaAGAT	T	TGT	0	0	0	0	0	0	0		0		0	0	0	0	0	0	20	2	0	35047502	35043777	0.63	10	10	2	0	0	0	0	0
10110	4710	5LTR PBS CA IN TM 3LTR	19	35212972	35218366	305	C		35212972	35213066	2.11	145	T	tggaggccccagtgagat	T	TGT				0	0	0	0	0	0	0		0		0	0	0	0	0	0	-1	0	0	0	0	0	0	0	0	35216224	35218099	0.86	3	4
10110	5050	5LTR PBS CA NC Prot RT IN TM 3LTR	Y	7698960	7709120	1347	C		7698960	7699609	4.92	23	Q	tggaggtcccagtgagaa			TGGAGGaCCCAGTGAGAt	T	TGT	7701530	7703047	0.91	0	5	3	0	yayckqtghwkkei	54		0	7703051	7703367	0.88	1	0	5	3	-1	7703368	7706605	0.81	3	2	2	7706720	7708311	0.85	2	9
10110	5094	MA CA NC Prot RT IN	Y	14479268	14475784	613	C		0	0										14479969	14478714	0.79	5	3	1	0	cayckqignwkkec	81		0	14478710	14478414	0.88	0	2	23	1	1	14478413	14475243	0.76	9	14	2	0	0	0	0	0
10110	5247	MA CA NC Prot RT IN TM	Y	25973053	25979019	723	C		0	0										25972664	25973731	0.88	4	1	1	0	yayckqtghwktec	62		0	25973735	25974102	0.81	1	1	25	1	0	25974105	25977309	0.76	12	13	1	0	0	0	0	0
10110	5273	MA CA NC Prot RT IN TM	Y	27989334	27983368	731	C		0	0										27989723	27988656	0.88	4	1	1	0	yayckqtghwktec	63		0	27988652	27988285	0.81	1	1	25	1	0	27988282	27985078	0.76	12	13	1	0	0	0	0	0
10110	669	MA CA DU IN	2	124444415	124447391	332	C		0	0										124444415	124445846	0.89	3	2	0	0		0		0	0	0	0	0	0	9	0	0	124446111	124447490	0.73	2	7	0	0	0	0	0	0
10110	1157	PBS CA Prot RT IN	3	146129390	146124933	411	C	110825460>110826761	0	0		106	T	tgggggccccagtgagat			TGGgGGCCCCAGTGAGAT	T	TGT	0	0	0	0	0	2	0		0		0	0	0	0	0	0	18	0	0	146126982	146124671	0.75	9	9	1	0	0	0	0	0
10110	1906	5LTR PBS MA CA Prot IN PPT 3LTR	5	95049010	95041787	393	C		95049010	95048860	0.66	0	S	tgggagaatcaacaggaa						95047755	95046350	0.93	1	0	2	0		0		0	95045220	95044619	0.57	4	0	-1	0	0	0	0	0	0	0	0	0	0	0	0	0
10110	2104	5LTR PBS MA CA NC Prot RT IN TM PPT 3LTR	6	28744318	28732647	1352	C	127001980>127001974	28744318	28742749	33.76	0	L	tggttgtcaaagtttcgt						28741544	28739998	0.94	1	2	1	0	cayckqtghwkkec	86		0	28739994	28739461	0.7	0	0	12	1	1	28739458	28736459	0.8	4	8	2	28735841	28734564	0.91	3	2
10110	3226	MA CA NC Prot RT IN TM PPT	10	38225940	38233117	1282	C		0	0										38225940	38227508	0.93	2	1	1	-1	cayckqighrkkec	89		0	38227512	38227736	0.83	0	0	11	3	0	38227739	38230961	0.8	3	8	3	38231506	38232794	0.9	3	5
10110	3688	5LTR PBS CA IN	12	8477516	8472220	329	C		8477516	8476950		44	T	tggaggcccgagcgagaa						8475096	8473799	0.91	1	4	0	0		0		0	0	0	0	0	0	23	0	0	8473793	8471689	0.66	8	15	0	0	0	0	0	0
10110	4308	5LTR PBS MA CA NC IN	15	89083757	89087484	429	C		89083757	89085004		0		tggctccgttcatgtgcc						89084851	89086504	0.86	3	2	0	0	cayckqtrhwkkec	68		0	0	0	0	0	0	9	0	0	89086859	89088018	0.73	4	5	0	0	0	0	0	0
10110	4558	5LTR PBS CA NC RT IN TM 3LTR	18	47926823	47935100	917	C		47926823	47927376	4.33	152	T	tggaggccccaacgagat			TGGAGGCCCCAacGAGAT	T	TGT	47929079	47930536	0.94	3	4	0	0	ctyckqighwkkec	100		0	0	0	0	0	0	19	0	0	47930655	47933639	0.71	10	9	0	0	0	0	0	0
10110	4676	5LTR PBS CA Prot IN TM PPT	19	23369633	23360067	487	C		23369633	23369077		150	T	tggaggccccagtgagat	T	TGT				0	0	0	0	0	0	0		0		0	0	0	0	0	0	28	1	0	23367204	23364012	0.65	11	17	0	0	0	0	0	0
10110	4715	5LTR PBS MA CA NC Prot IN TM PPT	19	36823324	36814650	399	C		36823324	36822650		0	W	tggcctccaggtgcaaag						0	0	0	0	0	2	0		0	ckltpstsknainc	10	0	0	0	0	0	18	0	0	36820635	36816472	0.62	10	8	0	0	0	0	0	0
10110	5142	RT IN TM PPT	Y	18312287	18317768	761	C		0	0										0	0	0	0	0	0	0		0		0	0	0	0	0	0	16	0	0	18312104	18315235	0.78	7	9	0	0	0	0	0	0
10110	5143	RT IN TM PPT	Y	18496816	18491335	758	C		0	0										0	0	0	0	0	0	0		0		0	0	0	0	0	0	16	0	0	18496999	18493868	0.78	7	9	0	0	0	0	0	0
10210	535	5LTR PBS MA CA NC Prot RT IN PPT 3LTR	2	52658077	52665007	987	C		52658077	52658422	10.41	0	G	tggtaccctgattgggaa			TGGTtCCCTGAaTGGGAA	E	CTC	52658914	52660502	0.9	3	1	3	-1	caycketghwkdkc	60		0	52660529	52660835	0.86	1	1	16	2	1	52660836	52664083	0.73	4	12	3	0	0	0	0	0
10210	567	MA CA NC Prot RT IN	2	71273872	71277736	742	C		0	0										71273824	71275068	0.9	3	3	1	-1	casckeighwknkc	62		0	71275072	71275452	0.82	0	0	10	3	-1	71275455	71278192	0.74	3	7	0	0	0	0	0	0
10210	849	CA NC Prot RT IN PPT	3	889702	894961	692	C		0	0										889296	890641	0.9	5	2	3	0	cayckeigrwkdkc	56		0	890645	891012	0.89	1	1	10	3	-1	891013	894218	0.75	5	5	2	0	0	0	0	0
10210	1118	CA NC Prot RT IN SU TM PPT	3	129866481	129860146	1261	C	20632571>20631802	0	0										129867528	129865937	0.9	3	2	2	0	cayczeigqwknky	35		0	129865933	129865430	0.83	0	0	13	2	-1	129865427	129862375	0.75	1	12	1	129862376	129860314	0.95	1	9
10210	1501	5LTR PBS CA NC Prot RT IN SU TM PPT 3LTR	4	92019209	92010275	1449	C		92019209	92019100	32.38	0	E	tggttttcagcaaagaaa						92017904	92016337	0.91	1	4	3	0	cayckeighwkdkc	65		0	92016333	92015961	0.9	2	0	11	3	1	92015960	92012773	0.77	1	10	1	92012774	92010708	0.9	3	8
10210	1632	5LTR PBS MA CA NC Prot RT IN SU TM PPT 3LTR	4	138399608	138407984	1388	C		138399608	138399710	8.74	149	E	tggttccctgaccaggaa	E	CTC				138400458	138402047	0.89	3	2	1	0	mayckeighzkdkc	34		0	138402051	138402500	0.84	0	0	16	1	1	138402501	138405604	0.77	7	9	2	138405603	138407673	0.93	2	4
10210	1945	5LTR PBS CA NC Prot RT IN SU TM PPT 3LTR	5	111859790	111868330	1599	C	47198824>47192602	111859790	111860041	7.57	137	E	tggttccctgaccaggaa	E	CTC				111860590	111862185	0.89	0	5	3	0	ctycketgywkdkc	66		0	111862189	111862656	0.78	0	1	12	3	1	111862658	111865751	0.76	3	9	1	111865750	111867862	0.9	1	5
10210	2256	5LTR PBS CA NC Prot RT IN SU TM PPT 3LTR	6	89371970	89380600	1421	C		89371970	89372242	3.66	100	E	tggttccctgacctggaa	E	CTC				89372906	89374481	0.9	4	4	2	0	caycketghwkdkc	62		0	89374497	89374832	0.93	0	0	13	2	1	89374834	89378078	0.75	6	7	3	89378077	89380159	0.92	4	2
10210	2322	5LTR PBS MA CA NC Prot RT IN SU TM PPT 3LTR	6	123070382	123062943	1565	C		123070382	123070228	6.04	130	E	tggttccctgaccaggaa	E	CTC				123069314	123067809	0.89	6	1	2	0	ctyykeirhwkdkc	39		0	123067805	123067467	0.91	0	0	5	2	0	123067466	123065267	0.74	2	3	2	123065245	123063225	0.92	6	2
10210	2416	MA CA NC Prot RT IN	7	6915356	6910858	811	C	171188803>171189890	0	0										6915405	6913857	0.83	3	7	1	0	cayckeigqwknkc	66		0	6913853	6913497	0.89	0	0	19	1	1	6913492	6910192	0.69	5	14	2	0	0	0	0	0
10210	2758	PBS CA NC Prot RT IN	8	30586602	30591003	960	C		0	0		51	E	tggttccctgactgggaa	E	CTC				30587144	30588729	0.93	2	0	2	1	cayckeighwknkc	71		0	30588733	30589239	0.76	0	0	6	3	-1	30589242	30591371	0.82	5	1	2	0	0	0	0	0
10210	2763	5LTR PBS MA CA NC Prot RT IN SU TM PPT 3LTR	8	35809117	35817550	1300	C		35809117	35809332	11.11	82	E	tggttccctgaccgggaa	E	CTC				35810030	35811652	0.86	2	9	1	0	cayckeighwkdkc	65		0	35811702	35811946	0.93	1	0	15	0	0	35811949	35815172	0.75	5	10	2	35815194	35817271	0.89	3	7
10210	2828	5LTR PBS RT IN PPT 3LTR	8	54643824	54649791	667	C		54643824	54644301	7.89	54	E	tggttccctgaccgggaa	E	CTC				0	0	0	0	0	0	0		0		0	0	0	0	0	0	13	0	0	54645338	54648247	0.74	5	8	0	0	0	0	0	0
10210	3221	5LTR PBS MA CA NC Prot RT IN 3LTR	10	35257790	35264564	1358	C		35257790	35258167	8.92	148	E	tggttccctgaccaggaa	E	CTC				35258694	35260302	0.89	1	3	3	0		0		0	35260306	35260674	0.93	0	0	15	3	0	35260675	35264170	0.7	7	8	3	0	0	0	0	0
10210	3527	CA NC Prot RT IN SU TM PPT	11	67619365	67613020	1175	C		0	0										67620411	67618826	0.91	1	2	3	0	cayckeighwknkc	71		0	67618822	67618454	0.93	0	0	14	3	0	67618453	67615243	0.75	2	12	3	67615279	67613189	0.92	2	11
10210	3687	5LTR PBS CA NC Prot RT IN SU TM PPT 3LTR	12	8444178	8433713	1603	C		8444178	8444024	40.82	98	E	tggttccctgaccgggaa	E	CTC				8442668	8441081	0.91	1	2	2	0	cayckeighwknkc	71		0	8441077	8440710	0.93	1	1	14	2	0	8440706	8437493	0.75	3	11	2	8437518	8435320	0.9	2	11
10210	3723	5LTR PBS MA CA NC Prot RT IN SU TM PPT 3LTR	12	17449924	17457786	1025	C		17449924	17450159	6.78	8	E	tggttccctgactggaaa			TGGTTCCCTGACTGGaAA	E	CTC	17450788	17452401	0.91	2	4	1	0	cayckemghwknkc	63	glkcpqgahgqnds	2	17452405	17452884	0.75	0	0	15	1	-1	17452887	17455699	0.73	5	10	3	17456034	17457411	0.92	2	7
10210	3915	5LTR PBS MA CA NC Prot RT IN SU TM PPT 3LTR	12	127965514	127973862	1420	C		127965514	127965616	5.83	0	T	tggagaagtacttgcatt						127966327	127967925	0.87	3	6	1	-1	cayckeighwkasa	46		0	127967961	127968328	0.86	1	1	14	3	-1	127968329	127971525	0.74	1	13	2	127971524	127973608	0.9	4	9
10210	4648	5LTR PBS CA NC Prot RT IN SU TM PPT 3LTR	19	20938119	20929626	2049	C		20938119	20937944	4.55	200	E	tggttccctggccaggaa			TGGTTCCCTGgCCAGGAA	E	CTC	20937396	20935790	0.91	1	3	3	0	cayrkeigywknkc	100		0	20935786	20935418	1	0	0	6	3	0	20935414	20932226	0.78	2	4	3	20932251	20930188	1	0	1
10210	5147	5LTR CA NC Prot RT IN SU TM PPT 3LTR	Y	18943333	18952238	1148	C		18943333	18943486	3.92									18944420	18945953	0.9	3	3	1	-1	yayckeighwkdkc	51		0	18945977	18946364	0.84	1	1	30	3	0	18946365	18949513	0.71	5	25	3	18949535	18951931	0.85	5	10
10210	5211	5LTR PBS CA NC Prot RT IN SU TM PPT 3LTR	Y	23731175	23741894	1006	C		23731175	23731353	18.75	0	E	tgggtcctctgacaggaa						23733563	23735092	0.8	10	3	2	0	cayckeighwkdkc	64		0	23735096	23735413	0.8	0	0	29	2	1	23735415	23738568	0.7	12	17	3	23738517	23740686	0.84	5	8
10210	5288	5LTR PBS CA NC Prot RT IN SU TM PPT 3LTR	X	3884236	3894228	1705	C		3884236	3884356	2.48	93	E	tggttccctgaccgggaa	E	CTC				3887004	3888056	0.9	2	3	3	0	ctyckeighwkdkc	72		0	3888060	3888494	0.85	0	0	9	3	0	3888501	3891631	0.77	1	8	3	3891630	3893706	0.91	1	4
10210	5397	5LTR PBS MA CA NC Prot RT IN PPT 3LTR	X	56058496	56050630	1062	C		56058496	56058166	7.55	0	G	tggttcgctgactgggaa			TGGTTCgCTGACTGGGAA	E	CTC	56057616	56055978	0.93	1	2	3	0	cayckeighwkdkc	65		0	56055937	56055719	0.85	0	2	14	0	0	56055716	56052492	0.76	4	10	1	0	0	0	0	0
10210	5585	5LTR PBS CA NC Prot RT IN SU TM PPT 3LTR	X	92684941	92693418	1734	C		92684941	92685091	9.27	63	E	tggttccctgactgggaa	E	CTC				92685711	92687295	0.92	1	0	2	0	cayckeighwknkc	71		0	92687299	92687667	0.98	0	0	7	2	0	92687668	92690890	0.78	1	6	2	92690865	92692934	0.97	2	3
10210	5840	5LTR MA CA NC Prot RT IN 3LTR	1	20480439	20486859	1135	C		20480439	20480587	8.16									20481290	20482863	0.86	7	2	3	1	vlyckktghwkega	20		0	20482889	20483350	0.75	0	0	8	1	1	20483352	20486340	0.74	2	6	2	0	0	0	0	0
10210	6193	5LTR PBS MA CA NC Prot RT IN 3LTR	1	218928613	218922299	1344	C		218928613	218928355	11.51	81	E	tggtttcctgaccaggaa			TGGTTtCCTGACCAGGAA	E	CTC	218927746	218926153	0.88	3	3	2	0	cvycketghwkdkc	57		0	218926149	218925841	0.94	0	1	13	2	0	218925840	218922823	0.77	8	5	2	0	0	0	0	0
10210	4434	5LTR PBS MA CA NC Prot RT IN SU TM PPT 3LTR	17	26566203	26557542	1513	C		26566203	26565849	4.76	0	E	tggttccctgcctgggaa			TGGTTCCCTGcCTGGGAA	E	CTC	26564904	26563714	0.92	0	0	2	0	cayckeighwknkc	71		0	26563710	26563342	0.98	0	0	3	2	0	26563341	26560152	0.8	2	1	2	26560153	26558104	0.97	1	2
10210	559	5LTR PBS MA CA Prot RT IN TM PPT	2	65126965	65113446	1056	C		65126965	65126800		132	E	tggttccctgaccaggaa	E	CTC				0	0	0	0	0	0	1		0		0	65124637	65124084	0.69	4	2	12	2	1	65124081	65115363	0.67	5	7	3	0	0	0	0	0
10210	568	CA NC Prot RT IN	2	71248036	71251602	646	C		0	0										71247091	71248578	0.85	9	3	2	0	wascketgqwknkc	23		0	71248582	71249019	0.76	0	0	13	2	1	71249021	71252058	0.74	4	9	3	0	0	0	0	0
10210	726	RT IN	2	159703523	159705757	488	C		0	0										0	0	0	0	0	0	0		0		0	0	0	0	0	0	17	0	0	159703087	159706211	0.72	6	11	0	0	0	0	0	0
10210	727	MA CA NC Prot RT IN TM PPT	2	159738625	159746363	1030	C	80163110>80162466	0	0										159738610	159739734	0.91	2	1	2	0	cayckeigqwknkc	65		0	159739771	159740103	0.96	0	0	13	2	0	159740107	159743203	0.74	5	8	2	0	0	0	0	0
10210	728	5LTR CA NC Prot RT IN 3LTR	2	159721812	159736229	1000	C	94843894>94841745 94838367>94838600	159721812	159722702	10.17									159722705	159723744	0.86	1	3	2	0	cayckeigqwknkc	65		0	159723748	159724182	0.68	0	1	12	2	-1	159724185	159727426	0.73	5	7	1	0	0	0	0	0
10210	837	5LTR PBS CA NC Prot RT IN SU TM PPT 3LTR	2	232265588	232273390	1616	C		232265588	232265753	2.41	84	E	tggttccctgaccgggaa	E	CTC				232266461	232268067	0.91	2	2	2	0	cayckeigywknkc	89		0	232268071	232268445	0.94	0	0	8	2	0	232268446	232270956	0.8	5	3	2	232270931	232272993	0.97	1	1
10210	863	CA NC Prot RT IN	3	8715554	8719287	734	C		0	0										8714264	8716097	0.75	11	10	3	0	caywkeigqwknkc	71		0	8716101	8716499	0.8	0	0	15	3	1	8716501	8720179	0.63	10	5	1	0	0	0	0	0
10210	884	5LTR PBS CA Prot IN SU TM PPT 3LTR	3	20412938	20405455	457	C		20412938	20412477	7.58	1	E	tggttccctgacagggaa			TGGTTCCCTGACaGGGAA	E	CTC	0	0	0	0	0	0	0		0		0	0	0	0	0	0	20	0	0	20411618	20409764	0.66	10	10	0	20408067	20405984	0.89	2	5
10210	982	5LTR PBS CA NC Prot RT IN SU TM PPT 3LTR	3	75185422	75193811	1051	C	98614956>98616097	75185422	75185517	3.13	148	E	tggttccctgaccaggaa	E	CTC				75186395	75187958	0.88	2	4	3	0	cayckeighwkdkc	65		0	75187962	75188242	0.93	1	0	18	3	-1	75188244	75191489	0.75	12	6	2	75191488	75193564	0.89	7	6
10210	983	CA NC Prot RT IN TM PPT	3	75414870	75409207	975	C	125218438>125218463	0	0										0	0	0	0	0	3	-1	cahgkeigqwknkc	57		0	75414032	75413656	0.89	1	0	17	2	1	75413654	75410360	0.71	6	11	3	0	0	0	0	0
10210	987	CA NC Prot RT IN PPT	3	75656765	75651388	898	C		0	0										75657951	75656221	0.75	9	10	2	0	cahgkeigqzknkc	44		0	75656217	75655843	0.88	0	0	17	2	1	75655841	75652540	0.72	7	10	3	0	0	0	0	0
10210	995	5LTR PBS MA CA NC Prot RT IN SU TM PPT 3LTR	3	79822132	79829923	1083	C		79822132	79822261	3.85	88	E	tggttccctgacctggaa	E	CTC				79823042	79824632	0.9	1	6	2	0	cayckeighwkdrc	66		0	79824636	79824978	0.9	1	0	11	2	0	79824980	79827550	0.77	7	4	2	79827549	79829612	0.92	2	4
10210	1096	CA NC Prot RT IN	3	125414207	125417755	921	C	35916731>35916255	0	0										125413139	125414744	0.88	6	3	2	0	cayckeigqwknkc	66		0	125414748	125415236	0.77	0	0	12	2	1	125415238	125417989	0.74	6	6	3	0	0	0	0	0
10210	1097	CA NC Prot RT IN TM PPT	3	125459065	125464433	926	C		0	0										125458032	125459607	0.8	6	7	1	0	cahckeigqwknkc	58		0	125459611	125459979	0.9	0	0	16	1	1	125459984	125463275	0.71	9	7	2	0	0	0	0	0
10210	1098	CA NC Prot RT IN TM PPT	3	125436139	125441809	902	C		0	0										125434689	125436976	0.7	8	6	1	0	cahckeigqwknkc	58		0	125436980	125437348	0.91	0	0	16	1	1	125437353	125440657	0.69	7	9	2	0	0	0	0	0
10210	1116	CA NC Prot RT IN SU	3	129748306	129743074	890	C	11656363>11655607	0	0										129750052	129747763	0.71	8	6	2	0	cahckeigqwknkr	32		0	129747759	129747391	0.92	0	0	15	2	1	129747386	129744086	0.71	7	8	3	0	0	0	0	0
10210	1189	5LTR PBS MA CA NC Prot RT IN SU TM PPT 3LTR	3	157305652	157297217	1530	C		157305652	157305537	8.62	61	E	tggttccctgacctagaa			TGGTTCCCTGACCtaGAA	E	CTC	157304790	157303190	0.88	2	5	3	0	cayckeighwkdkc	67		0	157303186	157302782	0.79	0	2	12	3	0	157302778	157299598	0.77	3	9	3	157299467	157297538	0.9	6	1
10210	1288	CA NC Prot RT IN	4	3898392	3895112	707	C	53128514>53130302	0	0										3899715	3897850	0.75	7	6	2	0	cayckeigqwknkc	65		0	3897846	3897478	0.91	0	0	14	2	0	3897474	3894715	0.71	7	7	2	0	0	0	0	0
10210	1294	CA NC Prot RT IN SU PPT	4	4172275	4165673	762	C	37222225>37221450	0	0										4172998	4171462	0.82	8	7	2	-1	cahckeigqwknkc	58		0	4171438	4170950	0.72	0	0	14	1	1	4170948	4168304	0.69	3	11	2	0	0	0	0	0
10210	1295	CA NC Prot RT IN	4	4166037	4162483	718	C	38727183>38727213	0	0										4167353	4165494	0.74	6	8	3	0	cayckeigqwknkc	66		0	4165490	4165002	0.71	0	0	15	3	1	4165000	4161819	0.71	6	9	1	0	0	0	0	0
10210	1296	CA NC Prot RT IN	4	4135635	4132411	617	C	47898240>47897922	0	0										4136670	4135092	0.79	6	9	3	0	yadckeigqwknkc	38		0	4135088	4134690	0.82	0	0	16	3	1	4134688	4132014	0.7	8	8	1	0	0	0	0	0
10210	1299	CA NC Prot RT IN	4	8975252	8978813	744	C	27601367>27600603	0	0										8974218	8975796	0.81	7	7	1	0	cahckeigqwknkc	58		0	8975800	8976198	0.83	0	0	18	1	1	8976200	8979478	0.72	14	4	2	0	0	0	0	0
10210	1300	CA NC Prot RT IN TM	4	8943997	8949591	730	C		0	0										8943386	8945144	0.75	4	9	3	0	rahckeigqwknkc	35		0	8945148	8945505	0.89	1	0	16	3	1	8945506	8948800	0.7	5	11	1	0	0	0	0	0
10210	1302	5LTR PBS CA NC Prot RT IN SU TM 3LTR	4	9096176	9110176	1541	C		9096176	9096467	6.67	69	H	tggtgctgtgactcggat	H	GTG				9100188	9101791	0.88	1	5	3	0	cvyrkzighwknkc	62		0	9101795	9102163	0.93	0	0	9	3	0	9102164	9105355	0.76	0	9	3	9105359	9107418	0.95	3	7
10210	1308	CA NC Prot RT IN	4	9478464	9482016	802	C	15369293>15370734	0	0										9477593	9478928	0.87	3	6	1	-1	cayckeigqwrnkc	60		0	9478940	9479497	0.69	0	0	15	3	1	9479499	9482256	0.73	4	11	1	0	0	0	0	0
10210	1309	MA CA NC Prot RT IN	4	9452916	9457686	673	C		0	0										9452916	9454571	0.77	4	8	2	0	cayckeigqzknky	35		0	9454575	9455171	0.67	0	0	16	2	1	9455173	9457928	0.72	5	11	3	0	0	0	0	0
10210	1310	MA CA NC Prot RT IN PPT 3LTR	4	9507338	9521165	741	C		0	0										9507298	9509776	0.64	11	8	1	0	cayckeigqwknkc	65		0	9509780	9510178	0.82	0	1	14	1	1	9510180	9513077	0.69	6	8	2	0	0	0	0	0
10210	1315	CA NC Prot RT IN	4	9762576	9766632	556	C	31400063>31401035	0	0										9762056	9763117	0.9	2	1	1	-1	cvyskeirrwknkc	39		0	9763144	9763488	0.91	0	0	28	3	0	9763492	9767275	0.58	13	15	3	0	0	0	0	0
10210	1365	5LTR PBS MA CA NC Prot RT IN SU TM PPT 3LTR	4	35102175	35110604	1434	C		35102175	35102357	4.92	44	E	tggttccctgactgggaa	E	CTC				35103167	35104738	0.91	4	3	2	0	cayckeighwkdkc	65		0	35104742	35105181	0.81	1	1	12	2	1	35105182	35108256	0.77	5	7	3	35108255	35110323	0.89	1	6
10210	1595	5LTR PBS CA NC RT SU TM PPT 3LTR	4	129181483	129188841	460	C		129181483	129181604	6.14	145	E	tggttccctgaccaggaa	E	CTC				0	0	0	0	0	0	0		0		0	0	0	0	0	0	-1	0	0	0	0	0	0	0	0	129186236	129188451	0.78	6	11
10210	1648	PBS MA CA NC Prot RT DL IN SU	4	147447516	147457216	798	C		0	0		53	E	tggttccctgactgggaa	E	CTC				147448056	147449653	0.92	1	2	3	0	cayfkeighzknkc	58		0	147449657	147450163	0.81	0	0	30	3	1	147450166	147456108	0.59	10	20	1	0	0	0	0	0
10210	1899	RT IN	5	85757815	85760028	404	C	52615856>52614643	0	0										0	0	0	0	0	0	0		0		0	0	0	0	0	0	25	0	0	85757151	85760282	0.66	13	12	0	0	0	0	0	0
10210	1901	5LTR PBS RT IN TM PPT 3LTR	5	85866838	85860992	584	C		85866838	85866501	9.52	72	E	tggttgcctggccaggaa			TGGTTgCCTGgCCAGGAA	E	CTC	0	0	0	0	0	0	0		0		0	0	0	0	0	0	22	0	0	85864520	85861407	0.65	10	12	0	0	0	0	0	0
10210	2054	5LTR PBS CA NC Prot RT IN SU TM PPT 3LTR	5	178483364	178474879	1437	C		178483364	178483272	47.31	0	P	tggagggtgggagagttt						178482757	178481823	0.88	3	2	1	0	cayckeigpwkdkc	54		0	178481819	178481497	0.92	1	1	12	1	1	178481494	178478130	0.75	6	6	2	178478064	178476075	0.89	4	4
10210	2273	5LTR CA NC Prot RT IN TM PPT	6	101680852	101671464	855	C		101680852	101679869										101678744	101677157	0.9	4	2	1	1	cayckeighwkdkc	65		0	101677130	101676786	0.93	0	0	15	2	1	101676785	101673641	0.74	6	9	3	0	0	0	0	0
10210	2413	CA NC Prot RT IN TM	7	6885574	6880399	799	C	86970884>86971043	0	0										6886077	6885031	0.85	2	2	3	0	cayckeigqwknkc	66		0	6885027	6884659	0.84	0	2	16	3	-1	6884656	6881336	0.72	8	8	2	0	0	0	0	0
10210	2415	PBS CA NC Prot RT IN SU TM 3LTR	7	6998373	6987333	1433	C		0	0		29	E	tggttacctgaccgggaa			TGGTTaCCTGACCGGGAA	E	CTC	6997831	6996229	0.89	1	4	2	0	cvyckzighwkkkc	66		0	6996225	6995857	0.92	0	0	9	2	0	6995853	6992663	0.77	1	8	2	6992664	6990598	0.95	4	7
10210	2445	5LTR PBS RT IN SU TM PPT 3LTR	7	24835419	24828999	434	C		24835419	24835053	11.57	0	M	tggcagaataaagccctt						0	0	0	0	0	0	0		0		0	0	0	0	0	0	31	0	0	24835375	24832158	0.56	16	15	0	24830656	24829282	0.9	3	1
10210	2574	5LTR CA NC Prot RT IN PPT 3LTR	7	97589655	97578215	987	C		97589655	97589500	31.37									97585228	97583651	0.8	6	11	1	0	yayckeigzwknkc	43		0	97583647	97583249	0.83	0	0	10	1	1	97583247	97579963	0.74	6	4	2	0	0	0	0	0
10210	2696	CA NC Prot RT IN TM PPT 3LTR	8	6926530	6938516	1106	C		0	0										6926206	6927683	0.89	3	4	2	0	cayckeighwknkc	72		0	6927687	6928085	0.79	0	0	20	2	1	6928086	6931401	0.73	10	10	3	6932845	6935172	0.81	7	6
10210	2698	5LTR PBS CA NC Prot RT IN TM PPT 3LTR	8	7111269	7098885	1000	C		7111269	7111140	11.54	0	W	tggaaagccgcagcgacc						7110182	7108507	0.8	4	8	3	1	cadckeigqwknkc	53		0	7108472	7108104	0.79	0	0	14	1	1	7108102	7105038	0.72	4	10	2	0	0	0	0	0
10210	2706	5LTR PBS CA NC Prot RT IN TM PPT 3LTR	8	7443355	7455790	1039	C	124254996>124254568	7443355	7443546	10.94	0		tggcctcgtgggatgtta						7444699	7446117	0.87	4	6	2	1	cadckeigqwknkc	55		0	7446152	7446490	0.89	0	0	15	3	1	7446495	7449366	0.73	4	11	1	0	0	0	0	0
10210	2710	5LTR PBS CA NC Prot RT IN	8	7570577	7564040	831	C		7570577	7569047		0	R	tggagattgtgaactgtt						7568721	7567046	0.8	4	8	1	1	cadckeigqwknkc	52		0	7567011	7566643	0.79	0	0	14	2	1	7566641	7563583	0.72	4	10	3	0	0	0	0	0
10210	2716	5LTR PBS MA CA NC Prot RT IN TM PPT 3LTR	8	7891347	7903787	1038	C		7891347	7891538	10.94	0		tggccccgtgggatgtta						7892557	7894109	0.84	6	5	3	1	cadckeigqwknkc	54		0	7894144	7894512	0.79	0	0	15	1	1	7894514	7897358	0.73	4	11	2	0	0	0	0	0
10210	2721	5LTR PBS CA NC Prot RT IN SU TM PPT 3LTR	8	8029355	8038841	1544	C		8029355	8029445	44.44	68	E	tggttccctgaccgggaa	E	CTC				8030327	8031930	0.89	1	2	1	0	cvyckeighwkskc	66		0	8031934	8032301	0.94	1	0	12	1	-1	8032302	8035518	0.75	1	11	3	8035493	8037546	0.93	1	11
10210	2730	MA CA NC Prot RT DL IN TM PPT	8	11768177	11759373	686	C		0	0										11768225	11766986	0.9	1	3	2	0	cadckeighwknkc	60		0	11766982	11766644	0.91	0	0	22	2	0	11766643	11762258	0.63	13	9	2	0	0	0	0	0
10210	2731	5LTR CA NC Prot RT IN 3LTR	8	11794226	11789351	404	C		11794226	11793851	12.9			tggttcacatgactggga						11793415	11791875	0.89	1	3	1	0	cadckeigqwknkc	54		0	11791871	11791503	0.91	0	0	-1	1	0	0	0	0	0	0	1	0	0	0	0	0
10210	2732	CA NC Prot RT IN	8	11899032	11895481	826	C		0	0										11900779	11898499	0.68	8	7	3	0	cadckeigqwknkc	55		0	11898447	11898115	0.91	0	0	21	3	-1	11898112	11894815	0.69	6	15	2	0	0	0	0	0
10210	2735	CA NC Prot RT IN	8	12145597	12142046	782	C	97028948>97028546	0	0										12147344	12145064	0.68	8	7	1	0	cadckeigqwknkc	54		0	12145012	12144680	0.9	0	0	14	1	-1	12144677	12141974	0.74	4	10	3	0	0	0	0	0
10210	2737	5LTR PBS CA NC Prot RT IN SU TM PPT 3LTR	8	12351823	12342057	1606	C	3534461>3533127	12351823	12351732	48.91	76	E	tggttccctgaccgggaa	E	CTC				12350367	12348764	0.89	1	2	2	0	cvyckeighwkskc	63		0	12348760	12348393	0.93	1	0	12	2	-1	12348392	12345176	0.75	1	11	1	12345201	12343148	0.93	1	11
10210	2740	5LTR PBS CA NC Prot RT IN 3LTR	8	12570885	12564387	1080	C	59953401>59956124	12570885	12570505	13.33	69	E	tggttccctgatcaggaa			TGGTTCCCTGAtCAGGAA	E	CTC	12569623	12568567	0.86	1	2	1	-1	caycteigrwknkc	58		0	12568540	12568196	0.93	0	0	15	3	0	12568195	12565114	0.74	3	12	3	0	0	0	0	0
10210	2741	CA NC Prot RT IN	8	12549440	12545899	615	C	67653451>67652003	0	0										12549957	12548931	0.9	1	0	1	0	cadckeigqwknkc	55		0	12548891	12548493	0.78	0	0	20	1	1	12548491	12545233	0.7	7	13	2	0	0	0	0	0
10210	2776	Prot IN SU TM PPT 3LTR	8	41455845	41448452	314	C		0	0										0	0	0	0	0	0	0		0		0	0	0	0	0	0	25	0	0	41453761	41451026	0.63	12	13	0	41450825	41449020	0.91	2	6
10210	2977	NC Prot RT IN	8	140562614	140559143	510	C		0	0										140563742	140562564	0.8	4	6	3	1	gayckeighwknkc	48		0	140562536	140561960	0.7	1	1	21	1	1	140561959	140559092	0.75	12	9	2	0	0	0	0	0
10210	3100	CA NC Prot RT IN	9	92986135	92989988	979	C	105220931>105221689	0	0										92985818	92986971	0.91	3	1	3	0	cayckeigqrknkc	60		0	92986975	92987343	0.91	0	0	12	3	1	92987348	92990656	0.73	5	7	1	0	0	0	0	0
10210	3103	CA NC Prot RT IN TM	9	93521649	93515904	834	C		0	0										93522946	93520501	0.64	10	7	1	0	cayckeigqrknkc	59		0	93520497	93520129	0.93	0	0	11	1	1	93520128	93517053	0.75	8	3	2	0	0	0	0	0
10210	3176	5LTR CA NC Prot RT IN 3LTR	9	138336355	138329153	1305	C		138336355	138336186	14.46			tggttccctgactgggaa	E	CTC				138335435	138333854	0.92	1	1	3	0	cayckeigywknkc	88		0	138333838	138333470	0.95	0	0	18	3	1	138333468	138329440	0.64	8	10	1	0	0	0	0	0
10210	3194	5LTR CA NC Prot RT IN TM 3LTR	10	15040890	15026385	935	C		15040890	15039173	19.92									15038123	15035840	0.69	9	6	2	0	cahckeigqwkkkc	55		0	15035836	15035468	0.89	0	0	14	2	1	15035463	15032377	0.73	3	11	3	15031787	15029978	0.77	6	7
10210	3195	5LTR CA NC Prot RT IN PPT 3LTR	10	15027146	15018279	849	C		15027146	15026392	7.15									15025220	15023698	0.82	4	9	2	0	caywkeighwknkc	77		0	15023649	15023251	0.83	0	0	28	2	1	15023249	15020698	0.63	11	17	3	0	0	0	0	0
10210	3196	MA CA Prot RT IN TM PPT	10	15061214	15053464	335	C		0	0										0	0	0	0	0	0	0		0		0	0	0	0	0	0	27	0	0	15057797	15054630	0.65	11	16	0	0	0	0	0	0
10210	3291	5LTR PBS RT IN SU TM 3LTR	10	73699133	73706266	391	C		73699133	73699596	7.11	45	E	tggttccctgaccaagaa			TGGTTCCCTGACCAAGAA	E	CTC	0	0	0	0	0	0	0		0		0	0	0	0	0	0	27	0	0	73700392	73704191	0.58	15	12	0	73704190	73705936	0.84	2	7
10210	3307	5LTR PBS MA CA NC Prot RT IN SU TM PPT 3LTR	10	85868521	85876949	1408	C		85868521	85868666	8.22	84	E	tggttccctgacctggaa	E	CTC				85869204	85870798	0.88	1	5	2	0	cayckeighzkdzc	46		0	85870802	85871129	0.84	1	2	10	2	1	85871132	85874353	0.77	4	6	3	85874352	85876422	0.9	4	5
10210	3380	5LTR PBS CA NC Prot RT IN SU TM PPT 3LTR	11	3503329	3494250	1675	C		3503329	3503206	43.55	93	E	tggttccctgaccgggaa	E	CTC				3502396	3500810	0.91	0	2	3	0	cayckeighwknkc	72		0	3500806	3500435	0.89	0	0	12	3	1	3500433	3497386	0.75	2	10	1	3497387	3495319	0.94	1	9
10210	3513	5LTR PBS CA NC Prot RT IN	11	60861050	60867285	594	C		60861050	60861168		141	E	tggttccctgaccaggaa	E	CTC				60862182	60863804	0.91	2	3	1	0	cacckevghwkdkc	53		0	60863808	60864194	0.87	0	0	14	1	0	60864198	60868090	0.62	9	5	1	0	0	0	0	0
10210	3523	MA CA NC Prot RT IN	11	67499058	67494280	908	C		0	0										67499102	67497288	0.76	4	8	1	0	cadckeigqwknkc	55		0	67497284	67496796	0.74	0	0	15	1	1	67496794	67493454	0.69	6	9	2	0	0	0	0	0
10210	3529	CA NC Prot RT IN	11	67749512	67745973	776	C		0	0										67750015	67748969	0.85	2	3	3	0	sayckeirhwknkc	33		0	67748965	67748598	0.91	1	0	19	3	-1	67748594	67745310	0.71	8	11	2	0	0	0	0	0
10210	3539	CA NC Prot RT IN TM	11	71297276	71302712	892	C		0	0										71296548	71298116	0.83	5	5	2	0	cayckeigqwknkc	64		0	71298120	71298518	0.84	0	0	19	2	1	71298520	71301575	0.73	5	14	3	0	0	0	0	0
10210	3540	CA NC Prot RT IN	11	71323138	71326680	741	C		0	0										71322111	71323678	0.81	6	9	3	0	cayckeigqwknkc	66		0	71323682	71324080	0.85	0	0	21	3	1	71324082	71327346	0.71	12	9	1	0	0	0	0	0
10210	3544	CA NC Prot RT IN PPT	11	71597042	71602782	864	C		0	0										71596602	71598125	0.82	4	10	3	0	cadckeigqwknkc	54		0	71598129	71598527	0.84	0	0	21	3	1	71598529	71601793	0.71	9	12	1	0	0	0	0	0
10210	3545	5LTR MA CA NC Prot RT IN SU TM PPT 3LTR	11	71619191	71628377	883	C		71619191	71619297	39.39									71619040	71620583	0.82	5	6	3	0	cadckeigqwknkc	54		0	71620587	71620922	0.9	0	0	19	3	-1	71620926	71624134	0.7	9	10	2	0	0	0	0	0
10210	3548	5LTR PBS CA Prot IN SU TM PPT 3LTR	11	74750961	74758198	335	CB		74750961	74751428	10.75	0	E	tggtttcctgaccgggaa			TGGTTtCCTGACCGGGAA	E	CTC	0	0	0	0	0	0	0		0		0	0	0	0	0	0	-1	0	0	0	0	0	0	0	0	74756088	74757686	0.9	0	7
10210	3594	5LTR PBS CA Prot DL IN SU TM PPT	11	92850511	92837140	343	C		92850511	92848229		0		tggtgtggtatttgcata						0	0	0	0	0	0	0		0		0	0	0	0	0	0	-1	3	0	0	0	0	0	0	0	92839275	92837215	0.89	2	10
10210	3624	5LTR PBS IN SU TM PPT 3LTR	11	101115035	101123038	301	C		101115035	101115502	8.6	5	E	tggttccctgactgggaa	E	CTC				0	0	0	0	0	0	0		0		0	0	0	0	0	0	19	0	0	101116684	101118746	0.62	8	11	0	101120439	101122517	0.88	6	9
10210	3689	5LTR PBS CA NC Prot RT IN 3LTR	12	8578375	8569248	879	C		8578375	8578258	27.19	0	S	tgggaaattaggaatact						8575702	8574663	0.89	2	0	3	0	cadckeigqwknkc	53		0	8574659	8574261	0.81	0	0	22	3	0	8574260	8570987	0.7	8	14	3	0	0	0	0	0
10210	3733	5LTR PBS CA Prot IN SU TM PPT 3LTR	12	21100046	21089996	486	C		21100046	21099944	43.01	0	Q	tggtgcttctccattaat						0	0	0	0	0	0	0		0		0	0	0	0	0	0	30	0	0	21097411	21094268	0.57	15	15	0	21092537	21090386	0.86	5	7
10210	3797	RT IN TM	12	52512192	52505819	698	C		0	0										0	0	0	0	0	0	0		0		0	0	0	0	0	0	11	0	0	52512366	52509343	0.76	7	4	0	0	0	0	0	0
10210	3841	5LTR PBS MA CA NC Prot RT IN SU TM PPT 3LTR	12	74658204	74666625	1304	C		74658204	74658348	11.27	153	E	tggttccctgaccaggaa	E	CTC				74659081	74660687	0.89	4	3	2	0	cayckeigywkdkc	81		0	74660691	74661055	0.93	1	0	13	2	-1	74661056	74664237	0.76	5	8	1	74664236	74666306	0.91	5	4
10210	3888	5LTR PBS CA NC Prot RT IN SU TM PPT 3LTR	12	101042113	101026883	1467	C		101042113	101041967	7.48	0	E	tggtttcctgactgggaa			TGGTTtCCTGACTGGGAA	E	CTC	101041418	101039815	0.91	2	2	3	0	ctyckeighwkdkc	72		0	101039811	101039284	0.75	0	3	21	3	-1	101039283	101030702	0.71	7	14	2	101029428	101027344	0.89	2	10
10210	3949	5LTR PBS MA CA NC Prot RT IN PPT 3LTR	13	41455297	41448346	913	C		41455297	41455049	11.52	0	M	tggtttttgagacacaag						41454498	41452903	0.9	2	3	3	0	caycketahwkdkc	48		0	41452899	41452498	0.81	0	0	15	3	0	41452493	41449388	0.75	7	8	3	0	0	0	0	0
10210	3950	MA CA NC Prot RT IN TM PPT	13	42000184	41993334	706	C		0	0										42000215	41997768	0.66	10	9	2	1	caycneigqwknkc	58		0	41997718	41997365	0.86	0	0	17	3	1	41997363	41994367	0.71	9	8	1	0	0	0	0	0
10210	3991	5LTR PBS MA CA NC Prot RT IN SU TM PPT 3LTR	13	67971504	67979833	1594	C		67971504	67971633	8.46	52	E	tggttccctgactgggaa	E	CTC				67972314	67973916	0.91	1	4	1	0	cayckeighwkdkc	67		0	67973920	67974360	0.82	0	1	15	1	0	67974367	67977450	0.75	4	11	1	67977668	67979518	0.91	2	4
10210	4150	CA NC Prot RT IN	14	52215253	52219275	848	C		0	0										52214629	52216359	0.77	5	12	2	0	cayckeighwknkc	71		0	52216363	52216761	0.81	0	0	19	2	1	52216763	52219943	0.7	8	11	3	0	0	0	0	0
10210	4281	Prot RT IN SU TM PPT	15	55809294	55803016	667	C		0	0										0	0	0	0	0	0	0		0		0	0	0	0	0	0	17	0	0	55809199	55805926	0.7	9	8	0	55805924	55803420	0.84	4	9
10210	4354	5LTR PBS CA NC Prot RT IN TM PPT 3LTR	16	25160805	25152118	711	C		25160805	25160695	18.35	0	H	tggtggagtgtctcatcc						25159325	25157631	0.78	7	4	1	0		0	cllqdggghwkrgc	25	25157598	25157097	0.63	1	0	17	1	0	25157094	25154108	0.67	9	8	1	25154008	25152450	0.88	5	3
10210	4444	5LTR PBS MA CA NC IN SU TM PPT 3LTR	17	33827781	33835374	319	C		33827781	33828076	12.25	0	E	tggtattctgaccagaaa						0	0	0	0	0	0	0		0		0	0	0	0	0	0	-1	0	0	0	0	0	0	0	0	33832790	33834864	0.89	3	11
10210	4466	5LTR CA NC Prot RT IN SU PPT	17	50668475	50680217	778	C		50668475	50670636										0	0	0	0	0	1	1	tsvltvighwkdkc	9		0	50672732	50673132	0.83	1	0	13	2	-1	50673135	50676196	0.75	4	9	1	0	0	0	0	0
10210	4565	5LTR PBS MA CA NC Prot RT IN SU TM PPT 3LTR	18	53617711	53625085	1187	C		53617711	53617960	6.05	30	E	tggttccctgactgggaa	E	CTC				53618630	53620224	0.92	1	3	2	0	ctycketghwkdks	49		0	53620228	53620668	0.84	0	1	6	2	-1	53620670	53622870	0.8	4	2	1	53622858	53624687	0.92	2	4
10210	4614	MA CA NC Prot RT IN SU	19	9840211	9834366	738	C		0	0										9840556	9838985	0.88	2	4	2	0	zayckeighwkdkc	40		0	9838981	9838598	0.87	0	0	19	2	-1	9838597	9835129	0.71	9	10	1	0	0	0	0	0
10210	4618	5LTR MA CA Prot IN TM PPT 3LTR	19	12059800	12053402	667	C		12059800	12059710	49.45									0	0	0	0	0	3	-1		0		0	12056912	12056475	0.75	0	0	7	2	0	12056472	12054945	0.8	5	2	0	12055050	12053784	0.93	4	4
10210	4641	5LTR PBS CA NC Prot RT IN SU TM PPT 3LTR	19	20701171	20692820	1355	C		20701171	20700985	12.9	29	E	tggttccctgactgggaa	E	CTC				20700360	20698797	0.89	1	7	2	0	cayckkmghwknkc	61		0	20698793	20698368	0.81	0	1	14	2	1	20698366	20695273	0.75	4	10	3	20695274	20693198	0.89	2	6
10210	4700	5LTR PBS CA NC Prot RT IN SU TM PPT 3LTR	19	29097422	29106221	1311	C		29097422	29097787	13.97	0	E	tggtttcctgaccgggaa			TGGTTtCCTGACCGGGAA	E	CTC	29098422	29100029	0.9	3	2	2	0	cayykeieywkdkc	63		0	29100033	29100476	0.8	0	0	16	2	-1	29100479	29103560	0.75	8	8	1	29103562	29105663	0.89	5	5
10210	4752	IN SU TM PPT	19	50853441	50850715	382	C		0	0										0	0	0	0	0	0	0		0		0	0	0	0	0	0	23	0	0	50855963	50852875	0.66	13	10	0	50852876	50850803	0.89	4	8
10210	4770	CA Prot DL SU TM PPT 3LTR	19	53408687	53401768	311	C		0	0										0	0	0	0	0	1	0		0		0	0	0	0	0	0	-1	0	0	0	0	0	0	0	0	53404689	53402316	0.83	7	8
10210	4772	CA NC Prot RT IN	19	53459755	53463806	642	C		0	0										53458634	53460764	0.6	11	11	1	0	cayckeigyzkdkc	69		0	53460788	53461006	0.9	0	1	13	1	1	53461008	53464132	0.73	1	12	2	0	0	0	0	0
10210	4830	5LTR PBS CA NC Prot RT IN TM 3LTR	20	24900078	24913663	878	C		24900078	24900364	6.48	90	E	tggttccctgaccgggaa	E	CTC				24900911	24907907	0.91	0	2	2	-1		0		0	24908761	24909127	0.96	1	0	15	1	1	24909128	24912200	0.76	7	8	2	0	0	0	0	0
10210	4890	RT IN SU TM PPT 3LTR	21	34032869	34037069	482	C		0	0										0	0	0	0	0	0	0		0		0	0	0	0	0	0	8	0	0	34032367	34034467	0.78	3	5	0	34034489	34036553	0.91	4	4
10210	5038	5LTR CA NC Prot RT IN TM PPT 3LTR	Y	6252120	6264432	463	C		6252120	6252323	21.57									6251859	6254015	0.65	12	8	3	0	cpcckeighwkdkc	57		0	0	0	0	0	0	19	0	0	6254464	6256923	0.72	8	11	2	0	0	0	0	0
10210	5057	5LTR PBS CA NC Prot RT IN SU TM 3LTR	Y	8401668	8414796	780	C		8401668	8402851	27.17	0	M	tggttttaggtagagctt						8404704	8406200	0.86	3	10	1	-1	caycreiglzkdkz	19		0	8406204	8406419	0.82	0	2	38	3	-1	8406420	8410710	0.58	16	22	2	8410709	8412777	0.88	3	7
10210	5062	5LTR PBS CA DU RT SU TM 3LTR	Y	8512101	8523384	411	C		8512101	8514143	25.37	0	N	tggtgattggtggatggg						8515182	8516517	0.88	5	6	0	0		0		0	0	0	0	0	0	-1	0	0	0	0	0	0	0	0	8518889	8520471	0.87	9	7
10210	5064	5LTR PBS CA NC Prot RT IN SU TM PPT 3LTR	Y	8671224	8679761	1085	C		8671224	8671501	11.55	5	E	tggttccctcaccaagaa			TGGTTCCCTaACCAcGAA	E	CTC	8672049	8673632	0.89	2	3	2	0	zayckeighwkdky	27		0	8673636	8673965	0.88	0	0	24	2	0	8673968	8677170	0.71	9	15	2	8677174	8679234	0.84	5	8
10210	5066	5LTR PBS CA NC Prot RT IN SU TM PPT 3LTR	Y	8730786	8739252	830	C		8730786	8731023	6.72	156	E	tggttccctgaccaggaa	E	CTC				8731822	8733410	0.88	4	5	3	-1	cayckeirhwknkc	49		0	8733458	8733803	0.7	1	0	24	2	0	8733804	8736836	0.69	8	16	0	8736858	8738918	0.93	3	7
10210	5074	5LTR PBS CA NC Prot RT IN SU TM PPT 3LTR	Y	9126928	9115428	859	C		9126928	9126832	41.05	0	P	tgggatttcatcctggga						9125707	9124107	0.85	6	7	1	1	cayckeighwkdkc	64		0	9124057	9123794	0.81	0	0	20	2	0	9123790	9120710	0.71	7	13	2	9119939	9118527	0.88	2	7
10210	5078	5LTR PBS CA NC RT IN PPT 3LTR	Y	9617761	9607814	464	C		9617761	9617534	29.08	0	S	tggggagacttaaaaaaa						9618512	9616356	0.65	12	8	0	0	cpcckeighwkdkc	56		0	0	0	0	0	0	19	0	0	9615907	9613447	0.73	8	11	0	0	0	0	0	0
10210	5091	CA NC RT IN SU TM PPT	Y	14363817	14372236	355	C		0	0										0	0	0	0	0	0	0		0	syiczlmshvslkc	16	0	0	0	0	0	26	0	0	14366394	14370103	0.63	9	17	0	14370102	14372156	0.89	4	4
10210	5129	PBS MA CA NC Prot RT IN TM PPT	Y	17367042	17374557	1035	C		0	0		142	E	tggttccctgaccaggaa	E	CTC				17367284	17368758	0.88	2	6	2	1	cdycneiehwkdkc	44		0	17368762	17369258	0.8	1	0	19	3	1	17369261	17372304	0.72	12	7	1	0	0	0	0	0
10210	5145	5LTR PBS MA CA NC Prot RT IN SU TM PPT 3LTR	Y	18756638	18748207	1170	C		18756638	18756467	11.11	0		tggaaggacattgtgaaa						18755283	18754412	0.92	1	4	2	0		0		0	18754039	18753734	0.88	0	0	22	0	0	18753733	18750660	0.73	8	14	2	18750567	18748494	0.87	8	7
10210	5361	5LTR PBS MA CA NC Prot RT IN SU TM PPT 3LTR	X	49005253	48996114	1301	C		49005253	49005157	5.16	76	E	tggttccctgaccgggaa	E	CTC				49004310	49002745	0.9	3	4	2	1	cayckemgcwkdkc	57		0	49002716	49002348	0.94	0	0	15	3	1	49002347	48998460	0.68	8	7	1	48998461	48996363	0.9	5	7
10210	5371	5LTR PBS MA CA NC Prot RT IN SU TM PPT 3LTR	X	50081532	50072999	1523	C		50081532	50081257	9.78	42	E	tggttccctgactgggaa	E	CTC				50080711	50079125	0.91	3	2	2	0	cayckeighwkdkc	66		0	50079121	50078753	0.89	0	0	9	2	0	50078752	50075599	0.77	4	5	2	50075580	50073521	0.9	5	4
10210	5510	5LTR PBS CA Prot RT IN SU TM PPT 3LTR	X	76514187	76522863	821	C		76514187	76514302	4.31	44	E	tggttccctgactgggaa	E	CTC				76515027	76516451	0.92	0	4	3	0		0		0	0	0	0	0	0	15	0	0	76517012	76520468	0.72	4	11	2	76520470	76522975	0.78	4	10
10210	5658	5LTR PBS MA CA Prot RT IN SU TM PPT 3LTR	X	115040430	115033010	554	C		115040430	115040327	6.73	137	E	tggttccctgaccaggaa	E	CTC				0	0	0	0	0	0	0		0		0	0	0	0	0	0	-1	3	-1	0	0	0	0	0	0	115035365	115033294	0.88	3	10
10210	5729	5LTR PBS MA CA NC Prot RT IN SU TM PPT 3LTR	X	141352988	141361566	1433	C		141352988	141353215	2.63	102	E	tggttccctgacctggaa	E	CTC				141353950	141355561	0.9	3	6	3	0	cayckdighwkdkc	65		0	141355565	141355951	0.91	0	0	12	3	-1	141355952	141359134	0.77	5	7	2	141359133	141361196	0.91	2	5
10210	5771	5LTR PBS MA CA NC Prot RT IN SU TM PPT 3LTR	X	155207094	155198723	1461	C		155207094	155206988	5.66	36	E	tggttccctgactgggaa	E	CTC				155206323	155204776	0.91	2	3	3	0	cayckeighwkdnc	69		0	155204751	155204431	0.86	0	0	14	3	0	155204428	155201204	0.76	4	10	3	155201205	155199135	0.9	4	7
10210	5875	5LTR PBS CA RT IN SU TM PPT 3LTR	1	46797980	46791220	350	C		46797980	46797741	2.93	76	E	tggttccctgaccgggaa	E	CTC				0	0	0	0	0	0	0		0		0	0	0	0	0	0	-1	0	0	0	0	0	0	0	0	46793845	46791777	0.83	6	13
10210	5966	MA CA NC RT IN SU TM PPT 3LTR	1	92138005	92128008	362	C		0	0										92138357	92135824	0.57	8	12	0	0		0		0	0	0	0	0	0	20	0	0	92134681	92132368	0.66	13	7	0	92130606	92128531	0.9	5	5
10210	5992	PBS MA CA NC Prot RT IN TM PPT	1	104197693	104191702	782	C		0	0		102	E	tggttccctgacctggaa	E	CTC				104197370	104196108	0.9	0	5	3	0	cayckeighzkdkc	55		0	104196104	104195556	0.79	0	0	29	3	-1	104195555	104192863	0.7	5	24	2	0	0	0	0	0
10210	5993	PBS MA CA NC Prot RT IN TM PPT	1	104291831	104285840	787	C		0	0		92	E	tggttccctgacctggaa	E	CTC				104291508	104290246	0.9	0	5	2	0	cayckeighzkdkc	55		0	104290242	104289694	0.79	0	0	29	2	-1	104289693	104287001	0.7	5	24	1	0	0	0	0	0
10210	5994	CA NC Prot RT IN	1	104240675	104244282	642	C		0	0										104239844	104241106	0.9	0	5	1	0	cayckeighzkdkc	55		0	104241110	104241658	0.79	0	0	29	1	-1	104241659	104244351	0.7	5	24	3	0	0	0	0	0
10210	5997	5LTR PBS MA CA NC Prot RT IN SU TM PPT 3LTR	1	105010911	105002402	1312	C		105010911	105010821	6.59	92	E	tggctccctggccgggaa			TGGgTCCCTGcCCGGGAA	E	CTC	105010211	105008548	0.87	1	3	1	0	cayckeighwkdkc	67		0	105008544	105008170	0.87	0	1	16	1	1	105008168	105004919	0.75	6	10	2	105004982	105002909	0.9	6	6
10210	6084	5LTR PBS CA NC IN TM PPT 3LTR	1	161380483	161373968	369	C		161380483	161380255	7.86	142	E	tggttccctgaccaggaa	E	CTC				161379630	161377634	0.72	8	9	0	0	cmrckkkghzkgkc	31		0	0	0	0	0	0	5	0	0	161377469	161376909	0.72	3	2	0	0	0	0	0	0
10210	6128	5LTR PBS MA CA NC Prot RT IN SU TM 3LTR	1	186891999	186883565	1548	C		186891999	186891867	9.77	53	E	tggttccctgactgggaa	E	CTC				186891258	186889664	0.91	1	2	2	0	cayckeighwkdkc	65		0	186889660	186889301	0.89	0	0	11	2	1	186889300	186886107	0.76	3	8	3	186886108	186884031	0.92	3	3
10210	3542	5LTR PBS CA NC Prot RT IN SU TM PPT 3LTR	11	71451758	71460920	1672	C		71451758	71451862	46.67	86	E	tggttccctgaccgggaa	E	CTC				71452706	71454291	0.9	3	3	3	0	cayckeighwknkc	71		0	71454295	71454663	0.93	0	0	15	3	-1	71454666	71457876	0.74	3	12	2	71457851	71459913	0.94	1	9
10220	475	5LTR PBS CA IN TM PPT 3LTR	2	13673365	13666081	407	C		13673365	13673222	5.56	42	E	tggttccctgactgggaa	E	CTC				0	0	0	0	0	0	0		0		0	0	0	0	0	0	34	0	0	13673644	13670397	0.55	17	17	0	13668684	13666605	0.89	2	5
10220	642	5LTR PBS CA NC RT IN SU TM PPT 3LTR	2	106602502	106595563	418	C		106602502	106602357	10.27	0	E	tggttccctgactgagaa			TGGTTCCCTGACtGaGAA	E	CTC	0	0	0	0	0	0	0		0		0	0	0	0	0	0	-1	0	0	0	0	0	0	0	0	106598141	106596086	0.9	3	3
10220	646	5LTR PBS MA CA NC RT IN SU TM PPT 3LTR	2	109140341	109147925	327	C		109140341	109140819	7.73	0	M	tggtcgaggcagctcctt						0	0	0	0	0	0	0		0		0	0	0	0	0	0	-1	0	0	0	0	0	0	0	0	109145319	109147434	0.87	1	11
10220	768	5LTR PBS CA IN SU TM PPT 3LTR	2	188375336	188381590	401	C		188375336	188375465	12.31	99	E	tggtaccctgaccaggaa			TGGTaCCCTGACCAGGAA	E	CTC	0	0	0	0	0	0	0		0		0	0	0	0	0	0	-1	0	0	0	0	0	0	0	0	188379239	188381279	0.85	6	3
10220	877	5LTR PBS MA CA NC Prot RT IN SU TM PPT 3LTR	3	19531942	19523472	1426	C		19531942	19531794	6.04	93	E	tggtttcctgaccaggaa			TGGTTtCCTGACCAGGAA	E	CTC	19531178	19529575	0.86	1	5	1	0	csyckeighzknkc	56		0	19529571	19529203	0.89	0	1	19	1	0	19529200	19526032	0.75	7	12	1	19526010	19523940	0.84	6	14
10220	980	5LTR PBS CA IN SU TM PPT 3LTR	3	74874357	74880399	448	C		74874357	74874587	5.65	146	E	tggttccctgaccaggaa	E	CTC				0	0	0	0	0	0	0		0		0	0	0	0	0	0	-1	0	0	0	0	0	0	0	0	74877916	74879981	0.87	4	12
10220	1013	MA CA NC IN TM PPT 3LTR	3	87790440	87782825	305	C		0	0				tggttctctgactgggaa			TGGTTCtCTGACTGGGAA	E	CTC	0	0	0	0	0	0	0		0		0	0	0	0	0	0	29	0	0	87789933	87787022	0.57	15	14	0	87785315	87783220	0.86	3	14
10220	1124	5LTR PBS CA NC RT IN TM PPT 3LTR	3	132022337	132014915	359	C		132022337	132022064	8.03	23	E	tggttctctgaccgggaa			TGGTTCtCTGACCGGGAA	E	CTC	0	0	0	0	0	0	0		0		0	0	0	0	0	0	-1	0	0	0	0	0	0	0	0	132017521	132015443	0.85	7	9
10220	1128	5LTR PBS CA RT IN SU TM PPT 3LTR	3	133738864	133746329	325	C	102552991>102552706	133738864	133739021	6.96	56	E	tggttccctgaccgggaa	E	CTC				0	0	0	0	0	0	0		0		0	0	0	0	0	0	-1	0	0	0	0	0	0	0	0	133743897	133745963	0.87	8	9
10220	1198	5LTR PBS CA Prot RT SU TM 3LTR	3	161770370	161762524	371	CS		161770370	161770268	7.77	45	E	tggttccctgacagggaa			TGGTTCCCTGACaGGGAA	E	CTC	0	0	0	0	0	3	0		0		0	0	0	0	0	0	-1	0	0	0	0	0	0	0	0	161764917	161762832	0.9	3	7
10220	1339	5LTR PBS CA Prot RT IN SU TM PPT 3LTR	4	22601186	22607089	589	C	83426093>83426865	22601186	22601347	3.09	144	E	tggttccctgaccaggaa	E	CTC				0	0	0	0	0	0	0		0		0	0	0	0	0	0	-1	1	0	0	0	0	0	0	0	22604458	22606542	0.87	2	7
10220	1374	5LTR PBS CA IN SU TM PPT 3LTR	4	36907374	36914977	476	C	26321077>26319222	36907374	36907809	5.73	103	E	tggttccctgaccgggaa	E	CTC				0	0	0	0	0	0	0		0		0	0	0	0	0	0	31	0	0	36909065	36912770	0.55	15	16	0	36913132	36914453	0.91	2	3
10220	1376	CA NC RT IN SU TM PPT 3LTR	4	37547379	37554100	309	C		0	0				tggttccctgaccgggaa	E	CTC				0	0	0	0	0	0	0		0		0	0	0	0	0	0	39	0	0	37548339	37552183	0.44	20	19	0	37552143	37553542	0.9	1	6
10220	1387	5LTR PBS CA NC RT IN SU TM PPT 3LTR	4	44830681	44822293	354	C	135940140>135940124	44830681	44830164	12.13	0	E	tggttccctgactgcaaa			TGGTTCCCTGACTGcaAA	E	CTC	0	0	0	0	0	0	0		0		0	0	0	0	0	0	29	0	0	44828701	44824835	0.51	17	12	0	44824744	44822858	0.9	5	5
10220	1444	5LTR PBS CA Prot IN TM PPT 3LTR	4	69442416	69435790	308	CB		69442416	69441934	8.96	0	E	tggctccctgacccagaa						0	0	0	0	0	0	0		0		0	0	0	0	0	0	-1	1	0	0	0	0	0	0	0	69438573	69436336	0.83	7	12
10220	1458	5LTR MA CA Prot RT IN SU TM PPT 3LTR	4	72504007	72511517	455	CB		72504007	72504286	10			tgattccctgactgggaa						0	0	0	0	0	0	0		0		0	0	0	0	0	0	-1	0	0	0	0	0	0	0	0	72509111	72511184	0.89	2	9
10220	1503	5LTR PBS MA CA Prot IN TM PPT 3LTR	4	92280533	92274357	322	C		92280533	92280195	6.23	64	E	tggttccctgactgggaa	E	CTC				0	0	0	0	0	1	1		0		0	0	0	0	0	0	-1	2	0	0	0	0	0	0	0	0	0	0	0	0
10220	1509	5LTR PBS CA IN SU TM PPT 3LTR	4	92967647	92959865	511	C		92967647	92967490	7.6	139	E	tggttccctgaccaggaa	E	CTC				0	0	0	0	0	0	0		0		0	0	0	0	0	0	30	0	0	92967035	92963886	0.59	19	11	0	92962176	92960110	0.9	2	7
10220	1542	5LTR PBS CA IN SU TM PPT 3LTR	4	104144900	104152436	441	C	20759535>20759548	104144900	104145066	8.38	136	E	tggttccctgaccaggaa	E	CTC				0	0	0	0	0	0	0		0		0	0	0	0	0	0	32	0	0	104145978	104148324	0.62	13	19	0	104150024	104152120	0.88	3	6
10220	1575	5LTR PBS CA RT IN SU TM PPT 3LTR	4	116871787	116877638	344	C		116871787	116871972	0.55	38	E	tggttccctgactgggaa	E	CTC				0	0	0	0	0	0	0		0		0	0	0	0	0	0	-1	0	0	0	0	0	0	0	0	116875068	116877140	0.87	5	8
10220	1712	5LTR PBS MA CA NC IN SU TM PPT 3LTR	4	174019874	174027185	466	C	151687926>151686892	174019874	174020096	4.57	99	E	tggttccctgaccgggaa	E	CTC				0	0	0	0	0	0	0		0		0	0	0	0	0	0	27	0	0	174020414	174023039	0.63	12	15	0	174024814	174026871	0.89	2	5
10220	1814	5LTR MA CA IN SU TM PPT 3LTR	5	37786119	37778378	356	CS	55406847>55406073	37786119	37786017	3.88									0	0	0	0	0	0	0		0		0	0	0	0	0	0	15	0	0	37782557	37780075	0.86	8	7	0	37780050	37778683	0.91	3	4
10220	1824	5LTR PBS CA RT DL SU TM PPT 3LTR	5	42813609	42819913	497	C		42813609	42813751	11.89	142	E	tggttccctgaccaggaa	E	CTC				0	0	0	0	0	0	0		0		0	0	0	0	0	0	-1	0	0	0	0	0	0	0	0	42817286	42819362	0.89	3	4
10220	1892	5LTR PBS CA NC RT IN SU TM PPT 3LTR	5	81569525	81563365	536	C		81569525	81569360	7.83	150	E	tggttccctgaccaggaa	E	CTC				0	0	0	0	0	0	0		0		0	0	0	0	0	0	-1	0	0	0	0	0	0	0	0	81566618	81563634	0.71	11	13
10220	2029	5LTR PBS CA Prot IN SU TM PPT 3LTR	5	158793340	158800664	395	C		158793340	158793435	7.29	26	E	tggttccctgactgggaa	E	CTC				0	0	0	0	0	0	0		0		0	0	0	0	0	0	-1	0	0	0	0	0	0	0	0	158797699	158800360	0.78	4	12
10220	2039	5LTR PBS MA CA IN SU TM PPT 3LTR	5	162746476	162740046	496	C		162746476	162746050	8.2	76	E	tggttccctgaccgggaa	E	CTC				0	0	0	0	0	0	0		0		0	0	0	0	0	0	-1	0	0	0	0	0	0	0	0	162742183	162740593	0.93	4	4
10220	2059	5LTR PBS NC RT IN SU TM 3LTR	6	2318026	2310643	388	C		2318026	2317880	6.8	88	E	tggttccctgaccgggaa	E	CTC				0	0	0	0	0	0	0		0		0	0	0	0	0	0	-1	0	0	0	0	0	0	0	0	2313724	2311160	0.8	5	10
10220	2136	5LTR PBS CA IN SU TM PPT 3LTR	6	47602613	47615665	414	C		47602613	47602739	7.94	89	E	tggttccctgaccgggaa	E	CTC				0	0	0	0	0	0	0		0		0	0	0	0	0	0	23	0	0	47609327	47611500	0.64	11	12	0	47612733	47615362	0.76	7	15
10220	2208	5LTR PBS CA Prot IN SU TM PPT 3LTR	6	75177897	75184053	479	C		75177897	75178064	4.76	95	E	tggttccctgaccgggaa	E	CTC				0	0	0	0	0	0	0		0		0	0	0	0	0	0	-1	1	0	0	0	0	0	0	0	75181741	75183784	0.88	2	9
10220	2411	5LTR PBS MA CA IN TM PPT 3LTR	7	5068203	5060668	443	C		5068203	5068050	8.44	146	E	tggttccctgaccaggaa	E	CTC				0	0	0	0	0	0	0		0		0	0	0	0	0	0	-1	0	0	0	0	0	0	0	0	5063410	5061034	0.88	4	8
10220	2579	5LTR PBS CA IN SU TM 3LTR	7	100436319	100444821	335	C	87789273>87788153	100436319	100437095	11.04	0	E	tggttccctgatggggaa			TGGTTCCCTGAtgGGGAA	E	CTC	0	0	0	0	0	0	0		0		0	0	0	0	0	0	43	0	0	100435129	100439941	0.47	24	19	0	100441629	100444285	0.87	5	6
10220	2630	5LTR PBS CA NC RT IN SU TM PPT 3LTR	7	129218030	129226464	565	C	138686929>138688543	129218030	129218672	10.48	48	E	tggttccctgacagggaa			TGGTTCCCTGACaGGGAA	E	CTC	0	0	0	0	0	0	0		0		0	0	0	0	0	0	13	0	0	129220942	129223984	0.71	5	8	0	129223983	129226056	0.91	4	6
10220	2643	5LTR PBS CA IN TM PPT 3LTR	7	136953444	136947314	380	CS	43801768>43799486	136953444	136953147	4.45	43	E	tggttccctgaccggcaa			TGGTTCCCTGACCGGcAA	E	CTC	0	0	0	0	0	0	0		0		0	0	0	0	0	0	-1	0	0	0	0	0	0	0	0	136949231	136947810	0.89	0	10
10220	2750	5LTR PBS NC RT IN SU TM PPT 3LTR	8	24093278	24100406	494	C	35119987>35120198	24093278	24093466	13.41	151	E	tggttccctgaccaggaa	E	CTC				0	0	0	0	0	0	0		0		0	0	0	0	0	0	32	0	0	24095217	24099150	0.53	14	18	0	24099088	24100270	0.92	5	2
10220	2823	5LTR PBS MA CA IN TM PPT 3LTR	8	54292177	54279703	340	C		54292177	54291877	11.04	53	E	tggttccctgactgggaa	E	CTC				0	0	0	0	0	0	0		0		0	0	0	0	0	0	30	0	0	54291699	54289002	0.61	15	15	0	0	0	0	0	0
10220	2830	5LTR PBS MA NC IN SU TM PPT 3LTR	8	56618761	56628435	306	C		56618761	56618930	6.47	0	I	tggacccccttagagttg						0	0	0	0	0	0	0		0		0	0	0	0	0	0	32	0	0	56619152	56624239	0.56	15	17	0	56626022	56628088	0.86	2	14
10220	3035	5LTR PBS CA IN SU TM PPT 3LTR	9	29377366	29384675	483	C		29377366	29377583	11.93	97	E	tggttccctaaccaggaa			TGGTTCCCTaACCAGGAA	E	CTC	0	0	0	0	0	0	0		0		0	0	0	0	0	0	-1	0	0	0	0	0	0	0	0	29382306	29384187	0.9	3	5
10220	3275	5LTR PBS CA NC RT IN SU TM PPT 3LTR	10	61493496	61486281	316	C		61493496	61493351	9.16	0	G	tggttcactgactggaag						0	0	0	0	0	0	0	chkseszssmsknc	6		0	0	0	0	0	0	-1	0	0	0	0	0	0	0	0	61488834	61486744	0.89	5	7
10220	3323	5LTR PBS CA RT IN SU TM PPT 3LTR	10	96144275	96152126	425	C		96144275	96144470	5.21	93	E	tggttccctgaccgggaa	E	CTC				0	0	0	0	0	0	0		0		0	0	0	0	0	0	-1	0	0	0	0	0	0	0	0	96149282	96151840	0.83	7	6
10220	3335	5LTR CA NC RT IN SU TM PPT 3LTR	10	99321528	99315496	420	C		99321528	99321360	5.36			tggttccctgaccaggaa	E	CTC				0	0	0	0	0	0	0		0		0	0	0	0	0	0	34	0	0	99320463	99317471	0.57	15	19	0	99317355	99315765	0.92	1	4
10220	3509	5LTR PBS CA IN TM PPT 3LTR	11	59876420	59869057	433	C		59876420	59876192	6.11	150	E	tggttccctgaccaggaa	E	CTC				0	0	0	0	0	0	0		0		0	0	0	0	0	0	26	0	0	59875823	59873167	0.62	12	14	0	59871452	59869381	0.87	5	12
10220	3510	5LTR PBS IN SU TM 3LTR	11	59952908	59960683	377	C		59952908	59953394	11.69	76	E	tggttccctgaccaggaa	E	CTC				0	0	0	0	0	0	0		0		0	0	0	0	0	0	27	0	0	59953489	59956342	0.6	11	16	0	59958072	59960147	0.9	2	9
10220	3628	5LTR PBS CA IN SU TM PPT 3LTR	11	103443135	103449845	374	C		103443135	103443230	8.33	54	E	tggttccctgacttggaa			TGGTTCCCTGACtTGGAA	E	CTC	0	0	0	0	0	0	0		0		0	0	0	0	0	0	-1	0	0	0	0	0	0	0	0	103447386	103449313	0.86	7	5
10220	3679	5LTR PBS CA IN SU TM PPT 3LTR	12	3539482	3531754	312	CB		3539482	3539354	5.43	43	E	tggttccctgacctggaa	E	CTC				0	0	0	0	0	0	0		0		0	0	0	0	0	0	25	0	0	3538091	3535858	0.7	10	15	0	3534121	3532069	0.89	4	8
10220	3838	5LTR PBS CA IN TM PPT 3LTR	12	73218523	73212291	385	C		73218523	73218299	4.53	104	E	tggttccctgaccgggaa	E	CTC				0	0	0	0	0	0	0		0		0	0	0	0	0	0	-1	0	0	0	0	0	0	0	0	73214648	73212634	0.84	6	13
10220	4167	5LTR CA Prot RT IN SU TM PPT 3LTR	14	61588206	61581301	407	C		61588206	61588104	7.77									0	0	0	0	0	0	0		0		0	0	0	0	0	0	17	0	0	61586756	61584499	0.68	11	6	0	61582862	61581588	0.92	2	5
10220	4376	5LTR PBS CA IN SU TM PPT 3LTR	16	34855710	34849284	392	C		34855710	34855554	7.64	28	E	tggttccctgactgggaa	E	CTC				0	0	0	0	0	0	0		0		0	0	0	0	0	0	28	0	0	34855145	34852349	0.62	19	9	0	34850762	34849595	0.93	2	2
10220	4465	5LTR PBS CA IN TM PPT 3LTR	17	48497628	48490049	412	C		48497628	48497367	9.16	60	E	tggttccctgaccgggaa	E	CTC				0	0	0	0	0	0	0		0		0	0	0	0	0	0	-1	0	0	0	0	0	0	0	0	48492668	48490574	0.87	4	10
10220	4503	5LTR PBS NC RT IN SU TM PPT 3LTR	18	8913791	8921202	442	C		8913791	8913946	7.69	133	E	tggttccctgaccaggaa	E	CTC				0	0	0	0	0	0	0		0		0	0	0	0	0	0	-1	0	0	0	0	0	0	0	0	8918761	8920838	0.88	3	11
10220	4666	5LTR PBS MA CA IN SU TM PPT 3LTR	19	22545268	22538210	382	C		22545268	22545141	8.59	76	E	tggttctctgaccaggaa			TGGTTCtCTGACCAGGAA	E	CTC	0	0	0	0	0	0	0		0		0	0	0	0	0	0	29	0	0	22544838	22542015	0.62	14	15	0	22539885	22538521	0.93	2	4
10220	4818	5LTR PBS CA RT IN SU TM PPT 3LTR	20	15966836	15960715	327	C		15966836	15966613	3.13	54	E	tggttccctgacggggaa			TGGTTCCCTGACgGGGAA	E	CTC	0	0	0	0	0	0	0		0		0	0	0	0	0	0	-1	0	0	0	0	0	0	0	0	15963146	15961058	0.84	6	12
10220	5089	5LTR PBS CA IN SU TM PPT 3LTR	Y	14274491	14267560	468	C		14274491	14274220	18.08	148	E	tggttccctgaccaggaa	E	CTC				0	0	0	0	0	0	0		0		0	0	0	0	0	0	41	0	0	14274617	14271158	0.5	14	27	0	14269990	14267925	0.85	4	9
10220	5108	5LTR PBS CA DU IN SU TM PPT 3LTR	Y	15394442	15401485	361	C		15394442	15394543	8	68	E	tggttccctgaccgggaa	E	CTC				0	0	0	0	0	0	0		0		0	0	0	0	0	0	22	0	0	15396788	15399284	0.66	10	12	0	15399262	15401069	0.84	6	10
10220	5360	5LTR PBS RT IN SU TM PPT 3LTR	X	48712217	48720208	342	C		48712217	48712581	10.28	3	E	tggttccctgaccagtta			TGGTTCCCTGACCAGttA	E	CTC	0	0	0	0	0	0	0		0		0	0	0	0	0	0	33	0	0	48712620	48715883	0.55	15	18	0	48717601	48719676	0.9	0	10
10220	5388	5LTR PBS CA Prot IN SU TM PPT 3LTR	X	53539914	53547741	353	C		53539914	53540103	7.37	64	E	tggttccctgactaggaa			TGGTTCCCTGACtAGGAA	E	CTC	0	0	0	0	0	0	0		0		0	0	0	0	0	0	-1	0	0	0	0	0	0	0	0	53544834	53547218	0.89	4	5
10220	5430	5LTR PBS CA NC IN TM PPT 3LTR	X	62629229	62636588	306	C		62629229	62629398	12.88	0	P	tggcggatggttgaggca						0	0	0	0	0	0	0		0		0	0	0	0	0	0	18	0	0	62630371	62632316	0.69	12	6	0	62634007	62636246	0.84	4	10
10220	5448	5LTR PBS CA IN SU TM PPT 3LTR	X	65446100	65438393	424	C		65446100	65445682	8.59	93	E	tggttccttgaccaggaa			TGGTTCCtTGACCAGGAA	E	CTC	0	0	0	0	0	0	0		0		0	0	0	0	0	0	-1	0	0	0	0	0	0	0	0	65440990	65438918	0.89	2	10
10220	5494	5LTR PBS MA CA Prot IN TM PPT 3LTR	X	74869202	74862499	401	SC		74869202	74869016	5.88	59	E	tggttccctgactgggaa	E	CTC				0	0	0	0	0	3	0		0		0	0	0	0	0	0	-1	0	0	0	0	0	0	0	0	74865113	74862984	0.87	5	9
10220	5553	5LTR PBS MA CA IN SU TM PPT 3LTR	X	84200052	84209663	408	C		84200052	84200148	9.28	150	E	tggttccctgaccaggaa	E	CTC				0	0	0	0	0	0	0		0		0	0	0	0	0	0	-1	0	0	0	0	0	0	0	0	84204831	84206966	0.89	5	7
10220	5657	5LTR PBS NC RT IN SU TM PPT 3LTR	X	114779843	114772244	483	C		114779843	114779703	7.09	104	E	tggttccctgaccgggaa	E	CTC				0	0	0	0	0	0	0		0		0	0	0	0	0	0	-1	0	0	0	0	0	0	0	0	114774661	114772593	0.87	2	10
10220	5804	5LTR PBS IN SU TM 3LTR	1	1354232	1347632	300	C		1354232	1353758	5.35	0	E	tggttccctgactgggaa	E	CTC				0	0	0	0	0	0	0		0		0	0	0	0	0	0	-1	0	0	0	0	0	0	0	0	1350210	1348164	0.9	5	5
10220	6016	5LTR PBS MA IN SU TM 3LTR	1	113368800	113375346	305	C		113368800	113369253	10.89	0	E	tggttccctgatggggaa			TGGTTCCCTGAtgGGGAA	E	CTC	0	0	0	0	0	0	0		0		0	0	0	0	0	0	42	0	0	113367909	113371671	0.49	22	20	0	113373447	113374821	0.93	3	4
10220	6022	5LTR PBS CA Prot IN SU TM PPT 3LTR	1	114912224	114905953	401	C		114912224	114912122	14.43	0	H	tgggcctggtagttaaaa						0	0	0	0	0	0	0		0		0	0	0	0	0	0	13	0	0	114909380	114907356	0.7	7	6	0	114907357	114906077	0.9	2	5
10220	6092	5LTR PBS CA NC RT IN SU TM PPT 3LTR	1	167832329	167839141	387	CS		167832329	167832810	3.65	89	E	tggttccctgaccgggaa	E	CTC				0	0	0	0	0	0	0	cfkcmaqgnlzaka	6		0	0	0	0	0	0	-1	0	0	0	0	0	0	0	0	167836519	167838599	0.86	9	12
10220	6169	5LTR PBS CA IN SU TM PPT 3LTR	1	206288668	206282459	494	C		206288668	206288370	1.34	140	E	tggttccctgaccaggaa	E	CTC				0	0	0	0	0	0	0		0		0	0	0	0	0	0	-1	0	0	0	0	0	0	0	0	206285075	206283007	0.89	5	6
10220	6181	5LTR PBS CA IN SU TM PPT 3LTR	1	211860481	211867798	363	C		211860481	211860718	6.72	143	E	tggttccctgaccaggaa	E	CTC				0	0	0	0	0	0	0		0		0	0	0	0	0	0	26	0	0	211861021	211863650	0.63	17	9	0	211865331	211867399	0.89	3	10
10220	6211	5LTR PBS CA NC RT IN SU TM PPT 3LTR	1	227784330	227777419	309	C		227784330	227784158	6.94	0		tggaagagcattgtaaaa						0	0	0	0	0	0	0		0		0	0	0	0	0	0	-1	0	0	0	0	0	0	0	0	227779681	227777651	0.87	6	11
10220	6255	5LTR PBS CA NC Prot RT IN SU TM PPT 3LTR	1	248069194	248061858	350	CD		248069194	248068971	5.8	3	E	tggttccctgacggggaa			TGGTTCCCTGACgGGGAA	E	CTC	0	0	0	0	0	2	0		0		0	0	0	0	0	0	-1	0	0	0	0	0	0	0	2	248064224	248062147	0.88	3	13
10230	1111	5LTR PBS MA CA NC IN SU 3LTR	3	128579049	128573351	506	C	171299037>171299839	128579049	128578510	7.68	83	R	tggcaagccagccaggag	R	ACG				128577729	128575602	0.82	5	3	0	0	caqckrkghwknec	61		0	0	0	0	0	0	8	0	0	128575357	128574634	0.65	3	5	0	0	0	0	0	0
10230	1378	PBS CA NC Prot IN PPT	4	39486766	39491862	638	C	54106940>54107211	0	0		151	R	tggtgagccagccgggag			TGGTGAGCCAGCCgGGAG	R	ACG	39487034	39488291	0.88	1	2	3	0	ctzckkkghwkdec	66		0	39488352	39488782	0.8	1	1	13	3	0	39488783	39490852	0.7	6	7	0	0	0	0	0	0
10230	1448	MA CA NC Prot RT IN	4	69771751	69767502	721	C		0	0										69772135	69770840	0.83	7	3	2	-1	cerckrkghwkdec	58		0	69770361	69770107	0.56	0	1	25	1	0	69770104	69766888	0.72	11	14	1	0	0	0	0	0
10230	1576	5LTR PBS CA Prot IN TM PPT 3LTR	4	116936000	116941770	495	C		116936000	116936458	8.73	52	R	tggcgagccagccagcag			TGGcGAGCCAGCCAGcAG	R	ACG	0	0	0	0	0	0	0		0		0	0	0	0	0	0	16	3	0	116937447	116939811	0.74	11	5	0	116939807	116941214	0.88	4	6
10230	2284	MA CA NC Prot RT IN SU	6	110214405	110209875	739	C	152362090>152360828	0	0										110214751	110213064	0.83	1	7	3	-1	ctzckkkghwknkc	51		0	110213046	110212607	0.73	1	2	23	2	1	110212604	110209453	0.72	8	15	3	0	0	0	0	0
10230	2521	5LTR PBS MA CA NC Prot RT IN SU TM 3LTR	7	64460314	64450833	1715	C		64460314	64459853	8.48	144	R	tggcgagccagccaggag			TGGcGAGCCAGCCAGGAG	R	ACG	64458976	64457288	0.84	4	3	2	0	caqckkrghwkgec	59		0	64457284	64456856	0.81	0	1	17	2	-1	64456853	64453580	0.74	5	12	1	64453404	64451329	0.98	0	2
10230	2608	5LTR MA CA NC Prot RT IN SU TM PPT 3LTR	7	119702798	119691566	955	C		119702798	119702696	38.84									0	0	0	0	0	1	1	raqgkkkghwknzc	7	aravkzkghqsksc	3	119699099	119698669	0.78	1	0	24	2	-1	119698668	119695531	0.71	12	12	1	119695515	119693406	0.89	6	2
10230	2648	5LTR PBS CA Prot RT IN SU TM PPT 3LTR	7	138250894	138241503	1213	C		138250894	138250350	8.56	154	P	tgggggctcgcccgggat			TGGGGGCTCgcCCGGGAT	P	AGG	138249607	138247842	0.84	2	2	0	1		0		0	138247838	138247374	0.5	0	3	21	1	0	138247373	138244313	0.74	9	12	1	138243703	138241967	0.88	2	5
10230	3431	5LTR PBS MA CA NC Prot RT IN SU TM PPT 3LTR	11	29540154	29549119	954	C		29540154	29540264	3.6	80	P	tgggggctcctgtgggat			TGGGGGCTCcTgTGGGAT	P	AGG	29541389	29543011	0.83	7	6	3	-1	caqcekrghrkneh	30		0	0	0	0	0	0	19	2	1	29543388	29546660	0.75	10	9	3	29546905	29548865	0.89	4	4
10230	3533	5LTR PBS IN TM PPT 3LTR	11	68634891	68642058	359	C		68634891	68635502	3.81	69	W	tggcaaccacgaagggac	W	CCA				0	0	0	0	0	0	0		0		0	0	0	0	0	0	16	0	0	68636771	68639433	0.64	9	7	0	68639989	68641412	0.88	1	9
10230	4177	NC RT IN SU TM 3LTR	14	70909876	70903184	974	C		0	0										0	0	0	0	0	0	0		0		0	0	0	0	0	0	19	0	0	70909870	70906047	0.7	11	8	0	70905999	70903804	0.88	7	4
10230	4646	5LTR PBS IN TM PPT 3LTR	19	20793857	20800938	376	C		20793857	20794429	10.21	71	R	tggtgaccacgaagggac			TGGtGACCACGAAGGGAC	W	CCA	0	0	0	0	0	0	0		0		0	0	0	0	0	0	28	0	0	20794522	20797730	0.57	9	19	0	20798247	20800326	0.88	2	7
10230	4656	5LTR PBS CA NC Prot RT IN SU TM PPT 3LTR	19	21623884	21613589	1066	C		21623884	21623590	13.79	143	R	tggcgagccagccaggag			TGGcGAGCCAGCCAGGAG	R	ACG	21622669	21620370	0.81	5	7	3	1	cazckkkghckdec	46		0	21620314	21619916	0.75	0	1	26	1	0	21619913	21616653	0.68	11	15	1	21616168	21613860	0.84	5	9
10230	4667	5LTR PBS CA NC IN TM 3LTR	19	22707605	22714578	341	C		22707605	22707822	5.09	50	W	tggcagccatgaagggac			TGGCAtCCAgGAAGGGAC	W	CCA	22709019	22710943	0.72	8	13	0	0		0	cvrckkkdtkknkc	18	0	0	0	0	0	8	0	0	22710996	22711975	0.71	3	5	0	0	0	0	0	0
10230	4896	5LTR PBS Prot RT IN SU TM 3LTR	21	39601752	39595953	433	C		39601752	39601316	11.67	70	R	tggtgaaccagccaggag			TGGTGAaCCAGCCAGGAG	R	ACG	0	0	0	0	0	0	0		0		0	0	0	0	0	0	18	0	0	39601101	39597920	0.68	7	11	0	39597841	39596521	0.91	3	5
10230	5021	PBS MA CA NC Prot RT IN TM PPT	Y	3111090	3103208	888	C		0	0		200	R	tggtgagccagccaggag	R	ACG				3110378	3108450	0.75	5	5	3	0	cvwckrkghwknec	64		0	3108446	3108119	0.85	1	0	17	3	0	3108116	3104919	0.75	10	7	3	0	0	0	0	0
10230	5219	5LTR PBS MA CA NC Prot RT IN TM PPT 3LTR	Y	24158855	24167712	783	C		24158855	24159000	22.7	30	P	tgggagctcatccaggat			TGGGaGCTCATCCAGGAT	P	AGG	24159863	24161225	0.82	2	6	3	-1		0		0	24161241	24161741	0.64	0	0	25	2	-1	24161742	24164795	0.67	12	13	1	24165393	24167099	0.86	5	6
10230	5228	5LTR PBS MA CA NC Prot RT IN TM PPT 3LTR	Y	24719829	24710972	775	C		24719829	24719684	22.7	32	P	tgggagctcatccaggat			TGGGaGCTCATCCAGGAT	P	AGG	24718821	24717459	0.82	2	6	2	-1		0		0	24717443	24716943	0.63	0	0	25	1	-1	24716942	24713889	0.67	12	13	3	0	0	0	0	0
10230	5243	5LTR PBS MA CA NC Prot RT IN TM PPT 3LTR	Y	25768147	25777005	763	C		25768147	25768292	22.7	27	P	tgggagctcatccaggat			TGGGaGCTCATCCAGGAT	P	AGG	25769155	25770517	0.82	2	6	1	-1		0		0	25770533	25771033	0.64	0	0	25	3	-1	25771034	25774087	0.67	12	13	2	0	0	0	0	0
10230	5276	5LTR PBS MA CA NC Prot RT IN TM PPT 3LTR	Y	28194225	28185367	754	C		28194225	28194080	22.7	17	P	tgggagctcatccaggat			TGGGaGCTCATCCAGGAT	P	AGG	28193217	28191855	0.82	2	6	2	-1		0		0	28191839	28191339	0.63	0	0	27	1	-1	28191338	28188285	0.66	12	15	3	0	0	0	0	0
10230	911	5LTR PBS MA CA IN SU TM PPT 3LTR	3	33009064	33014742	443	C		33009064	33009194	17.56	0	P	tgggagctcgcccatgaa						0	0	0	0	0	0	0		0		0	0	0	0	0	0	22	0	0	33009251	33012279	0.69	11	11	0	33012760	33014204	0.94	2	3
10230	1063	5LTR PBS MA CA NC Prot IN 3LTR	3	112020702	112027367	548	C		112020702	112021314	6.09	146	R	tggtgagtcagccaggag			TGGTGAGtCAGCCAGGAG	R	ACG	112022142	112023412	0.83	4	8	2	0	carckrkghzkdec	50		0	0	0	0	0	0	18	0	0	112023441	112025750	0.72	8	10	0	0	0	0	0	0
10230	1449	5LTR PBS MA CA NC Prot RT IN TM PPT 3LTR	4	69921569	69930801	1188	C		69921569	69921681	45.13	0	R	tggtccccaccaggttat						69923440	69924825	0.81	6	9	2	0	caqckrqghwkdec	61		0	69924829	69925208	0.79	1	1	21	2	1	69925212	69928427	0.73	6	15	3	69929123	69929694	0.92	1	1
10230	1452	MA CA NC Prot RT IN TM PPT	4	70697205	70691553	667	C	56622122>56624067	0	0										70697239	70695696	0.82	2	7	2	-1	wtqzkrkghwkdkc	9	vwaivweghqqgdt	6	70695645	70695292	0.85	0	1	21	1	-1	70695288	70692647	0.66	9	12	3	0	0	0	0	0
10230	2081	5LTR PBS CA NC RT IN TM PPT 3LTR	6	16232012	16223780	679	C		16232012	16231901	27.89	200	R	tggcgaccacgaagggac			TGGCGACCACGAAGGGAC	W	CCA	16230921	16229114	0.76	4	7	0	0	cvrrkkkgpwkdkc	27		0	0	0	0	0	0	28	0	0	16229099	16225778	0.55	15	13	0	16225760	16224375	0.86	3	5
10230	2128	PBS MA CA NC Prot RT IN	6	39966768	39961135	512	C		0	0		92	P	tgggggctcatccaggat	P	AGG				39966536	39964298	0.66	8	7	1	0	smctmqkghwkdec	28		0	39964294	39963843	0.69	1	2	28	1	0	39963841	39960123	0.63	8	20	1	0	0	0	0	0
10230	2242	5LTR PBS CA Prot IN TM PPT 3LTR	6	86577333	86564421	393	C	100960620>100961394	86577333	86577183	1.33	99	R	tggtgaccacgaagtgaa			TGGTGACCACGAAGaGAt	W	CCA	0	0	0	0	0	0	0		0		0	0	0	0	0	0	18	0	0	86575983	86573366	0.67	5	13	0	86573253	86564940	0.57	10	11
10230	2651	5LTR PBS MA CA Prot RT IN TM PPT 3LTR	7	140355292	140369321	1066	C		140355292	140355407	23.68	66	R	tggcgagccagccaggag			TGGcGAGCCAGCCAGGAG	R	ACG	140356209	140357333	0.85	5	1	0	0		0		0	140358162	140358472	0.88	1	0	19	2	-1	140358473	140366577	0.65	5	14	1	140366691	140368687	0.89	5	5
10230	3171	MA CA Prot IN SU TM PPT	9	135960539	135951524	366	C	38201267>38202036	0	0										0	0	0	0	0	1	0		0		0	0	0	0	0	0	24	1	0	135957976	135954068	0.58	12	12	0	135953153	135951731	0.93	2	3
10230	3241	5LTR PBS CA NC Prot RT IN 3LTR	10	44092081	44078912	1121	C		44092081	44091984	15.31	90	R	tggcaagccagccaggag	R	ACG				44091194	44089515	0.84	4	5	3	0	caqckkkehzkdec	30		0	44089511	44088996	0.59	0	3	9	3	-1	44088993	44086768	0.75	5	4	2	0	0	0	0	0
10230	3489	CA NC Prot RT IN	11	55269215	55272881	576	C		0	0										55268731	55270096	0.78	7	7	3	-1	carcrqmgywkdec	52		0	55270131	55270477	0.84	1	0	33	2	-1	55270479	55273858	0.58	11	22	1	0	0	0	0	0
10230	3518	CA NC Prot RT IN PPT	11	62976968	62982744	563	C		0	0										62976411	62978068	0.83	3	7	2	1	carcrqmghwkdec	64		0	62978096	62978503	0.74	0	1	16	3	-1	62978506	62982034	0.65	6	10	2	0	0	0	0	0
10230	3551	NC RT IN	11	77285983	77280982	300	C		0	0										0	0	0	0	0	0	0		0		0	0	0	0	0	0	36	0	0	77284187	77280627	0.58	14	22	0	0	0	0	0	0
10230	4048	MA CA NC Prot RT IN SU TM	13	99414131	99419977	689	C		0	0										99413774	99415421	0.84	7	4	2	0	caqckkkrhwkdec	41		0	99415425	99415883	0.76	0	1	19	2	0	99415884	99419351	0.65	11	8	2	0	0	0	0	0
10230	4235	5LTR PBS MA CA NC Prot RT IN SU TM PPT 3LTR	14	107253952	107244595	1133	C		107253952	107253827	7.94	0	S	tggtgggggtggcaggat						107252792	107250955	0.78	8	7	1	-1	cvqckrkghwknec	59		0	107250904	107250344	0.54	0	1	26	3	-1	107250342	107247295	0.72	15	11	2	107247240	107245025	0.88	5	3
10230	4289	5LTR PBS CA NC Prot RT IN TM PPT 3LTR	15	69291635	69280242	904	C		69291635	69291531	49.52	0	I	tggcacagatggggacac						69288718	69287491	0.78	4	8	1	0	cpwykrkghwkdec	47		0	69287487	69287056	0.76	0	2	33	1	-1	69287053	69283288	0.58	13	20	3	0	0	0	0	0
10230	4508	MA CA NC Prot RT IN SU TM PPT	18	11551958	11544670	1129	C		0	0										11552341	11550622	0.83	3	4	1	-1	calckkkghwkdec	64		0	11550577	11550293	0.99	0	1	14	3	1	11550292	11546883	0.72	7	7	1	11546755	11544714	0.89	8	3
10230	4628	CA NC Prot RT IN	19	16112565	16109133	571	C		0	0										16113326	16111670	0.82	1	9	3	0	yerckkkghzkdec	32		0	0	0	0	0	0	14	3	1	16111084	16108864	0.73	6	8	1	0	0	0	0	0
10230	4652	5LTR PBS CA NC Prot RT IN TM PPT 3LTR	19	21435968	21447085	1103	C		21435968	21436115	10.14	0	M	tggtctctgtgattcttt						21436979	21438564	0.84	2	5	3	-1	ctrcrqmghwkdec	72		0	21438600	21439029	0.58	1	2	26	2	-1	21439031	21442365	0.67	8	18	1	21444937	21446555	0.88	3	6
10230	4682	5LTR PBS MA CA NC RT IN SU	19	24007068	23999181	537	C		24007068	24006780		200	R	tggtgagccagccaggag	R	ACG				24006054	24004186	0.76	4	7	0	0	cvqckkkghzknec	49		0	0	0	0	0	0	-1	0	0	0	0	0	0	0	0	0	0	0	0	0
10230	4777	5LTR MA CA Prot RT IN TM PPT 3LTR	19	53985466	53972755	805	C		53985466	53985346	43.75									0	0	0	0	0	0	0		0		0	0	0	0	0	0	38	1	0	53981146	53976711	0.68	18	20	1	53976696	53973677	0.79	8	15
10230	4778	CA NC Prot RT IN TM PPT	19	53946363	53936628	498	C		0	0										0	0	0	0	0	1	0		0		0	0	0	0	0	0	37	1	0	53943653	53939151	0.65	17	20	1	53939047	53936870	0.87	5	10
10230	5043	5LTR CA NC Prot RT IN SU TM PPT 3LTR	Y	7058561	7074272	1292	C		7058561	7058666	41.91									7064721	7066336	0.81	4	4	2	0	cgrckqkahwkdey	36		0	7066394	7066924	0.75	0	1	21	2	-1	7066927	7070040	0.72	10	11	1	7070055	7072423	0.8	4	14
10230	5156	CA NC Prot RT IN SU TM PPT	Y	19595518	19587168	706	C		0	0										19596251	19594504	0.78	7	8	2	0	caryrqmghwknec	52		0	19594474	19594069	0.76	2	0	14	2	-1	19594067	19590718	0.68	8	6	1	19589153	19587356	0.81	6	9
10230	5165	5LTR MA CA NC Prot RT IN TM 3LTR	Y	20737787	20725440	589	C		20737787	20737671	47.86									20736378	20734914	0.83	3	5	3	0	caqskkrghwknkc	40		0	20734910	20734629	0.88	0	0	23	0	0	20734628	20731425	0.67	8	15	3	20730727	20729136	0.86	6	9
10230	5167	5LTR PBS CA NC RT IN TM PPT 3LTR	Y	20759776	20751367	318	C		20759776	20759534	22.82	0	H	tggtcctctgcttcttgc						0	0	0	0	0	0	0		0		0	0	0	0	0	0	35	0	0	20756911	20753425	0.61	18	17	0	0	0	0	0	0
10230	5171	5LTR MA CA NC Prot RT IN TM 3LTR	Y	20906388	20918735	624	C		20906388	20906504	47.86									20907797	20909243	0.83	3	5	1	0	caqskkrghwknkc	44		0	20909247	20909546	0.87	0	0	23	0	0	20909547	20912750	0.67	8	15	1	20913448	20915039	0.86	6	9
10230	5174	NC Prot RT IN SU TM 3LTR	Y	21158521	21166556	687	C		0	0										21157049	21158697	0.74	5	11	1	0	csrctqmghcknec	53		0	21158701	21159103	0.7	2	2	19	1	0	21159105	21162349	0.71	11	8	1	21162448	21164830	0.81	7	7
10230	5197	MA CA Prot RT IN SU	Y	22959676	22953152	637	C		0	0										22960093	22958591	0.83	4	8	0	0		0		0	22958587	22957934	0.57	0	2	25	2	1	22957931	22952761	0.62	12	13	3	0	0	0	0	0
10230	5208	5LTR PBS MA CA NC Prot RT IN SU TM PPT 3LTR	Y	23411868	23402108	848	C		23411868	23411096	12.34	0	R	tggagatggcaaatgttc						23410191	23408596	0.82	5	3	1	1	calrkkkahwkdec	28		0	23408576	23408017	0.59	1	3	18	2	-1	23408013	23404900	0.72	7	11	1	23404738	23402624	0.83	3	11
10230	5221	MA CA NC Prot RT IN SU TM 3LTR	Y	24125887	24142416	364	C		0	0										0	0	0	0	0	3	1		0		0	0	0	0	0	0	36	1	0	24127703	24131031	0.58	16	20	1	0	0	0	0	0
10230	5230	MA CA NC Prot RT IN SU TM 3LTR	Y	24752803	24736189	362	C		0	0										0	0	0	0	0	1	1		0		0	0	0	0	0	0	36	2	1	24750985	24747657	0.58	16	20	3	0	0	0	0	0
10230	5245	MA CA NC Prot RT IN SU TM 3LTR	Y	25735178	25751703	347	C		0	0										0	0	0	0	0	1	-1		0		0	0	0	0	0	0	35	3	0	25736992	25740320	0.59	16	19	3	0	0	0	0	0
10230	5279	MA CA NC Prot RT IN SU TM 3LTR	Y	28227196	28210586	359	C		0	0										0	0	0	0	0	1	1		0		0	0	0	0	0	0	35	2	0	28225382	28222054	0.58	16	19	2	0	0	0	0	0
10230	5568	5LTR PBS CA NC Prot RT IN TM 3LTR	X	88841575	88831272	819	C		88841575	88841441	39.26	0	R	tggtgatccacatatggc						88841210	88839343	0.79	5	3	2	0	cvwckrkghwknec	64		0	88839339	88839012	0.84	1	0	15	2	0	88839009	88835702	0.74	9	6	2	0	0	0	0	0
10230	5680	5LTR PBS MA CA NC Prot RT IN SU TM 3LTR	X	119280362	119289975	1183	C		119280362	119280472	0.91	0	M	tggctagtgagccttatc						119281737	119283451	0.83	5	3	3	1	carcrqmghwkdec	64		0	119283455	119283821	0.83	1	0	14	1	-1	119283823	119287431	0.74	6	8	3	119287652	119289775	0.89	2	7
10230	5858	5LTR PBS CA NC RT IN 3LTR	1	35612373	35607023	389	C		35612373	35612165	8.25	80	E	tggttccctgaccgggaa	E	CTC				35611542	35609536	0.72	8	7	0	0	carckkkghzngky	24		0	0	0	0	0	0	26	0	0	35608884	35605991	0.63	11	15	0	0	0	0	0	0
10240	2766	5LTR PBS MA CA NC Prot RT IN SU TM PPT 3LTR	8	37949458	37939517	1362	C	86609720>86607730 86607410>86604621	37949458	37949269	2.11	75	P	tgggggcttgtccaggat			TGGGGGCTTgTCCAGGAT	P	AGG	37948159	37946270	0.77	7	5	3	0	carckqrrhwkdec	50		0	37946266	37945717	0.7	1	1	13	3	1	37945716	37942469	0.71	4	9	1	37942235	37939894	0.87	4	4
10240	3236	5LTR PBS MA CA NC Prot RT IN SU TM PPT 3LTR	10	43140639	43150218	1136	C		43140639	43140825	8.56	0	N	tggaacatgtagtataga						43142547	43143641	0.84	0	3	3	0	carckqrghwkdec	66		0	43143645	43143979	0.84	1	0	15	3	1	43143982	43147287	0.74	5	10	1	43147521	43149858	0.84	2	7
10240	915	MA CA NC Prot RT IN	3	34722358	34726578	478	C		0	0										34722344	34723453	0.88	2	1	2	1	cmrckqkghwkdkc	51		0	34723497	34723793	0.9	0	0	15	3	1	34723797	34727129	0.73	6	9	1	0	0	0	0	0
10240	1079	5LTR PBS CA Prot RT IN TM PPT 3LTR	3	119402674	119414726	633	C	66476687>66476228	119402674	119403055	17.91	147	L	tggtgtcagaagtgagat			TGGTGTCAGAAGTGaGAT	L	CAG	0	0	0	0	0	0	0		0		0	119407585	119408144	0.58	1	1	31	2	-1	119408149	119412034	0.59	11	20	1	119412144	119413894	0.82	3	5
10240	1086	5LTR PBS MA CA NC Prot RT IN PPT 3LTR	3	120798354	120787970	821	C		120798354	120796963	38.22	13	P	tggggacccatccgggag						120795662	120793936	0.83	3	5	2	0	cvkckqmghwrnec	64		0	120793932	120793617	0.88	1	0	18	2	0	120793613	120790286	0.73	9	9	2	0	0	0	0	0
10240	1153	5LTR PBS CA NC Prot RT IN TM 3LTR	3	145466464	145473733	378	C		145466464	145466564	33.33	0	N	tggcactgggagcaatgt						145466573	145467702	0.86	4	3	1	1	cayskeeghwrsec	53		0	0	0	0	0	0	23	2	-1	145468354	145471243	0.68	13	10	1	145471252	145472360	0.88	6	4
10240	1570	5LTR PBS MA CA NC RT IN SU TM PPT 3LTR	4	115517530	115507891	649	C		115517530	115517417	45.37	154	P	tgggggctcatccgggat	P	AGG				115516406	115514544	0.64	4	9	0	0	cewckrkghzkdec	50		0	0	0	0	0	0	12	0	0	115514388	115512007	0.76	7	5	0	115511132	115509732	0.9	4	3
10240	2174	5LTR PBS MA CA NC Prot RT IN SU TM PPT 3LTR	6	65036016	65049301	1405	C		65036016	65036486	10.47	97	T	tgggggcccatctgggat			TGGGGGCcCATCTGGGAT	P	AGG	65036901	65038962	0.75	7	6	3	-1	cvrckqmghzrmna	24		0	65038966	65039523	0.71	0	0	21	2	0	65039524	65042566	0.72	10	11	2	65042816	65045011	0.85	4	8
10240	2346	5LTR PBS CA Prot IN SU TM PPT 3LTR	6	137484171	137491859	571	C		137484171	137484501	9.38	0	M	tgggattggagatggcag						137485262	137486803	0.84	3	4	1	0		0		0	137486815	137486967	0.63	0	0	11	0	0	137486970	137488936	0.68	6	5	0	137489138	137491354	0.89	5	1
10240	3503	MA NC RT IN SU TM PPT 3LTR	11	58537304	58544804	501	C		0	0										0	0	0	0	0	0	0		0	apgcgrsgvlgtag	17	0	0	0	0	0	22	0	0	58539159	58542618	0.68	12	10	0	58542730	58544286	0.89	5	6
10240	4862	5LTR PBS MA CA NC Prot RT IN SU TM PPT 3LTR	21	15487475	15496944	1470	C		15487475	15487651	6.78	85	P	tgggggctcatctgggat	P	AGG				15488538	15490409	0.7	6	6	2	0	cvrckqrghwkdec	65		0	15490413	15490853	0.61	0	3	9	2	1	15490856	15494165	0.76	4	5	3	15494278	15496597	0.86	7	4
10240	5109	PBS MA CA NC Prot RT IN PPT	Y	15451097	15457971	615	C		0	0		1		tgggggctttgtctggga						0	0	0	0	0	3	-1		0		0	15453564	15453836	0.89	0	0	19	2	-1	15453839	15457198	0.7	9	10	1	0	0	0	0	0
10240	5383	5LTR PBS MA CA NC Prot RT IN SU TM PPT 3LTR	X	52607860	52597186	1514	C		52607860	52607350	3.92	148	P	tgggggctcatccgggat	P	AGG				52607004	52604889	0.74	5	3	2	0	carckqrghwknec	68		0	52604885	52604572	0.87	1	0	11	2	-1	52604571	52601315	0.75	5	6	1	52600585	52597732	0.79	6	6
10250	3757	5LTR PBS CA NC Prot RT IN TM PPT 3LTR	12	34280715	34270675	1046	C		34280715	34280223	8.55	0	I	tggcccatacagggatca						34279279	34277562	0.83	2	5	3	1	ctrfrqighwknec	59		0	34277512	34277075	0.76	0	0	20	1	1	34277073	34273617	0.69	8	12	2	34273335	34271211	0.87	5	6
10250	4651	5LTR PBS MA CA NC Prot RT IN SU TM PPT 3LTR	19	21389808	21380539	1388	C		21389808	21389698	8.11	0	H	tggctttgtttctcactt						21388584	21386985	0.85	5	2	3	0	cakcrqighwkdec	70		0	21386981	21386544	0.56	0	2	21	3	-1	21386541	21383271	0.74	10	11	2	21382959	21380852	0.88	3	8
10250	5106	5LTR PBS NC Prot RT IN SU TM PPT 3LTR	Y	15223213	15234224	1123	C		15223213	15223454	11.25	48	I	tggctcagatggggattg						15224391	15226040	0.84	3	6	3	1	cercrqmghwkdec	65		0	15226044	15226438	0.77	2	0	16	1	1	15226439	15229572	0.73	7	9	2	15231373	15233703	0.93	1	5
10250	493	5LTR PBS MA CA NC Prot RT IN 3LTR	2	26520789	26529269	695	C	20583128>20587338	26520789	26521271	2.7	0	I	tggcccgtacaggaactg						26522191	26523616	0.78	3	12	3	1	cgqckrkghzkdkc	34		0	26523657	26523966	0.88	2	0	18	1	1	26523968	26526991	0.7	10	8	2	0	0	0	0	0
10250	4352	5LTR MA CA NC Prot IN SU TM PPT 3LTR	16	20685555	20693317	487	CD		20685555	20685698	4.17									20686855	20687852	0.83	4	6	0	0		0	carckrkzhzknkc	32	20689221	20689310	0.76	0	0	5	0	0	20690425	20691315	0.67	4	1	0	20691448	20693007	0.96	4	3
10250	4658	5LTR MA CA NC RT IN SU TM PPT 3LTR	19	21785773	21795244	597	C		21785773	21785922	2.67									21786992	21788706	0.81	5	6	0	0	carckrkghzkdtr	20		0	0	0	0	0	0	20	0	0	21789444	21792947	0.66	12	8	0	21793082	21794951	0.9	6	7
10250	5093	5LTR PBS MA CA NC Prot RT IN SU TM PPT 3LTR	Y	14432433	14441852	1038	C		14432433	14432592	8.33	0	M	tggctagtgagccttctc						14433903	14435546	0.82	3	7	3	1	cercrqmghwkdec	63		0	14435550	14435942	0.74	2	2	21	1	-1	14435943	14439210	0.71	8	13	3	14439544	14441658	0.88	2	7
10250	5110	5LTR CA DU Prot RT IN SU TM PPT 3LTR	Y	15547047	15555136	522	C		15547047	15547196	8.03									0	0	0	0	0	0	0		0		0	0	0	0	0	0	17	2	0	15549046	15552063	0.72	10	7	0	15552333	15554398	0.85	8	5
10250	5164	5LTR PBS CA NC Prot RT IN SU TM PPT 3LTR	Y	20581936	20592987	902	C		20581936	20582043	39.25	0	S	tggttaatcttgctaacg						20583522	20585269	0.78	7	8	1	0	caryrqmghwknec	49		0	20585299	20585553	0.77	0	0	14	1	-1	20585556	20589055	0.68	8	6	3	20590620	20592417	0.81	6	9
10250	5363	5LTR MA CA NC Prot RT IN SU TM PPT 3LTR	X	49164436	49172977	887	C		49164436	49164708	7.75									49165692	49167136	0.81	6	10	1	-1	carckrkghzkdkc	36		0	49167166	49167593	0.68	1	0	14	3	1	49167596	49170376	0.74	4	10	1	49170595	49172494	0.92	2	6
10250	927	MA CA Prot IN TM PPT	3	39385206	39394984	305	C	55422828>55423075	0	0										0	0	0	0	0	1	0		0		0	0	0	0	0	0	32	0	0	39388332	39391689	0.62	15	17	0	39391844	39394033	0.84	4	9
10250	1047	5LTR CA NC RT IN TM PPT 3LTR	3	102776388	102767103	616	C		102776388	102776277	17.59									102774576	102773566	0.84	3	5	0	0	casckkeehzrkhc	30		0	0	0	0	0	0	28	0	0	102773540	102769868	0.59	11	17	0	102768920	102767701	0.88	5	5
10250	2487	5LTR PBS CA NC Prot RT SU TM PPT 3LTR	7	50110618	50102762	548	C		50110618	50110509	6.36	102	P	tgggggcttgtccggggt						50109309	50107975	0.81	6	10	1	0	cazckrkahzkdkc	29		0	0	0	0	0	0	-1	0	0	0	0	0	0	0	0	50105004	50102957	0.8	10	11
10250	3704	5LTR CA Prot IN TM PPT 3LTR	12	10512960	10522913	399	C		10512960	10513055	42.71									0	0	0	0	0	0	0		0		0	0	0	0	0	0	-1	1	0	0	0	0	0	0	0	10519011	10520494	0.89	2	6
10250	4668	Prot RT IN TM PPT	19	22672679	22667397	358	C		0	0										0	0	0	0	0	0	0		0		0	0	0	0	0	0	29	0	0	22671937	22669048	0.65	13	16	0	22668886	22667440	0.89	4	8
10250	5717	5LTR PBS MA CA NC Prot IN TM PPT	X	136018813	136005585	338	C		136018813	136018328		85	E	tggttccctgaccgggaa	E	CTC				136017702	136015585	0.68	10	9	2	-1		0	ctrckkkghzkgec	87	0	0	0	0	0	34	1	0	136015424	136011403	0.55	14	20	0	0	0	0	0	0
10310	460	5LTR PBS CA NC Prot RT IN PPT	2	160785	153015	701	C		160785	160196		56	W	tggtaaccatgaagggac			TGGtAACCAtGAAGGGAC	W	CCA	158377	157252	0.93	4	2	1	1	rfqcdlqghfkkdc	61		0	157206	156855	0.7	1	1	17	2	-1	156852	154123	0.73	9	8	1	0	0	0	0	0
10310	577	5LTR PBS NC Prot RT IN 3LTR	2	76099061	76106617	1072	C		76099061	76099580	9.65	200	R	tggcgaccacgaagggac	W	CCA				76101505	76102951	0.91	5	2	2	1	cfqcglqghfkkdc	88		0	76102992	76103342	0.66	0	1	18	3	0	76103343	76106024	0.69	7	11	3	0	0	0	0	0
10310	617	CA NC RT IN	2	96886736	96883031	373	C		0	0										96887298	96886028	0.91	6	1	0	0	cfqcglqghfkkdc	88		0	0	0	0	0	0	23	0	0	96886023	96882098	0.62	10	13	0	0	0	0	0	0
10310	644	CA NC Prot RT IN	2	106828021	106831483	330	C		0	0										106827342	106828516	0.91	5	6	1	0	cfqcglqghfkkhc	75		0	106828571	106828939	0.67	0	0	19	0	0	106828940	106831990	0.74	10	9	1	0	0	0	0	0
10310	900	PBS CA NC Prot RT IN	3	27043037	27046745	721	C		0	0		152	R	tggtgaccacgaagggac	W	CCA				27043090	27044501	0.93	3	4	2	0	cfqcglqgcfkkdc	67		0	27044556	27045371	0.57	0	3	8	2	-1	27045374	27048143	0.68	5	3	1	0	0	0	0	0
10310	924	CA NC Prot RT IN	3	38335716	38331982	566	C		0	0										38336045	38334646	0.93	3	2	3	0	cfqcglqehfkkdc	73		0	38334591	38334238	0.71	0	0	13	3	0	38334237	38331519	0.73	6	7	3	0	0	0	0	0
10310	981	PBS MA CA NC Prot RT IN	3	74926729	74922621	880	C		0	0		148	R	tggcgaccatgaagggac			TGGCGACCAtGAAGGGAC	W	CCA	74926701	74925228	0.9	2	4	1	0	cfqcglkghfkkdc	87		0	74925224	74924661	0.6	0	2	11	1	-1	74924658	74922134	0.72	7	4	3	0	0	0	0	0
10310	1032	CA NC Prot RT IN	3	96389912	96387540	593	C	20657173>20657084	0	0										96390814	96389417	0.92	5	4	1	1	cfqcglqghfkkdc	89		0	96389362	96388952	0.64	0	1	10	2	1	96388948	96386413	0.74	5	5	3	0	0	0	0	0
10310	1129	NC Prot RT IN	3	135654333	135657111	531	C	118178953>118178543	0	0										135651628	135654452	0.84	5	4	2	0	cfqcglqghfkkdc	88		0	135654507	135654860	0.66	0	1	10	2	0	135654861	135657600	0.73	4	6	2	0	0	0	0	0
10310	1461	5LTR PBS MA CA NC Prot RT IN TM PPT 3LTR	4	73798906	73791625	834	C		73798906	73798387	6.98	99	R	tggtgaccacaaagggac			TGGTGACCACaAAGGGAC	W	CCA	73797492	73795545	0.76	6	6	1	1	cfqcglqghfkkdc	89		0	73795501	73795037	0.77	0	0	7	2	0	73795036	73792525	0.75	4	3	2	0	0	0	0	0
10310	1563	PBS MA CA NC Prot RT IN	4	111205093	111200263	962	C		0	0		97	R	tggtgaccacaaagggac	W	CCA				111204814	111203621	0.93	2	3	2	-1	cfqcglqghfkkdc	88		0	111203600	111203061	0.58	0	0	13	1	0	111203060	111200100	0.72	5	8	1	0	0	0	0	0
10310	1636	RT IN TM PPT	4	139548166	139543514	636	C		0	0										0	0	0	0	0	0	0		0		0	0	0	0	0	0	14	0	0	139548310	139545403	0.72	6	8	0	139545372	139543752	0.94	2	2
10310	1700	CA NC Prot RT	4	171115664	171113554	647	C		0	0										171115893	171114616	0.89	2	3	2	0	cfqyslqghfkkdc	66		0	171114606	171114196	0.63	0	0	9	2	0	171114195	171111632	0.73	5	4	2	0	0	0	0	0
10310	1857	5LTR PBS CA NC Prot RT IN 3LTR	5	59954308	59962244	717	C	248500190>248499355	59954308	59955037	8.45	157	I	tggcccatatggggattc						59956889	59958554	0.89	3	4	1	0	ffqcslqghlkkdc	55		0	0	0	0	0	0	12	1	1	59958966	59961696	0.72	5	7	2	0	0	0	0	0
10310	1944	MA CA NC Prot RT IN	5	111782351	111786111	551	C	34854540>34852526	0	0										111782340	111783435	0.91	1	6	2	1	cfqcglqghfkkdc	89		0	111783439	111783924	0.57	0	2	19	3	0	111783928	111787259	0.65	10	9	3	0	0	0	0	0
10310	2147	MA CA NC Prot RT IN	6	52784053	52780116	597	C		0	0										52784053	52783087	0.87	2	2	1	0	cfqcdlqghfkedc	74		0	52783032	52782622	0.66	0	0	15	1	-1	52782618	52779636	0.75	9	6	3	0	0	0	0	0
10310	2239	MA CA NC Prot RT IN PPT	6	85427661	85422012	887	C		0	0										85427661	85426263	0.92	3	5	1	0	yfrcslqghfkkdy	46		0	85426208	85425804	0.65	0	0	17	1	0	85425803	85422725	0.71	9	8	1	0	0	0	0	0
10310	2281	MA CA NC Prot RT IN	6	106678828	106683293	468	C		0	0										106678828	106679984	0.91	3	3	3	0	cfqcglqghfkkdc	89		0	106679988	106680428	0.65	0	0	15	3	-1	106680431	106683535	0.67	11	4	2	0	0	0	0	0
10310	2363	PBS MA CA NC Prot RT IN	6	144442196	144438101	786	C		0	0		88	R	tggtgaccatgaagggac	W	CCA				144442167	144440712	0.92	3	2	3	0	cfqcglqgcfkkdc	67		0	144440708	144440322	0.66	0	0	13	3	0	144440321	144437637	0.74	4	9	3	0	0	0	0	0
10310	2556	5LTR PBS NC Prot RT IN TM PPT 3LTR	7	92107320	92097544	1001	C		92107320	92107031	5.88	200	W	tggcaaccacgaacggac			TGGCAACCACGAAcGGAC	W	CCA	0	0	0	0	0	1	-1		0	cfqcglqghfkkdc	30	92103144	92102734	0.6	0	1	11	3	1	92102733	92099802	0.75	7	4	1	92099695	92098082	1	0	0
10310	2592	MA CA NC Prot RT IN	7	107980246	107984282	518	C		0	0										107980246	107981658	0.94	2	0	1	-1	cfqcglqghfkkiv	51		0	107981679	107982088	0.65	1	1	15	3	-1	107982092	107984786	0.71	5	10	2	0	0	0	0	0
10310	2602	MA CA NC Prot RT IN	7	114023846	114019782	640	C		0	0										114023846	114022407	0.93	3	4	2	-1	cfqcglqghfkkdc	89		0	114022386	114021923	0.68	1	0	13	1	-1	114021922	114019303	0.7	4	9	3	0	0	0	0	0
10310	2838	PBS MA CA NC Prot RT IN	8	61337570	61333123	742	C		0	0		48	I	tggcccatacagggattc						61337543	61336460	0.92	4	2	1	0	assvglqghfzkdf	7		0	61336085	61335675	0.66	0	0	10	1	0	61335674	61332365	0.72	5	5	1	0	0	0	0	0
10310	3206	CA NC Prot RT IN	10	23590145	23585768	593	C		0	0										23590490	23589045	0.88	5	6	2	0	cfqcglzghfkkdc	86		0	23589041	23588368	0.67	1	0	11	2	-1	23588366	23585306	0.74	6	5	1	0	0	0	0	0
10310	3309	5LTR PBS CA NC Prot IN	10	86290825	86285194	309	C		86290825	86290065		24	S	tggtgcagccagaagtct						86288567	86287258	0.9	3	3	0	0	cfqyglqghzkrls	23		0	86287198	86286546	0.55	2	1	-1	2	0	0	0	0	0	0	0	0	0	0	0	0
10310	3327	MA CA NC Prot RT IN	10	96598789	96594962	726	C		0	0										96598789	96597601	0.92	3	6	1	0	cfqcslqghfkkdc	83	hapyvkgihwkghc	14	96597557	96597171	0.66	0	1	15	1	-1	96597170	96594500	0.73	6	9	3	0	0	0	0	0
10310	3793	5LTR PBS MA CA NC Prot RT IN TM 3LTR	12	51305900	51296343	1096	C		51305900	51305707	5.91	0	M	tggaagcagcccaccacc						51303433	51302255	0.92	2	1	2	1	cfqcglqghfkkdc	89		0	51302251	51301841	0.68	0	0	14	3	0	51301837	51298905	0.73	7	7	3	51298724	51297098	0.95	1	2
10310	3967	5LTR PBS CA NC Prot RT IN TM PPT	13	55627920	55636699	612	C		55627920	55628562		98	R	tggtgaccacgaagtgac			TGGTGACCACGAAGtGAC	W	CCA	55630579	55631978	0.9	4	6	3	0	ffqcslqghfkkdc	61		0	55631982	55632368	0.65	0	0	15	3	-1	55632369	55635245	0.71	6	9	2	0	0	0	0	0
10310	4077	5LTR PBS NC Prot RT IN PPT 3LTR	14	22704449	22712069	885	C		22704449	22705019	7.36	103	R	tggtgaccatgaagggac	W	CCA				22706896	22708340	0.91	2	4	1	0	cfzcglqghfkkdc	77		0	22708361	22708747	0.66	0	0	12	1	0	22708748	22711430	0.72	2	10	1	0	0	0	0	0
10310	4163	CA NC Prot RT IN	14	58589066	58592224	642	C		0	0										58588391	58589560	0.88	3	4	3	0	cfqcglpghfkkdc	88		0	58589615	58589969	0.67	1	1	13	3	1	58589970	58592712	0.72	5	8	1	0	0	0	0	0
10310	4279	5LTR PBS MA CA NC Prot RT IN TM PPT 3LTR	15	55604632	55597048	1246	C		55604632	55604503	32.54	138	R	tggtgaccacgaagggat	W	CCA				55604044	55602588	0.91	3	2	2	1	cfqcglqghfkkdc	88		0	55602584	55602138	0.62	0	1	7	3	0	55602137	55599098	0.74	3	4	3	55599080	55597465	0.95	3	2
10310	4497	MA CA NC Prot RT IN	18	4687347	4691513	606	C		0	0										4687347	4688803	0.92	1	2	3	0	cfqcslwgyfkkdc	66		0	4688807	4689211	0.64	0	0	17	0	0	4689212	4692546	0.68	9	8	3	0	0	0	0	0
10310	4874	5LTR PBS NC Prot RT IN PPT 3LTR	21	20132862	20125096	644	C		20132862	20132123	7.57	109	W	tggcaaccaggaagggac			TGGCAACCAGGAAGGGAC	W	CCA	20129789	20128771	0.91	3	2	2	1	cfqcgvqghfkkrl	42		0	20128746	20128360	0.64	0	1	17	3	-1	20128357	20125673	0.69	6	11	2	0	0	0	0	0
10310	4899	PBS NC Prot RT IN	21	41117831	41111824	718	C		0	0		148	W	tggcaaccacgaagggac	W	CCA				41115904	41114498	0.93	2	5	1	0	yfqcglqghfkkdc	73		0	41114443	41113979	0.65	0	0	9	1	0	41113978	41111067	0.72	6	3	1	0	0	0	0	0
10310	5411	MA CA NC Prot RT IN	X	57429950	57425657	488	C		0	0										57429950	57428608	0.87	5	6	2	0	cfqcglqghfkkiv	54		0	57428587	57428177	0.67	0	0	13	0	0	57428173	57425142	0.72	7	6	2	0	0	0	0	0
10310	5521	CA NC Prot RT IN	X	79214306	79218056	694	C		0	0										79213774	79215315	0.84	6	8	1	0	cfqcglqgyfkkdc	73		0	79215370	79215756	0.61	0	2	14	1	-1	79215759	79218435	0.74	6	8	3	0	0	0	0	0
10310	5719	RT IN TM	X	139159790	139162352	320	C		0	0										0	0	0	0	0	0	0		0		0	0	0	0	0	0	11	0	0	139159483	139162680	0.67	7	4	0	0	0	0	0	0
10310	5957	MA CA NC Prot RT IN	1	89392889	89396478	505	C		0	0										89392889	89394369	0.93	1	2	1	-1	cfqcglqghfkkdc	89		0	89394400	89394693	0.73	0	0	9	3	0	89394694	89396713	0.73	4	5	3	0	0	0	0	0
10310	6009	5LTR PBS CA NC Prot RT IN	1	110404061	110395908	710	C		110404061	110400566		0	F	tgggatataaacccaggc						110399538	110398513	0.87	2	2	1	-1	cfqcslqghfkedc	75		0	0	0	0	0	0	16	3	-1	110398356	110395127	0.69	8	8	2	0	0	0	0	0
10310	6182	NC RT IN	1	212031567	212029481	349	C		0	0										0	0	0	0	0	0	0	skvclpeghdzsdg	8		0	0	0	0	0	0	11	0	0	212031343	212029296	0.71	8	3	0	0	0	0	0	0
10310	485	5LTR MA CA NC Prot RT IN PPT 3LTR	2	17522319	17530945	881	C		17522319	17522462	45.14									17522843	17524284	0.89	3	9	2	0	cfqcglqghlkkdc	82		0	17524288	17524698	0.63	0	1	13	2	0	17524702	17527370	0.72	5	8	2	0	0	0	0	0
10310	501	5LTR MA CA NC Prot RT IN TM PPT 3LTR	2	33882139	33890985	675	C		33882139	33882230	38.37									33884997	33885984	0.88	4	2	1	0	cfqcglqghfkkdc	89		0	33885988	33886149	0.69	0	0	13	1	1	33886151	33889364	0.7	4	9	2	33889357	33891630	0.48	9	19
10310	536	5LTR PBS CA NC Prot	2	53982456	53987292	333	C		53982456	53984246		98	R	tggtgaccacaaagggac	W	CCA				53985559	53986988	0.89	5	1	2	0	cfqyglqghfkkdc	73		0	53986992	53987324	0.72	2	0	-1	2	0	0	0	0	0	0	0	0	0	0	0	0
10310	649	MA CA NC Prot IN	2	112799990	112797562	335	C		0	0										112799990	112798959	0.86	2	3	0	0	cfqcgrzghfkkdc	76		0	112798955	112798519	0.65	1	1	-1	0	0	0	0	0	0	0	0	0	0	0	0	0
10310	698	5LTR PBS CA NC Prot RT IN 3LTR	2	143665484	143657813	652	C		143665484	143665026	13.3	0	N	tggatctggcaggttgtg						143662652	143661307	0.89	4	3	2	1	cfqcdlqghfkkdc	82		0	143661263	143660804	0.63	1	0	14	3	1	143660803	143658078	0.7	9	5	1	0	0	0	0	0
10310	755	5LTR PBS CA NC Prot RT IN	2	181096398	181104484	654	C		181096398	181097086		38	I	tggccggtatggggattc						181099716	181101112	0.89	3	3	2	1	cfqcglqghfkkdc	88		0	181101167	181101544	0.7	0	1	36	3	1	181101545	181105440	0.5	16	20	1	0	0	0	0	0
10310	879	CA NC Prot RT IN SU TM 3LTR	3	19914970	19904552	613	C		0	0										0	0	0	0	0	1	0	zfqcslqghfkkdc	58		0	19914106	19913627	0.47	0	2	35	1	-1	19913624	19909554	0.5	18	17	3	0	0	0	0	0
10310	946	MA CA NC Prot IN TM	3	48374588	48369739	350	C	34141355>34140575	0	0										48374606	48373495	0.93	4	1	0	0	zfqcglqghfkkdc	66	pcplfqgyhwkahc	4	48373465	48372996	0.69	1	1	-1	3	0	0	0	0	0	0	0	48371420	48369582	0.7	8	17
10310	1014	MA CA NC Prot RT DL SU TM	3	87993081	87976887	519	C		0	0										87993081	87991628	0.91	2	5	2	1	cfqcglqghfkkdy	74		0	87991624	87991271	0.69	0	1	36	3	0	87991270	87980134	0.51	14	22	3	87978523	87976510	0.74	9	12
10310	1073	MA CA NC Prot RT IN TM PPT	3	115460955	115476834	436	C		0	0										115460926	115463617	0.63	9	11	1	0	cfqcslqghfkkki	48		0	115463677	115464063	0.6	0	2	21	1	1	115464069	115469431	0.67	13	8	2	0	0	0	0	0
10310	1077	5LTR PBS CA NC Prot RT IN TM PPT 3LTR	3	118561309	118570997	984	C	26526291>26528779	118561309	118561430	15.57	148	P	tgggggctcgtccaggat			TGGGGGCTCgTCCAGGAT	P	AGG	118562853	118564227	0.91	3	5	1	0		0		0	118565423	118565803	0.66	0	0	15	0	0	118565804	118568894	0.72	9	6	1	118568968	118570471	0.9	5	4
10310	1142	CA NC Prot RT IN	3	142157745	142161545	516	C		0	0										142157409	142158853	0.93	3	3	1	-1	cfqcgpqghfkkdc	80		0	142158888	142159352	0.63	0	0	14	3	0	142159353	142162312	0.71	7	7	3	0	0	0	0	0
10310	1168	NC RT IN TM PPT	3	149479085	149469975	305	A	160654482>160654958	0	0										0	0	0	0	0	0	0		0	cyfciknmrknsee	12	0	0	0	0	0	17	0	0	149477042	149474176	0.62	8	9	0	0	0	0	0	0
10310	1170	MA CA NC Prot RT IN TM PPT	3	150574727	150580391	699	C	165074177>165073469	0	0										150574720	150575791	0.96	3	0	1	1	cfqcslqghfkkdc	82		0	150575843	150576424	0.5	0	2	13	2	-1	150576427	150578974	0.72	6	7	1	0	0	0	0	0
10310	1200	MA CA NC Prot RT IN PPT 3LTR	3	162041451	162048666	748	C		0	0										162041412	162042915	0.88	4	6	2	0	cfqcglqghfkkdc	88		0	162042919	162043298	0.67	1	0	17	2	-1	162043299	162045999	0.69	5	12	1	0	0	0	0	0
10310	1205	CA NC Prot RT IN TM PPT	3	163416770	163409748	659	C		0	0										163417180	163416048	0.93	1	4	2	0	cfqcglqghfkkdc	89		0	163416044	163415545	0.56	1	2	20	2	-1	163415544	163412858	0.69	9	11	1	0	0	0	0	0
10310	1250	PBS MA CA NC Prot RT IN TM PPT	3	178772895	178780118	779	C	78508465>78507767	0	0		102	W	tggcaaccacaaagggac			TGGCAACCACaAAGGGAC	W	CCA	178772923	178774336	0.97	2	0	2	0	gfqcglqghfkkdy	54		0	178774391	178774800	0.63	1	0	16	2	1	178774804	178777782	0.75	11	5	3	178777708	178780114	0.68	11	16
10310	1273	CA NC Prot RT IN TM PPT	3	191379599	191385861	680	C		0	0										191379086	191380093	0.86	3	3	3	0	cfqcglqgyfkkdc	73		0	191380148	191380525	0.66	0	0	20	3	1	191380527	191383687	0.67	8	12	1	0	0	0	0	0
10310	1372	NC RT IN TM 3LTR	4	36446686	36433707	392	C		0	0										0	0	0	0	0	0	0		0		0	0	0	0	0	0	15	0	0	36445999	36443029	0.71	6	9	0	0	0	0	0	0
10310	1383	MA CA NC Prot RT IN TM PPT 3LTR	4	42292063	42283016	645	C		0	0										42292063	42291099	0.91	2	0	3	0	cfqcglqghfkkdc	88		0	42291095	42290634	0.66	0	0	12	3	0	42290633	42287991	0.73	6	6	3	0	0	0	0	0
10310	1424	5LTR PBS CA NC Prot RT	4	63836735	63842264	312	C	58740929>58738316	63836735	63837497		0	E	tggtggcctgcacaggga						63840215	63841490	0.88	6	4	1	0	cfqzglqghfkkdc	65		0	63841494	63841895	0.64	0	1	19	1	0	63841897	63843931	0.64	5	14	1	0	0	0	0	0
10310	1481	5LTR PBS CA NC Prot IN TM PPT	4	83394470	83404304	399	C		83394470	83395194		0	R	tggcaacccagatgggaa			TGGCaACCCAGATGGGAA	R	ACG	83397466	83398934	0.92	3	3	0	0	cfqcalqghfkrdc	77		0	83398938	83399402	0.55	0	2	-1	3	0	0	0	0	0	0	0	0	0	0	0	0
10310	1568	MA CA NC Prot RT IN TM PPT	4	114968272	114977789	541	C		0	0										114968272	114969683	0.93	1	5	1	0	cfqcslqghfkkdc	82		0	114969738	114970201	0.64	1	0	15	1	-1	114970202	114972822	0.7	6	9	3	0	0	0	0	0
10310	1611	MA CA NC Prot RT	4	133806045	133808105	674	C		0	0										133806045	133807004	0.91	8	0	2	0	cfqcglqghfkkdc	88		0	133807059	133807307	0.69	0	1	11	2	0	133807310	133809993	0.76	8	3	2	0	0	0	0	0
10310	1727	MA CA NC Prot RT IN PPT	4	183920854	183927328	619	C		0	0										183920854	183922311	0.9	2	7	2	1	cfqcslqghfykdc	71		0	183922315	183922724	0.65	1	0	11	3	-1	183922728	183925403	0.75	4	7	2	0	0	0	0	0
10310	1811	MA CA NC Prot IN PPT	5	36332837	36326516	360	C		0	0										36332852	36331213	0.77	2	3	0	0	cfqcslqghfkkdc	82		0	36331209	36330743	0.62	1	0	-1	3	0	0	0	0	0	0	0	0	0	0	0	0
10310	1937	NC Prot RT IN TM PPT	5	107916485	107910425	370	C	21192753>21187090	0	0										0	0	0	0	0	1	0		0		0	0	0	0	0	0	16	0	0	107915218	107912291	0.71	6	10	0	107912269	107910646	0.95	1	5
10310	2077	MA CA NC Prot IN PPT	6	13881338	13887955	332	C		0	0										13881299	13882330	0.92	2	1	0	0	cfqcglqgpfkkdc	74		0	13882385	13882719	0.71	1	1	-1	1	0	0	0	0	0	0	0	0	0	0	0	0
10310	2095	MA CA NC Prot RT SU TM	6	24680651	24667939	593	C	65037156>65037485	0	0										24680690	24679193	0.9	6	4	2	0	cfqcglqghfkkdc	88		0	24679189	24678803	0.65	0	0	23	2	1	24678801	24673162	0.63	12	11	3	0	0	0	0	0
10310	2177	MA CA NC Prot RT IN TM PPT	6	65717182	65724457	650	C	73522057>73524372	0	0										65717182	65718627	0.91	7	3	3	0	cfqcslqrhfkkdc	64		0	65718631	65719017	0.66	2	0	17	3	0	65719018	65721710	0.71	8	9	3	0	0	0	0	0
10310	2230	5LTR PBS MA NC Prot RT IN TM PPT 3LTR	6	82046851	82061539	1062	C		82046851	82047390	5.57	140	R	tggtgaccacgaagggac			TGGtGACCACGAAGGGAC	W	CCA	82049401	82050836	0.9	6	4	3	-1	cfqcglqghfkkdc	88		0	82050857	82051243	0.61	0	3	19	2	-1	82051246	82054421	0.65	10	9	1	0	0	0	0	0
10310	2236	CA NC Prot RT IN	6	84156090	84159020	571	C		0	0										84155477	84156937	0.84	9	3	2	0	cfqcglqghfzkdc	77		0	84156992	84157342	0.65	0	0	11	0	0	84157343	84159821	0.68	6	5	3	0	0	0	0	0
10310	2255	5LTR PBS MA CA NC Prot RT IN TM 3LTR	6	89129499	89114284	753	C		89129499	89129374	39.5	0	P	tggttcctcccaggcgat						89128638	89127183	0.88	5	7	1	0	yfqcglqghfkkdc	73		0	89127128	89126742	0.68	0	0	14	1	0	89126741	89124003	0.73	2	12	1	0	0	0	0	0
10310	2289	5LTR PBS CA NC Prot RT IN TM 3LTR	6	111452131	111463051	800	C	13672335>13671529	111452131	111452229	43.3	0		tgggagctctgttttcac						111454575	111456015	0.92	1	3	3	-1	cfqcglkdtlkkii	17		0	111456036	111456437	0.65	0	0	14	2	0	111456438	111459125	0.73	6	8	2	111459167	111460888	0.81	6	8
10310	2348	MA NC Prot RT IN TM PPT	6	138046083	138038413	571	C		0	0										138046105	138043323	0.56	9	12	3	-1	cfqcglqghfkkgc	75		0	138043293	138042817	0.54	0	2	13	2	0	138042816	138040215	0.73	6	7	2	0	0	0	0	0
10310	2360	5LTR MA CA NC Prot RT IN SU PPT 3LTR	6	143407522	143398845	981	C		143407522	143407409	43.75									143406720	143405401	0.9	2	5	3	0	cfqcslqghckkdc	72		0	143405346	143405053	0.66	0	2	14	3	-1	143405050	143401808	0.72	6	8	2	0	0	0	0	0
10310	2403	CA NC Prot RT IN TM PPT	6	167307981	167313520	691	C		0	0										167307070	167308446	0.94	3	4	1	-1	cfqcglqahvkkdh	46		0	167308500	167308772	0.7	0	0	12	3	-1	167308773	167311593	0.74	7	5	2	0	0	0	0	0
10310	2419	5LTR PBS MA CA NC Prot IN TM PPT	7	9056408	9065204	316	C		9056408	9056732		0	K	tggctgcccaatagtggg						9058032	9058945	0.91	3	1	0	0	cfqcglqrhfkkdc	70	pcrlcqgshwkthc	2	9058961	9059330	0.66	3	0	-1	2	0	0	0	0	0	0	0	0	0	0	0	0
10310	2469	5LTR PBS MA NC Prot IN SU TM PPT 3LTR	7	40212311	40199345	429	C		40212311	40212221	48.35	0	P	tgggtcctgatcatgact						40210104	40209124	0.93	3	1	0	0	cfqcspqghfkkdc	73		0	40209080	40208746	0.71	1	0	-1	3	0	0	0	0	0	0	0	0	0	0	0	0
10310	2607	PBS NC Prot RT IN SU TM PPT	7	119206498	119211980	444	C		0	0		64	S	tggcgcagccagaagtct						119206625	119207648	0.85	3	4	3	0	cfqcvlqghfkkdc	79		0	119207652	119208062	0.62	0	1	12	3	1	119208064	119210733	0.72	7	5	1	0	0	0	0	0
10310	2748	CA NC Prot RT IN TM PPT	8	20015047	20023131	300	C		0	0										20014329	20015589	0.88	3	3	3	-1	cfzcslqgrfkkdc	58		0	20015594	20016037	0.59	0	2	33	2	-1	20016040	20018889	0.55	12	21	1	0	0	0	0	0
10310	2807	5LTR PBS NC Prot RT IN TM PPT 3LTR	8	49155313	49145386	559	C	90133344>90133292	49155313	49154759	9.6	0	W	tgggaattgggcaatgac						49152964	49151802	0.83	7	4	3	0	cfqyglqghfzkdc	61		0	49151774	49151264	0.61	1	1	17	0	0	49151263	49148661	0.71	7	10	1	0	0	0	0	0
10310	2869	NC Prot RT IN TM PPT	8	81651999	81656749	639	C		0	0										81650193	81652118	0.67	9	10	2	0	cfqcglqghfkkdc	88		0	81652173	81652556	0.66	0	0	9	2	1	81652558	81655273	0.72	5	4	3	0	0	0	0	0
10310	3099	PBS CA NC Prot IN TM PPT	9	91558882	91548185	468	C		0	0		148	R	tggcgaccatgaagggac			TGGCGACCAtGAAGGGAC	W	CCA	91557690	91556552	0.92	3	4	2	-1	cfqcglqghfkkdc	88		0	91556497	91555911	0.63	1	2	-1	1	0	0	0	0	0	0	0	0	0	0	0	0
10310	3276	5LTR PBS MA CA NC Prot RT IN TM PPT	10	62799657	62790373	542	C		62799657	62798930		89	R	tggtgaccatgaagggac			TGGTGACCAtGAAGGGAC	W	CCA	62798523	62797200	0.9	2	3	1	0	cfqcglqghfkkdc	88		0	62797196	62796735	0.6	0	1	21	0	0	62796731	62793202	0.63	13	8	1	0	0	0	0	0
10310	3333	MA CA NC Prot RT	10	97482427	97479256	703	C		0	0										97482728	97480412	0.63	11	10	2	0	cfqcglqghfkadc	80		0	97480408	97479966	0.67	1	0	31	2	1	97479963	97475334	0.57	15	16	3	0	0	0	0	0
10310	3414	CA NC Prot RT IN SU	11	22337470	22333505	695	C		0	0										22338556	22336950	0.81	4	3	1	-1	cfqcilqghfzkdc	69		0	22336911	22336363	0.44	0	4	17	3	-1	22336360	22333004	0.6	6	11	2	0	0	0	0	0
10310	3427	MA CA NC Prot IN TM PPT	11	26023548	26028800	330	C		0	0										26023548	26024971	0.92	3	4	0	0	cfqcslhghfkkdc	83		0	26025019	26025346	0.73	1	0	-1	2	0	0	0	0	0	0	0	0	0	0	0	0
10310	3428	5LTR MA CA Prot RT IN PPT 3LTR	11	26619233	26612343	428	B		26619233	26619074	9.62									26618883	26617546	0.78	6	1	0	0		0		0	0	0	0	0	0	20	0	0	26617412	26613297	0.6	8	12	2	0	0	0	0	0
10310	3443	5LTR PBS CA NC Prot RT IN TM PPT	11	38623130	38633886	337	C		38623130	38623886		49	S	tggcacagccagaaatct						38625738	38626752	0.88	6	3	3	-1	cfhlglqghfkkdc	60		0	38626773	38627104	0.67	1	1	-1	2	-1	0	0	0	0	0	0	0	0	0	0	0
10310	3552	PBS MA CA NC Prot RT IN SU PPT	11	77574028	77567414	895	C		0	0		97	R	tggcaaccatgaagggac			TGGCAACCAtGAAGGGAC	W	CCA	77573999	77572576	0.92	5	4	2	1	cfqcglqghfkkdc	88		0	77572572	77572217	0.72	1	0	17	3	-1	77572216	77569494	0.72	9	8	2	0	0	0	0	0
10310	3577	CA Prot RT IN	11	86548521	86545163	566	C		0	0										0	0	0	0	0	0	0		0		0	86547805	86547446	0.64	0	1	12	3	1	86547444	86544684	0.72	3	9	1	0	0	0	0	0
10310	3683	5LTR PBS CA NC Prot RT SU TM PPT	12	7331435	7341970	777	C		7331435	7334577		25	I	tggcctatacggggattc						7335828	7337253	0.92	3	5	1	-1	cfqcglqghfkkdc	88		0	7337261	7337689	0.61	0	1	30	3	-1	7337692	7340892	0.59	13	17	2	0	0	0	0	0
10310	3693	MA CA NC Prot RT	12	8918708	8916229	586	C		0	0										8918708	8917277	0.93	5	1	2	1	cfqcglqghfkkdc	88		0	8917273	8916896	0.71	0	0	19	3	0	8916895	8914339	0.73	13	6	3	0	0	0	0	0
10310	3758	DU RT IN	12	34252063	34255257	429	C		0	0										0	0	0	0	0	0	0		0		0	0	0	0	0	0	11	0	0	34252967	34255731	0.75	8	3	0	0	0	0	0	0
10310	3772	MA CA NC Prot RT IN SU PPT 3LTR	12	40780528	40788045	505	C		0	0										40780528	40781551	0.87	3	2	1	-1	cfqzglqghfkkdc	66		0	40781555	40781915	0.68	1	2	24	3	-1	40781917	40784448	0.63	8	16	2	0	0	0	0	0
10310	3810	5LTR PBS NC Prot RT IN TM PPT	12	59253534	59243135	866	C		59253534	59252776		200	R	tggcgaccacgaagggac			TGGCGACCACGAAGGGAC	W	CCA	59250784	59249378	0.92	4	7	3	0	cfqcglqghfkkdc	88		0	59249323	59248913	0.63	0	0	11	3	-1	59248910	59246230	0.74	4	7	2	0	0	0	0	0
10310	3910	5LTR PBS CA NC Prot RT IN TM PPT 3LTR	12	124033483	124043193	1067	C		124033483	124033608	6.35	140	I	tggcccatatggggattc						124035777	124037209	0.89	2	3	2	0	cfqcslqgrfkkdc	69		0	124037213	124037648	0.68	1	0	11	0	0	124037651	124041044	0.72	5	6	3	0	0	0	0	0
10310	3920	5LTR PBS CA NC Prot RT IN SU TM PPT	12	132365497	132352243	683	C		132365497	132364777		27	R	tggtgatcatgaagggac			TGGTGAtCAtGAAGGGAC	W	CCA	132363008	132361735	0.91	2	5	3	-1	cfqcglqghfkkdc	88		0	132361726	132361340	0.67	0	0	23	2	0	132361339	132357591	0.65	9	14	2	0	0	0	0	0
10310	3985	5LTR PBS CA NC Prot RT IN	13	65283607	65276793	332	B		65283607	65283200		119	K	tggcatccaacgtggggc			TGGCatCCAACGTGGGGC	K	CTT	65282631	65280407	0.65	14	10	1	-1	cfqcslqghfkkds	48		0	65280588	65280100	0.76	2	1	26	3	1	65279600	65276059	0.58	9	17	1	0	0	0	0	0
10310	4043	5LTR PBS CA NC Prot IN	13	93691644	93697405	306	C		93691644	93692050		0	F	tggtgaaggaacactaga						93693800	93695219	0.88	4	2	1	1	cfqcglzghfkkdc	86		0	93695224	93695656	0.65	1	1	-1	2	0	0	0	0	0	0	0	0	0	0	0	0
10310	4131	IN TM PPT	14	45491665	45488517	399	C		0	0										0	0	0	0	0	0	0		0		0	0	0	0	0	0	11	0	0	45492823	45490720	0.69	5	6	0	45490702	45489076	0.95	1	3
10310	4288	MA CA NC Prot RT IN TM PPT	15	67266547	67257294	676	C		0	0										67266547	67264951	0.9	2	1	2	0	cfqcglqghfkkdc	89		0	67264910	67264674	0.6	0	1	11	0	0	67264672	67261711	0.73	4	7	1	0	0	0	0	0
10310	4315	RT IN TM PPT	15	92842918	92849488	359	C		0	0										0	0	0	0	0	0	0		0		0	0	0	0	0	0	22	0	0	92842413	92846110	0.62	10	12	0	0	0	0	0	0
10310	4448	Prot RT IN TM	17	35687524	35692995	425	C		0	0										0	0	0	0	0	0	0		0		0	0	0	0	0	0	27	0	0	35687152	35691522	0.58	10	17	0	35691708	35693235	0.96	1	1
10310	4464	5LTR PBS CA NC Prot RT IN	17	48483068	48475176	375	C		48483068	48482392		89	W	tggcaaccatgaagggac			TGGCAACCAtGAAGGGAC	W	CCA	48480382	48478378	0.88	5	2	1	1	cfqcglqghfkkdc	88		0	48478334	48477806	0.59	2	1	-1	2	0	0	0	0	0	0	2	0	0	0	0	0
10310	4474	5LTR PBS NC Prot RT IN PPT	17	53096089	53085566	910	C		53096089	53095357		200	R	tggcgaccacgaagggac			TGGCGACCACGAAGGGAC	W	CCA	53093422	53092066	0.93	1	4	2	0	cfqcglrghfkkdc	87		0	53092062	53091490	0.56	0	2	14	2	0	53091489	53089026	0.76	8	6	2	0	0	0	0	0
10310	4576	NC Prot RT IN	18	58377032	58380313	422	C		0	0										0	0	0	0	0	1	0		0	cydyifgykvksec	19	58377844	58378098	0.7	0	0	20	0	0	58378102	58380792	0.71	6	14	3	0	0	0	0	0
10310	4673	MA CA NC Prot RT IN TM 3LTR	19	22930621	22941703	548	C		0	0										22930581	22931557	0.91	1	4	1	0	sfqcglqrhfkkdc	54		0	0	0	0	0	0	17	1	1	22931798	22934793	0.71	10	7	2	0	0	0	0	0
10310	4797	NC Prot RT IN	20	174757	171971	632	C		0	0										176213	174587	0.72	7	11	2	0	cfqcglqghfkkdc	88		0	174583	174209	0.65	0	1	17	2	1	174204	171483	0.75	8	9	3	0	0	0	0	0
10310	4852	CA NC Prot RT IN SU	20	53963869	53969699	535	C		0	0										0	0	0	0	0	1	0		0		0	53965496	53965983	0.61	1	0	9	1	0	53965984	53969440	0.68	5	4	1	0	0	0	0	0
10310	4882	5LTR PBS CA Prot RT IN SU	21	28226744	28234763	666	C		28226744	28227308		200	R	tggcgaccacgaagggac			TGGCGACCACGAAGGGAC	W	CCA	0	0	0	0	0	0	0		0		0	28231208	28231621	0.63	0	1	11	3	0	28231622	28233766	0.72	4	7	3	0	0	0	0	0
10310	5052	CA NC RT IN PPT	Y	7757554	7753628	354	C		0	0										7758852	7756842	0.69	7	14	0	0	cfqcslzghfnkdc	72		0	0	0	0	0	0	19	0	0	7756829	7754682	0.68	11	8	0	0	0	0	0	0
10310	5178	MA CA NC Prot RT IN TM PPT	Y	21244156	21250361	497	C		0	0										21244156	21245389	0.86	3	4	3	-1	cfqcslqghfkkiv	46		0	21245410	21245793	0.63	0	1	24	2	0	21245794	21248808	0.66	8	16	2	0	0	0	0	0
10310	5297	5LTR NC Prot RT IN PPT 3LTR	X	7620703	7615306	374	C		7620703	7620610	45.16									7621542	7619661	0.7	6	7	1	0	cfqcslkghfkkds	64		0	7619657	7619331	0.73	0	0	-1	1	0	0	0	0	0	0	0	0	0	0	0	0
10310	5499	MA CA NC Prot RT IN TM PPT	X	75122809	75113201	624	C		0	0										75122815	75121378	0.83	3	11	2	-1	cfqhnlqghfkkdz	36		0	75121357	75121151	0.61	0	2	25	1	1	75121148	75117388	0.6	10	15	2	0	0	0	0	0
10310	5626	5LTR PBS MA CA Prot RT IN 3LTR	X	105241285	105253097	575	C		105241285	105241422	28.15	0	H	tggattaaagacttaaat						0	0	0	0	0	0	-1		0		0	105244924	105245283	0.61	0	2	10	3	0	105245287	105247926	0.73	5	5	3	0	0	0	0	0
10310	5667	CA NC Prot RT IN TM PPT	X	115876733	115867896	479	C		0	0										115876872	115875132	0.78	6	8	2	0	cfqcslqghfzkdc	71		0	115875111	115874701	0.63	0	0	17	2	0	115874697	115872074	0.71	7	10	2	0	0	0	0	0
10310	5709	Prot RT IN TM	X	131067378	131059936	554	C		0	0										0	0	0	0	0	0	0		0		0	0	0	0	0	0	12	0	0	131066951	131063793	0.73	4	8	0	131062149	131059885	0.68	13	8
10310	5867	MA CA NC Prot RT IN SU PPT	1	42410514	42419487	579	C		0	0										42410514	42411950	0.92	2	4	1	0	cfqcslqgrfrkdc	64		0	42411957	42412503	0.61	1	0	8	1	1	42412506	42415280	0.72	4	4	2	0	0	0	0	0
10310	5876	5LTR PBS MA CA NC Prot RT IN TM PPT 3LTR	1	46856724	46846572	1031	C		46856724	46856616	49.54	200	R	tggcgaccacgaagggac	W	CCA				46856463	46854694	0.91	4	3	1	-1	cfqcslqghfzkdc	71		0	46854690	46854280	0.68	0	0	21	3	-1	46854276	46850824	0.62	8	13	2	0	0	0	0	0
10310	5881	5LTR PBS MA CA NC Prot RT IN SU PPT 3LTR	1	47418283	47431157	775	C		47418283	47418416	45.8	0	S	tggcacagccagaagtct						47420259	47421332	0.83	3	5	2	1	cfqcglqghfkkdc	88		0	47421351	47421572	0.72	0	0	21	3	0	47421573	47424430	0.66	4	17	3	0	0	0	0	0
10310	5893	5LTR PBS MA CA NC Prot RT IN SU TM PPT 3LTR	1	55384183	55372937	948	C		55384183	55384035	43.15	0	K	tgggtcccgaccacgact						55382598	55381146	0.89	2	6	3	0	cfqcglzghfkkdc	86		0	55381142	55380678	0.63	0	0	13	3	0	55380677	55377265	0.67	11	2	3	55375220	55373478	0.96	3	4
10310	5898	5LTR PBS CA NC Prot RT IN	1	56254666	56247650	400	C		56254666	56254222		0	T	tggatacggcagggtgtc						56252095	56250723	0.89	5	5	1	1	cfqyglqghfzkdc	60		0	56250662	56250282	0.68	0	0	23	2	0	56250281	56247196	0.6	14	9	2	0	0	0	0	0
10310	6033	Prot RT IN TM	1	119713889	119707073	401	C		0	0										0	0	0	0	0	0	0		0		0	119714158	119713755	0.63	1	0	11	0	0	119713753	119711071	0.71	2	9	0	0	0	0	0	0
10310	6212	MA CA NC Prot RT IN SU TM PPT 3LTR	1	227818844	227806087	615	C		0	0										227818844	227817438	0.93	4	3	2	1	cfqcglqghikkiv	45		0	227817379	227816804	0.62	0	0	15	3	-1	227816801	227813900	0.73	6	9	2	0	0	0	0	0
10320	526	5LTR PBS CA NC Prot RT IN TM PPT 3LTR	2	47327335	47335597	1086	C		47327335	47327896	3.23	45	R	tggcgacccagatgggac	R	ACG				47329437	47330892	0.9	1	2	2	-1	cyqcgllghfkkdc	100		0	47330913	47331395	0.69	0	1	3	1	0	47331396	47333291	0.75	0	3	1	0	0	0	0	0
10320	702	5LTR PBS CA NC Prot RT IN SU TM 3LTR	2	148068972	148076659	1236	C		148068972	148069254	10.64	200	R	tggcgaccacgaagggac	W	CCA				148070670	148072114	0.89	1	2	1	-1	cyqcglqghlkkdc	85		0	148072165	148072590	0.74	0	0	3	3	0	148072591	148074725	0.8	3	0	3	148074864	148076218	0.89	3	2
10320	790	MA CA NC Prot RT IN PPT	2	203363355	203368910	864	C		0	0										203363355	203364795	0.91	1	1	3	-1	cyqygllghfkkdc	84		0	203364816	203365177	0.77	1	0	7	2	0	203365179	203367866	0.67	2	5	2	0	0	0	0	0
10320	912	MA CA NC Prot RT IN SU	3	33489855	33494995	770	C		0	0										33489855	33491261	0.91	0	1	1	0	cyqygllghfkkdc	85		0	33491316	33491798	0.7	0	1	10	1	1	33491799	33494768	0.71	2	8	2	0	0	0	0	0
10320	926	MA CA NC Prot RT IN	3	38486244	38482692	685	C	43554560>43555371	0	0										38486244	38484789	0.9	1	3	1	0	cyqcglqghfkkdc	91		0	38484785	38484342	0.69	0	1	14	1	1	38484339	38482081	0.73	4	10	2	0	0	0	0	0
10320	950	5LTR PBS CA NC Prot IN SU TM 3LTR	3	49266552	49258501	767	CB		49266552	49266403	4	137	K	tggcgcccaatgtggggc			TGGCGCCCAAtGTGGGGC	K	CTT	49264806	49263418	0.91	2	2	0	0	cyqcglqghfkrvs	53		0	49263488	49262979	0.8	0	2	9	3	0	49263022	49260093	0.73	3	6	0	49259885	49259003	0.84	2	6
10320	1027	5LTR PBS CA NC Prot RT IN TM 3LTR	3	95314289	95306440	1062	C		95314289	95313986	11.51	42	R	tggttaccacaaagggac			TGGTaACCACtAAGGGAC	W	CCA	95312634	95311220	0.88	2	6	2	-1	cyqcdllghfkkdc	94		0	95311166	95310686	0.69	1	1	6	1	1	95310685	95308068	0.67	3	3	2	0	0	0	0	0
10320	1174	MA CA NC Prot RT IN	3	151387060	151383522	841	C	34340655>34340183	0	0										151387060	151385624	0.88	2	5	3	0	cyqcglqghfkkdc	91		0	151385566	151385084	0.7	0	2	13	3	0	151385083	151382838	0.73	8	5	3	0	0	0	0	0
10320	1178	5LTR PBS CA NC Prot RT IN	3	152277414	152283036	866	C	64295473>64295615	152277414	152278351		91	R	tggtgaccatgaagggac			TGGTGACCAtGAAGGGAC	W	CCA	152279327	152280742	0.91	2	0	2	0	cfqcgllghfkkdh	77		0	152280797	152281138	0.75	0	0	26	2	1	152281140	152284053	0.63	12	14	3	0	0	0	0	0
10320	1271	5LTR PBS CA NC Prot RT IN	3	190903174	190908789	571	C	73254257>73253945	190903174	190903638		0	Q	tggacactccatctttaa						190904952	190906732	0.87	2	3	2	-1	cyzcglqghfffyf	16		0	190906786	190907106	0.74	0	0	12	1	0	190907107	190909433	0.76	7	5	1	0	0	0	0	0
10320	1350	5LTR CA NC Prot RT IN 3LTR	4	25248777	25240287	945	C		25248777	25247671	8.07									25246293	25244844	0.9	3	3	3	0	cyqcgllgcfkkdc	80		0	25244840	25244487	0.73	0	1	2	3	0	25244486	25242344	0.73	1	1	3	0	0	0	0	0
10320	1392	5LTR PBS CA NC Prot RT 3LTR	4	45533387	45538840	755	C		45533387	45533827	12.44	88	R	tggtgaccatgaagggaa			TGGTGACCAaGAAGGGAt	W	CCA	45535197	45536780	0.86	0	6	1	0	cyqfgllzqfkkdc	44		0	45536819	45537147	0.63	1	1	43	1	0	45537150	45541448	0.47	15	28	1	0	0	0	0	0
10320	1413	MA CA NC Prot RT IN	4	59172250	59175785	703	C		0	0										59172250	59173651	0.9	4	2	2	0	chqcgllghfrkdc	87		0	59173706	59174188	0.71	0	0	10	2	0	59174189	59176486	0.71	3	7	2	0	0	0	0	0
10320	1417	5LTR PBS MA CA NC Prot RT IN 3LTR	4	59324188	59332313	901	C		59324188	59324492	13.44	101	R	tggtgaccacgaaggtac			TGGTGACCACGAAGGtAC	W	CCA	59325511	59327444	0.77	7	3	2	0	cyqcglpghfkkdc	91		0	59327448	59327828	0.72	0	0	6	2	0	59327830	59330099	0.69	3	3	2	0	0	0	0	0
10320	1425	5LTR MA CA NC Prot RT IN TM 3LTR	4	63918812	63928164	834	C		63918812	63919042	12.55									63920294	63921914	0.86	2	5	1	0	snqcglqvdfkkdc	34		0	0	0	0	0	0	12	0	0	63921996	63925340	0.71	4	8	3	0	0	0	0	0
10320	1426	5LTR PBS CA NC Prot RT IN SU TM 3LTR	4	64050410	64058685	928	C		64050410	64050716	11.18	98	R	tggcgaccacaaggggac			TGGCGACCACgAaGGGAC	W	CCA	64052076	64053481	0.89	1	5	1	0	cyqcglqghfkkdc	91		0	64053539	64053895	0.76	0	0	15	1	0	64053896	64056653	0.72	8	7	1	64056653	64058109	0.88	4	5
10320	1472	5LTR PBS CA NC Prot RT IN TM 3LTR	4	76971888	76963972	1096	C		76971888	76971333	3.42	146	W	tggcaaccacgaagggac	W	CCA				76969629	76968227	0.89	1	3	1	0	cyqcgllghfkkdc	100		0	76968172	76967660	0.63	0	2	9	1	0	76967656	76965238	0.76	6	3	1	0	0	0	0	0
10320	1539	5LTR MA CA NC Prot RT IN SU TM 3LTR	4	103156424	103167082	1083	C		103156424	103156662	10.46									103157298	103159591	0.66	4	6	1	0	cyqcgllghfkkdc	100		0	103159646	103160089	0.66	0	1	14	1	-1	103160092	103163748	0.63	8	6	3	103164158	103165862	0.91	5	0
10320	1600	PBS MA CA NC Prot RT IN	4	131769287	131764536	698	C		0	0		72	T	tgggggactatctggaat	C	GCA				131768662	131767209	0.88	3	6	2	0	cypcglqghlkkdc	76	caeaitgrhtapeg	2	131767205	131766634	0.64	2	1	20	2	1	131766631	131763356	0.61	7	13	3	0	0	0	0	0
10320	1729	MA CA Prot IN SU TM	4	185842148	185836932	501	C	54890410>54891261	0	0										0	0	0	0	0	0	0		0		0	185841343	185840981	0.74	0	0	9	3	0	185840979	185838727	0.67	4	5	0	185838513	185836701	0.86	1	5
10320	1791	PBS MA CA NC Prot RT IN	5	30198292	30203047	759	C		0	0		12	W	tggaaactatgaagggac						30198997	30200899	0.77	4	5	3	-1	cyqcglqghfkkdc	91		0	30200903	30201384	0.65	1	0	14	2	0	30201385	30203637	0.68	6	8	2	0	0	0	0	0
10320	1799	5LTR PBS CA NC RT 3LTR	5	32678208	32672679	383	C		32678208	32677769	11.9	25	R	tgccaaccatgaagggac						32676381	32675024	0.9	1	3	0	0	cypcglqghfkkdc	83		0	0	0	0	0	0	-1	0	0	0	0	0	0	0	0	0	0	0	0	0
10320	1841	5LTR PBS CA NC Prot RT IN 3LTR	5	49665924	49673752	1046	C	77361382>77360927	49665924	49666519	5.72	152	W	tggcaaccacgaagggac	W	CCA				49667903	49669357	0.9	2	2	1	-1	cykcsllghfkkdc	87		0	49669411	49669720	0.78	1	0	6	3	-1	49669722	49671964	0.72	5	1	2	0	0	0	0	0
10320	1879	5LTR CA NC Prot RT IN SU TM PPT 3LTR	5	72222089	72231912	1233	C	39544492>39543979	72222089	72222297	11.96									72223459	72225268	0.82	4	2	3	0	cyqcglqghfzkdc	79		0	72225326	72225796	0.73	0	0	9	3	0	72225797	72228722	0.75	4	5	3	72229045	72230868	0.87	4	3
10320	1885	MA CA NC Prot RT IN	5	76205053	76208801	784	C		0	0										76205053	76206455	0.9	1	4	1	0	cyqcglqghfkkdc	91		0	76206513	76206995	0.73	0	1	11	1	0	76206996	76208988	0.73	8	3	1	0	0	0	0	0
10320	1909	5LTR PBS CA NC Prot RT IN SU TM 3LTR	5	96653851	96644592	1330	C	5736091>5735236	96653851	96653433	7.66	104	R	tggtgaccatgaagggac	W	CCA				96652260	96650815	0.9	5	1	2	0	cyhcglqgyfkkdc	70	cazaitgrhtapeg	3	96650811	96650225	0.68	1	0	11	2	0	96650223	96647305	0.74	6	5	2	96647015	96645201	0.85	4	6
10320	1954	5LTR MA CA NC Prot RT IN SU TM 3LTR	5	114325607	114335619	971	C		114325607	114325949	8.75									114327277	114329336	0.78	5	9	1	-1	cyqcglqghfkkiv	56		0	114329393	114329632	0.72	0	1	16	3	-1	114329634	114332864	0.7	4	12	2	114333002	114334799	0.89	3	2
10320	1989	5LTR PBS MA CA NC Prot IN SU TM PPT 3LTR	5	129969236	129977931	891	C		129969236	129969518	8.19	102	W	tggcaaccatgaagggac			TGGCAACCAtGAAGGGAC	W	CCA	129970067	129972391	0.62	9	10	2	0	cyqcglqehlkkdc	69		0	129972445	129973005	0.66	0	0	9	2	0	129973007	129975448	0.68	3	6	0	129975607	129977456	0.87	2	2
10320	2003	5LTR PBS CA NC Prot RT IN SU TM 3LTR	5	138882528	138891987	1024	C		138882528	138883358	9.27	0	W	tggtgagtaccatcagac						138884654	138885973	0.9	2	4	1	-1	cyqyglqghlkkiv	32	cplaitgrqkalec	13	138886281	138886580	0.66	0	0	7	3	0	138886581	138889440	0.75	2	5	3	138889466	138890792	0.9	2	5
10320	2026	5LTR PBS CA NC Prot RT IN TM 3LTR	5	157306943	157314876	748	C		157306943	157307313	9.7	0	W	tggacaggaggaatgaac						157308761	157310216	0.89	1	4	1	-1	cyqcglqghlkkdc	85		0	157310264	157310662	0.66	0	1	6	3	-1	157310665	157313022	0.75	4	2	2	0	0	0	0	0
10320	2082	5LTR PBS MA CA NC Prot RT IN TM PPT 3LTR	6	16456108	16464856	1266	C		16456108	16456481	10.96	54	T	tgggggactatctggaat	C	GCA				16457655	16459025	0.91	2	3	3	0	cyqcglqghlkkdc	84		0	16459029	16459547	0.68	0	1	9	3	1	16459548	16462568	0.73	4	5	1	16462612	16464277	0.88	4	3
10320	2126	5LTR PBS MA CA NC Prot RT IN TM 3LTR	6	38584305	38592220	1102	C		38584305	38584685	9.71	65	P	tggggacttgtccaggat						38584998	38587325	0.68	5	7	1	1	cyqcglqgqfkkdc	81		0	38587383	38587812	0.63	1	1	10	2	0	38587815	38591026	0.7	7	3	2	38591026	38591752	0.88	4	1
10320	2169	5LTR PBS CA NC Prot RT IN SU TM 3LTR	6	63796555	63787419	1010	C		63796555	63796215	7.63	47	P	tgggggctcatctggaat			TGGGGGcTCATCTGGAAT	C	GCA	63794987	63793528	0.86	5	7	1	1	cyqcglqzhfkkdc	67		0	63793490	63793194	0.7	0	1	14	2	1	63793192	63789938	0.71	3	11	3	63789730	63787924	0.87	6	3
10320	2204	5LTR PBS CA NC Prot RT IN TM 3LTR	6	74613588	74620673	893	C		74613588	74613869	11.7	51	R	tggcgacccagatgggac	R	ACG				74615331	74616680	0.89	2	3	1	-1	cyqcglqghfkkdc	91		0	74616701	74617183	0.72	0	2	8	3	0	74617184	74619165	0.75	3	5	3	0	0	0	0	0
10320	2298	5LTR PBS CA NC Prot RT IN SU TM 3LTR	6	115562559	115553236	981	C		115562559	115562447	9.74	0	S	tggaccaatcagcactcc						115561149	115559147	0.74	4	4	3	0	cyqcglqghfkkdc	91		0	115559143	115558784	0.69	0	1	13	3	0	115558782	115555561	0.74	8	5	3	115555347	115553544	0.88	3	3
10320	2307	5LTR PBS CA NC Prot RT IN SU TM PPT 3LTR	6	118938265	118947973	913	C		118938265	118938966	7.37	84	R	tagtgagccagccaggag						118940355	118941767	0.91	2	0	2	0	cdhcglqrhfkkdc	58	cprpicqgnhwkac	5	0	0	0	0	0	10	2	1	118941775	118945248	0.72	7	3	3	0	0	0	0	0
10320	2372	5LTR PBS RT IN SU TM 3LTR	6	151170374	151177828	807	C		151170374	151171003	8.43	70	R	tggtgaccacgaagggac			TGGtGACCACGAAGGGAC	W	CCA	0	0	0	0	0	0	0		0		0	0	0	0	0	0	13	0	0	151171650	151174957	0.72	7	6	0	151175161	151176978	0.88	2	4
10320	2496	5LTR PBS CA NC Prot RT SU TM 3LTR	7	54030609	54022760	1132	C		54030609	54030501	8.26	147	R	tggtgaccacgaagggac	W	CCA				54028747	54027238	0.87	4	3	1	-1	syqcglqghfkkdc	75		0	54027183	54026881	0.75	0	1	5	3	0	54026880	54024847	0.78	0	5	3	54024688	54023119	0.88	1	3
10320	2542	5LTR MA CA NC Prot IN SU TM 3LTR	7	82266383	82275114	698	C		82266383	82266643	8.53									82268139	82269589	0.89	4	0	0	0	cyqcglqghfkndc	85		0	82269593	82270138	0.5	0	3	10	1	0	82270140	82272562	0.67	3	7	0	82272773	82274587	0.84	3	7
10320	2554	MA CA NC Prot RT IN SU TM	7	91083929	91077110	983	C		0	0										91083929	91082533	0.89	1	5	1	0	cyqcglqghfkkgc	78	yaeaiigrhtapec	10	91082475	91081860	0.64	1	0	12	1	0	91081857	91079154	0.74	5	7	1	91078717	91076879	0.86	4	5
10320	2664	MA CA NC Prot RT IN	7	144120302	144116050	703	C		0	0										144120302	144118850	0.89	3	4	1	1	cyqcgllghfkkdc	100		0	144118846	144118448	0.7	0	1	5	2	0	144118447	144115615	0.74	1	4	2	0	0	0	0	0
10320	2754	CA NC Prot RT SU TM PPT	8	27355287	27349440	840	C		0	0										27356036	27354742	0.87	5	4	2	0	cyqcalqghfkkdc	85		0	27354738	27354253	0.72	0	0	7	2	-1	27354247	27351980	0.75	4	3	1	27351891	27350454	0.89	6	3
10320	2755	MA CA NC Prot RT IN SU 3LTR	8	29164229	29170617	864	C		0	0										29164229	29165599	0.93	0	1	1	0	cyqcgllghfkkdc	100		0	29165639	29166160	0.67	0	1	8	1	0	29166161	29168800	0.73	2	6	1	0	0	0	0	0
10320	2772	5LTR PBS CA NC Prot RT IN SU TM 3LTR	8	39742966	39733745	1198	C	157432799>157430360	39742966	39742727	10.83	94	W	tggcaaccacaaagggac			TGGCAACCACaAAGGGAC	W	CCA	39741299	39739900	0.9	1	2	2	0	cyqcglqghlkkdc	85		0	39739842	39739459	0.63	0	2	9	2	-1	39739456	39736334	0.74	4	5	1	39736019	39734207	0.86	2	4
10320	2777	5LTR PBS MA CA NC Prot RT IN SU TM 3LTR	8	42423410	42415026	1269	C		42423410	42423209	7.65	147	R	tggcgatcacgaagggac			TGGCGAtCACGAAGGGAC	W	CCA	42421582	42420132	0.89	1	2	3	0	cyqcglqghfkkdc	91		0	42420128	42419559	0.69	0	1	14	3	-1	42419558	42416608	0.73	4	10	2	42416759	42415439	0.88	4	6
10320	2813	5LTR PBS CA NC Prot RT IN TM 3LTR	8	50339695	50348086	1149	C		50339695	50339786	10.87	89	R	tggtgaccacaaagggac			TGGTGACCACaAAGGGAC	W	CCA	50340841	50342021	0.87	2	7	3	0	cyzcglqghlkkac	57		0	50342079	50342399	0.71	0	2	11	3	1	50342402	50345341	0.74	4	7	1	50345676	50347506	0.86	8	5
10320	2819	5LTR PBS MA CA NC Prot RT IN TM 3LTR	8	53866945	53875136	1034	C		53866945	53867691	10.86	146	R	tggggaccacgaagggac			TGGgGACCACGAAGGGAC	W	CCA	53867897	53870346	0.62	11	5	3	1	cyqcgllghlkkdc	94		0	53870405	53870725	0.74	0	1	5	1	-1	53870728	53873163	0.74	2	3	3	0	0	0	0	0
10320	2822	5LTR PBS CA NC Prot RT IN 3LTR	8	54055936	54048890	797	C		54055936	54055634	10.07	0	T	tggatacatcttcgtgat						54054403	54053061	0.9	1	4	2	-1	cyqcglqghfkkdc	91		0	54053007	54052690	0.76	0	0	10	1	1	54052687	54050126	0.7	5	5	2	0	0	0	0	0
10320	2824	5LTR PBS CA NC Prot RT IN TM 3LTR	8	54371997	54381514	1154	C		54371997	54372370	11.26	147	W	tggcaaccacgaagggac	W	CCA				54373877	54375247	0.92	2	0	1	0	cyqcglqgnfkidc	69		0	54375251	54375499	0.55	0	1	19	1	-1	54375500	54378898	0.72	8	11	3	54379126	54380947	0.87	3	2
10320	2860	5LTR PBS CA Prot RT IN PPT 3LTR	8	73300084	73307813	674	C		73300084	73300735	11.2	62	P	tgggtgttcgtctgggat						73301470	73303368	0.75	0	7	0	1		0		0	73303376	73303819	0.66	0	1	10	1	-1	73303822	73306681	0.72	2	8	3	0	0	0	0	0
10320	2862	5LTR PBS MA CA NC Prot RT IN TM PPT 3LTR	8	74818435	74826250	867	C		74818435	74818733	10.7	82	P	tgggggctcgtctgcgat			TGGGGGCTCcTCTGgGAT	P	AGG	74819077	74821349	0.7	4	5	3	-1	cyqcglkghfkkds	74		0	0	0	0	0	0	15	2	1	74821512	74824767	0.71	9	6	3	74825137	74825763	0.89	0	0
10320	3020	5LTR MA CA NC Prot RT IN SU TM 3LTR	9	23925588	23916358	1154	C		23925588	23925497	4.35									23925144	23922761	0.64	6	10	1	0	fyqcglqghfkkdc	70		0	23922703	23922221	0.68	0	2	12	1	-1	23922220	23919108	0.72	5	7	3	23918894	23917068	0.87	4	3
10320	3184	5LTR PBS MA CA NC Prot RT IN SU	10	5102960	5096639	809	C		5102960	5102313		200	R	tggcgaccacgaagggac	W	CCA				5101696	5099277	0.64	8	7	3	0	cyqcgllghfkkdc	100		0	5099252	5098770	0.69	0	1	9	3	0	5098769	5096534	0.76	5	4	3	0	0	0	0	0
10320	3224	5LTR CA NC Prot RT IN SU TM 3LTR	10	37573946	37563992	1241	C		37573946	37573834	7.08									37571788	37570404	0.89	2	4	1	0	cyqcgllghfkkdc	100		0	37570379	37570266	0.74	0	0	11	1	-1	37570263	37566884	0.73	3	8	3	37566675	37564869	0.88	6	2
10320	3269	5LTR PBS CA NC Prot RT IN SU TM 3LTR	10	59592220	59601540	1044	C		59592220	59592345	8.8	17	W	tggcaacccagatgggac			TGGCaACCCAGATGGGAC	R	ACG	59594180	59595561	0.92	1	2	3	0	cyqyglqghfkkdc	76		0	59595709	59596266	0.51	0	3	9	3	1	59596268	59599156	0.73	3	6	1	59599411	59601548	0.77	4	8
10320	3326	5LTR PBS CA NC Prot RT IN SU TM PPT 3LTR	10	96533750	96523655	1110	C		96533750	96533327	9.91	37	R	tggtgacaatgaagggac			TGGTGACtAaGAAGGGAC	W	CCA	96531967	96530001	0.77	5	8	2	-1	cyqcglqghfzkrl	40	yakaitgrhtspec	7	96529942	96529796	0.76	0	1	14	1	0	96529795	96526358	0.69	4	10	1	96526162	96524341	0.87	7	4
10320	3355	5LTR PBS CA NC Prot RT IN 3LTR	10	110800953	110808828	781	C		110800953	110801469	11.85	0	R	tggtgacccagatgggac			TGGtGACCCAGATGGGAC	R	ACG	110802790	110804170	0.9	1	1	3	1	cyqcslqghfkkdc	85		0	110804226	110804798	0.65	0	1	8	1	-1	110804801	110807530	0.72	3	5	3	0	0	0	0	0
10320	3420	5LTR PBS CA NC Prot RT IN SU TM 3LTR	11	23963747	23955599	900	C		23963747	23963181	5.38	92	R	tggtgaccatgaagggac	W	CCA				23961417	23960011	0.91	4	3	1	0	cyqcgllglfkkdc	83		0	23959956	23959603	0.73	0	1	8	1	0	23959602	23956836	0.68	3	5	1	0	0	0	0	0
10320	3452	5LTR PBS CA NC Prot RT IN TM PPT	11	42896071	42905454	849	C		42896071	42896706		153	W	tggcaaccacgaagggac	W	CCA				42898255	42899652	0.92	3	2	3	0	cyqcgllghfkkdc	100		0	42899710	42900192	0.72	0	1	5	3	-1	42900193	42902690	0.75	1	4	2	0	0	0	0	0
10320	3522	5LTR PBS CA NC Prot RT IN 3LTR	11	67387172	67394385	1104	C		67387172	67387647	6.64	137	R	tggcgaccatgaagggac			TGGCGACCAtGAAGGGAC	W	CCA	67389232	67390638	0.92	0	2	3	0	cyqcgllghfkkdc	100		0	67390693	67391175	0.74	0	0	11	3	0	67391176	67393705	0.68	4	7	3	0	0	0	0	0
10320	3598	5LTR PBS MA CA NC Prot RT SU TM 3LTR	11	93851435	93858823	800	C		93851435	93851723	8.87	91	R	tggtgaccatgaagggac	W	CCA				93852463	93854534	0.74	5	4	1	0	cylcglqehfkkdc	65		0	93854538	93855002	0.81	0	0	4	1	0	93855003	93856840	0.79	1	3	1	93857073	93858392	0.88	3	3
10320	3622	5LTR PBS CA NC Prot RT IN SU TM 3LTR	11	101111626	101101406	1287	C		101111626	101111514	0.89	48	R	tggcaacaacgaaggtac			TGGCAACtACGAAGGaAC	W	CCA	101109638	101108281	0.91	4	2	1	0	cyhcsllghfkkdc	89		0	101108226	101107759	0.68	0	1	13	1	0	101107758	101104630	0.71	6	7	1	101104495	101102683	0.87	2	4
10320	3678	MA CA NC Prot RT IN	12	1824629	1820297	697	C		0	0										1824629	1823177	0.89	2	3	1	0	cyqfglqghfkkdc	71		0	1823173	1822634	0.74	0	0	11	1	-1	1822633	1819640	0.68	6	5	3	0	0	0	0	0
10320	3853	5LTR PBS CA NC Prot RT IN TM PPT 3LTR	12	82290356	82299397	1143	C		82290356	82290667	9.8	158	P	tgggggctcgtccaggat			TGGGGGCTCgTCCAGGAT	P	AGG	82291625	82293398	0.81	2	3	2	0	cyqcglqghfkkdc	91		0	82293402	82293844	0.7	1	1	23	2	1	82293847	82296967	0.69	9	14	3	82297082	82298862	0.87	3	6
10320	3876	5LTR PBS MA CA NC Prot RT SU TM 3LTR	12	92780506	92787952	900	C		92780506	92780914	10.03	101	P	tgggggctcctctgggat			TGGGGGCTCcTCTGGGAT	P	AGG	92781636	92783533	0.77	4	5	1	0	cyqyglqghfzkdc	64		0	92783580	92784047	0.73	0	0	5	1	0	92784048	92786041	0.79	2	3	1	92786058	92787467	0.88	2	5
10320	3881	5LTR PBS CA NC Prot RT IN SU TM 3LTR	12	95851866	95842149	1121	C		95851866	95851616	9.16	64	P	tgtgggctcgtccaggat						95850085	95848622	0.89	2	3	1	0	cyqcglqghfkkdc	91		0	95848618	95848033	0.63	1	1	17	1	0	95848030	95845047	0.68	6	11	1	95844823	95843011	0.85	4	7
10320	3916	5LTR PBS CA NC Prot RT SU TM PPT 3LTR	12	128094929	128102534	930	C		128094929	128095134	9.22	99	P	tgggggctcatctgggat	P	AGG				128096479	128097956	0.88	5	1	2	1	cyqcglqghlkkdc	84		0	0	0	0	0	0	12	3	0	128098123	128100340	0.68	7	5	3	128100495	128102183	0.87	2	4
10320	3932	5LTR PBS MA CA NC Prot RT IN SU TM 3LTR	13	24099183	24106909	770	C		24099183	24099309	7.09	97	T	tgggggactacctggaat			TGGGGGACTAcCTGGAAT	C	GCA	24100709	24102107	0.91	2	3	1	1	yyqcgllghfkkrl	45		0	24102166	24102712	0.64	1	0	11	2	0	24102715	24105458	0.73	6	5	2	0	0	0	0	0
10320	4060	5LTR PBS CA NC Prot RT IN SU TM 3LTR	13	111851434	111841854	1124	C		111851434	111850984	8.56	30	R	tggcgacccagatgggac	R	ACG				111849264	111847985	0.91	3	2	1	-1	cyqcglqghfkkdc	91		0	111847964	111847482	0.72	0	0	15	3	0	111847481	111844354	0.71	4	11	3	111844146	111842348	0.87	1	2
10320	4314	5LTR PBS CA NC Prot RT SU TM 3LTR	15	92750384	92758204	513	CB		92750384	92750888	8.32	25	T	tgggggactatctggaat	C	GCA				92752539	92753617	0.91	3	4	1	-1	cyrcglqghltkyc	51		0	0	0	0	0	0	-1	3	-1	0	0	0	0	0	2	92755621	92757540	0.84	5	6
10320	4433	5LTR PBS MA CA NC Prot RT IN SU TM PPT 3LTR	17	26039102	26047974	847	C		26039102	26039442	13.78	81	P	tgggggctcatccaggat	P	AGG				26039755	26041975	0.69	8	9	2	0	cyqcglqghlkkdc	84		0	0	0	0	0	0	17	2	-1	26042153	26045136	0.72	9	8	1	26045707	26047430	0.87	7	4
10320	4439	5LTR PBS MA CA NC Prot RT IN SU TM 3LTR	17	30089357	30098901	1344	C		30089357	30089639	9.89	89	R	tggcaaccatgaagggat			TGGCtACCAaGAAGGGAT	W	CCA	30090210	30092656	0.67	11	2	3	0	zyqcglqghlkkdc	62		0	30092677	30093201	0.64	0	0	13	3	1	30093203	30096274	0.72	5	8	1	30096490	30098294	0.86	4	4
10320	4632	5LTR PBS MA CA NC Prot RT IN SU TM PPT 3LTR	19	18688225	18698703	1093	C		18688225	18688368	6.29	0	P	tgggggctcacccaggat			TGGGGGCTCAcCCAGGAT	P	AGG	18689991	18691480	0.89	5	2	2	0	yyqcslqghfkqdc	63		0	18691487	18691918	0.7	0	0	9	2	0	18691919	18695421	0.77	6	3	2	0	0	0	0	0
10320	5045	5LTR PBS MA CA NC Prot RT SU TM PPT 3LTR	Y	7038061	7045806	649	C		7038061	7038380	15.99	0	P	tgggggcttgcctggggt						7039086	7040963	0.74	7	7	1	0	syqcdvqghfkqvv	19		0	7041005	7041505	0.7	0	2	11	1	0	7041506	7043662	0.75	5	6	1	7043764	7045247	0.89	3	5
10320	5067	5LTR PBS CA NC Prot RT IN TM PPT 3LTR	Y	8848029	8856945	925	C		8848029	8848488	13.26	89	R	tggctaccacaaagggaa						8849388	8851008	0.8	6	4	1	1	cyqcglqghfikgs	52	yaetitgrhtalec	2	8851048	8851668	0.65	0	1	17	2	-1	8851671	8854356	0.7	4	13	1	8854563	8856389	0.85	4	6
10320	5099	5LTR PBS CA NC Prot RT IN SU TM 3LTR	Y	14720655	14711725	894	C		14720655	14720198	17.26	35	W	tggcaactaagaagggac			TGGCAACtAAGAAGGGAC	W	CCA	14719485	14717572	0.76	6	5	3	0	fyhcglqghfkkdy	49		0	14717568	14717038	0.59	0	2	14	0	0	14717037	14714079	0.7	6	8	3	14714079	14712296	0.85	5	4
10320	5112	5LTR PBS MA CA NC Prot RT IN TM PPT 3LTR	Y	15778014	15768853	815	C		15778014	15777823	10.42	0	Y	tgggtccatgccaccttt						15777136	15775067	0.71	8	7	1	0	cyqcglqghfkkdc	91		0	15775063	15774623	0.63	0	2	18	0	0	15774621	15771723	0.7	7	11	1	15771392	15769576	0.84	5	4
10320	5113	5LTR MA CA NC Prot RT IN TM PPT 3LTR	Y	15739406	15749159	606	C		15739406	15739752	15.16									15741421	15742815	0.88	0	6	1	0	ccqcilqghfekiv	33	yaeaitgrhtapec	11	15742874	15743275	0.67	0	2	23	0	0	15743276	15746494	0.65	8	15	2	15746793	15748791	0.79	7	7
10320	5115	5LTR PBS CA NC Prot RT IN SU TM PPT 3LTR	Y	16000546	16009773	1078	C		16000546	16000707	5.56	0	S	tggaccaatcaccaggat						16002512	16003940	0.87	5	3	2	0	fyhcglqghfzidy	29		0	16003971	16004383	0.7	1	2	16	2	0	16004384	16007565	0.73	6	10	2	16008149	16008707	0.91	1	2
10320	5116	5LTR PBS CA NC Prot RT IN TM 3LTR	Y	16270304	16279676	882	C		16270304	16270643	17.65	62	P	tgggggtttgtctgggat						16271858	16273213	0.89	4	5	3	0	cfqcglqznlkedc	40		0	16273267	16273633	0.57	1	3	26	0	0	16273635	16276860	0.68	13	13	1	16277415	16279042	0.86	5	6
10320	5120	MA CA NC Prot RT IN	Y	16619933	16623469	877	C		0	0										16619926	16621296	0.91	3	1	3	0	syqcgllghlkkdc	78		0	16621348	16621854	0.69	0	3	10	3	0	16621855	16624452	0.74	5	5	3	0	0	0	0	0
10320	5122	5LTR PBS MA CA NC Prot IN SU TM PPT 3LTR	Y	16709383	16700686	852	C		16709383	16708938	7.01	153	R	tggtgaccacgaagggac	W	CCA				16708419	16706159	0.67	9	5	0	0	cyqcgllrhfkkdc	82		0	16706104	16705781	0.72	0	1	-1	3	0	0	0	0	0	0	0	16704095	16702290	0.89	4	1
10320	5138	5LTR PBS CA NC Prot RT IN TM 3LTR	Y	18183004	18192474	890	C		18183004	18183299	15.41	0	R	tggtcagtgagatgacag						18184316	18186438	0.75	3	8	3	0	fyqcglqghfekdc	62		0	18186493	18186714	0.67	0	0	23	0	0	18186717	18189893	0.69	9	14	3	18190102	18191906	0.86	3	4
10320	5140	5LTR PBS CA NC Prot RT IN TM PPT 3LTR	Y	18284893	18276114	900	C		18284893	18284602	8.59	100	R	cggtgagccagccaggag						18282953	18281579	0.89	1	6	3	-1		0		0	18281525	18281208	0.66	0	2	20	2	0	18281207	18278011	0.7	8	12	2	18277870	18276601	0.9	2	4
10320	5144	5LTR PBS CA NC Prot RT IN TM PPT 3LTR	Y	18524215	18532992	876	C		18524215	18524506	8.25	80	R	cggtgagccagccaggag						18526154	18527528	0.89	1	5	3	-1		0		0	18527582	18527899	0.66	0	2	20	2	0	18527900	18531096	0.7	8	12	2	18531236	18532505	0.9	2	4
10320	5153	5LTR PBS CA NC Prot RT IN PPT	Y	19465714	19458209	704	C		19465714	19465281		61	R	tggcaaacacaaagggac			TGGCAAaCACaAAGGGAC	W	CCA	19463811	19462713	0.86	2	7	1	1	cyqcglqahfkkdc	78		0	19462654	19462211	0.71	0	0	30	2	1	19462208	19459111	0.59	12	18	3	0	0	0	0	0
10320	5176	5LTR PBS MA CA NC Prot RT IN TM PPT 3LTR	Y	21293627	21302662	614	C		21293627	21293916	17.93	0	K	tggatacatgtttggggc						0	0	0	0	0	3	1	cchcglqghlimiv	19		0	0	0	0	0	0	25	1	-1	21296774	21300050	0.66	12	13	3	21300311	21302127	0.84	6	4
10320	5192	5LTR PBS CA NC Prot RT IN	Y	22173510	22167930	321	C		22173510	22173214		45	R	tggtgaccgtgaagggac			TGGTGACCGtGAAGGGAC	W	CCA	22171662	22170222	0.87	4	6	3	0	cyqcglqgylkkdc	70		0	22170201	22169843	0.74	1	0	-1	3	-1	0	0	0	0	0	2	0	0	0	0	0
10320	5232	5LTR CA NC Prot RT IN TM 3LTR	Y	24932028	24941335	984	C		24932028	24932140	11.5									24934033	24935486	0.87	3	3	1	0	cyqcglqghfkkdc	91		0	24935490	24935940	0.7	1	1	18	1	1	24935941	24939030	0.69	7	11	2	24939160	24940959	0.86	7	4
10320	5234	5LTR PBS CA NC Prot RT IN TM 3LTR	Y	25083151	25090545	694	C		25083151	25083444	18.15	105	R	tggtgaccacaaagggac	W	CCA				25084887	25086646	0.86	2	5	2	0	cyqcglrghlkkki	47		0	25086650	25087187	0.63	1	1	5	2	-1	25087190	25088979	0.72	1	4	1	25089208	25089932	0.85	1	3
10320	5237	MA CA NC Prot RT IN TM PPT	Y	25229367	25222915	585	C		0	0										25229367	25227958	0.89	4	4	2	0	cyqcgllghvkkdc	91		0	25227903	25227412	0.62	0	1	8	2	-1	25227410	25225476	0.72	4	4	1	0	0	0	0	0
10320	5240	MA CA NC Prot RT IN TM PPT	Y	25483631	25490083	590	C		0	0										25483631	25485040	0.89	4	4	1	0	cyqcgllghvkkdc	91		0	25485095	25485586	0.62	0	1	8	1	0	25485588	25487522	0.72	4	4	1	0	0	0	0	0
10320	5254	5LTR CA NC Prot RT IN TM 3LTR	Y	26565777	26575085	981	C		26565777	26565889	10.62									26567783	26569236	0.87	3	3	1	0	cyqcglqghfkkdc	91		0	26569240	26569720	0.69	1	1	18	1	1	26569721	26572780	0.69	7	11	2	26572910	26574709	0.86	7	4
10320	5257	5LTR PBS CA NC Prot RT IN 3LTR	Y	26716898	26724303	708	C		26716898	26717191	18.49	100	R	tggtgaccacaaagggac	W	CCA				26718634	26720404	0.86	2	5	1	-1	cyqcglrghlkkki	48		0	26720408	26720945	0.63	1	1	6	3	-1	26720948	26723076	0.67	1	5	2	0	0	0	0	0
10320	5260	MA CA NC Prot RT IN TM PPT	Y	26863111	26856659	585	C		0	0										26863111	26861702	0.89	4	4	3	0	cyqcgllghvkkdc	91		0	26861647	26861156	0.62	0	1	8	3	1	26861154	26859220	0.72	4	4	1	0	0	0	0	0
10320	5262	MA CA NC Prot RT IN TM PPT	Y	27099290	27105742	582	C		0	0										27099290	27100699	0.89	4	4	3	0	cyqcgllghvkkdc	91		0	27100754	27101245	0.62	0	1	8	3	1	27101247	27103181	0.72	4	4	1	0	0	0	0	0
10320	5265	5LTR PBS CA NC Prot RT IN 3LTR	Y	27245490	27238085	697	C		27245490	27245197	18.15	91	R	tggtgaccacaaagggac	W	CCA				27243754	27241984	0.86	2	5	1	-1	cyqcglrghlkkki	48		0	27241980	27241443	0.63	1	1	6	3	-1	27241440	27239312	0.67	1	5	2	0	0	0	0	0
10320	5267	5LTR PBS CA NC Prot RT IN TM 3LTR	Y	27396631	27387323	998	C		27396631	27396519	10.62	17	W	tggcaatcacaaaggtac						27394625	27393172	0.87	3	3	2	0	cyqcglqghfkkdc	91		0	27393168	27392688	0.69	1	1	17	2	1	27392687	27389628	0.69	7	10	3	27389498	27387699	0.87	7	4
10320	5318	MA CA NC Prot RT IN	X	26517318	26520915	465	C		0	0										26517318	26518755	0.9	5	3	1	1	cylcglqghfkkdr	61		0	26518779	26519099	0.75	0	1	12	2	-1	26519102	26521403	0.7	3	9	1	0	0	0	0	0
10320	5488	5LTR PBS CA NC Prot IN PPT	X	74399015	74391623	597	C		74399015	74398289		146	R	tggtgaccacgaagggac			TGGtGACCACGAAGGGAC	W	CCA	74396877	74395430	0.9	1	5	0	0	cyqcgllghfkkdc	100		0	74395426	74395094	0.78	0	0	-1	2	0	0	0	0	0	0	0	0	0	0	0	0
10320	5628	5LTR PBS CA NC Prot RT 3LTR	X	105430874	105425076	543	C		105430874	105430557	10.38	102	W	tggcaaacacgaagggac			TGGCAAaCACGAAGGGAC	W	CCA	105429300	105427798	0.88	3	2	1	-1	cyqzglqrhlkkdc	41		0	105427787	105427360	0.76	1	0	15	3	-1	105427359	105425306	0.66	7	8	2	0	0	0	0	0
10320	5663	5LTR CA NC Prot IN TM 3LTR	X	115374802	115382415	422	C		115374802	115375124	7.74									115376489	115377866	0.9	1	4	1	0	cyqrglqghfkkdc	71		0	115377909	115378363	0.65	1	1	-1	1	0	0	0	0	0	0	0	115380068	115381935	0.78	2	10
10320	5929	5LTR PBS MA CA NC Prot RT IN 3LTR	1	75211101	75205857	430	CB		75211101	75210692	14.04	20	R	tggcgacccagatgggac	R	ACG				75210156	75208826	0.9	3	4	2	0	cyqcglqghlkkdc	84		0	75208753	75208290	0.78	1	1	-1	2	-1	0	0	0	0	0	1	0	0	0	0	0
10320	5973	5LTR PBS CA NC Prot RT IN SU TM 3LTR	1	94844269	94837303	631	C		94844269	94843902	13.35	0	R	tggtgacccagatgcgac			TGGcGACCCAGATGtGAC	R	ACG	94842655	94841200	0.91	2	2	1	0	fyhcglqghfkkdc	66		0	94841196	94840714	0.68	0	1	11	0	0	94840713	94838605	0.74	4	7	1	94838681	94837934	0.85	1	4
10320	6029	5LTR MA CA NC Prot RT IN SU TM 3LTR	1	118768282	118775746	797	C		118768282	118768398	12.82									118769026	118771301	0.68	6	9	3	1	cyqsglqghlkkrl	26		0	118771360	118771746	0.73	0	0	12	1	-1	118771747	118774431	0.65	6	6	3	118774810	118775436	0.82	0	5
10320	6032	MA CA NC Prot RT IN	1	119716662	119720262	640	C		0	0										119716662	119718097	0.91	2	2	3	0	cyqcgllghfkkdc	100		0	119718122	119718616	0.59	2	0	3	3	1	119718618	119720568	0.73	2	1	1	0	0	0	0	0
10320	6068	5LTR PBS CA NC Prot RT IN SU	1	154643951	154650412	902	C		154643951	154644473		9	R	tggcaacccagatgggac			TGGCaACCCAGATGGGAC	R	ACG	154645705	154647145	0.91	1	0	1	-1	vikcgllghfkkdc	67		0	154647166	154647648	0.7	0	1	5	3	0	154647649	154649544	0.78	2	3	3	0	0	0	0	0
10320	6083	5LTR PBS CA NC Prot RT SU 3LTR	1	161220117	161227502	702	C		161220117	161220305	12.3	0	H	tgggtctgtgccaccttt						161221660	161223396	0.87	6	3	1	0	cyzcglqghfkkdc	80		0	161223400	161223951	0.64	0	1	12	0	0	161223954	161226043	0.75	3	9	3	0	0	0	0	0
10320	6085	5LTR PBS MA CA NC Prot RT IN TM 3LTR	1	161442721	161450082	836	C		161442721	161443004	16.31	0	W	tggcaacccagatgggac			TGGCaACCCAGATGGGAC	R	ACG	161444097	161445553	0.9	1	2	2	0	cyqcglrghfnkdc	83		0	161445557	161446008	0.76	1	0	6	2	-1	161446009	161447952	0.73	2	4	1	0	0	0	0	0
10320	6094	5LTR PBS CA NC Prot RT IN TM PPT	1	169630866	169640129	929	C		169630866	169631510		149	R	tggtgaccacgaagggac	W	CCA				169632988	169634353	0.92	3	2	2	1	cyqcdllghlkrls	47		0	169634397	169634957	0.58	0	3	12	3	0	169634958	169637749	0.7	6	6	3	0	0	0	0	0
10320	6099	5LTR PBS CA NC Prot RT IN 3LTR	1	171274185	171282044	885	C		171274185	171274545	12.71	101	P	tgggggcttgtctgggat			TGGGGGCTTgTCTGGGAT	P	AGG	171275257	171277097	0.77	3	6	1	0	cyqcglqghlkkdc	84		0	0	0	0	0	0	13	1	1	171277619	171280484	0.73	7	6	2	0	0	0	0	0
10320	6106	5LTR PBS MA CA NC Prot RT IN TM PPT 3LTR	1	173337134	173345110	1124	C		173337134	173337523	9.26	0	P	tgggctcctccggaatat						173338729	173340140	0.9	2	3	1	0	cyqcglqghfkkdc	91		0	173340198	173340626	0.65	0	2	8	1	-1	173340629	173343782	0.72	1	7	3	0	0	0	0	0
10320	6145	MA CA NC Prot RT IN	1	194392867	194396404	615	C		0	0										194392867	194394304	0.89	3	4	2	0	cyqcglqzhfkkdc	70		0	194394325	194394768	0.67	0	1	20	2	-1	194394771	194398025	0.66	6	14	1	0	0	0	0	0
10320	6183	MA CA NC Prot RT IN	1	212596402	212601957	401	C		0	0										0	0	0	0	0	1	-1	cacckttghzeeah	14		0	212598059	212598457	0.64	0	2	20	3	-1	212598459	212602510	0.67	8	12	2	0	0	0	0	0
10320	468	5LTR PBS MA CA NC Prot RT IN PPT	2	9043325	9033672	928	C		9043325	9042226		88	R	tggtgaccacaaagggac	W	CCA				9041849	9039681	0.73	4	6	1	1	czecglqghfkkdc	73		0	9039640	9039194	0.71	0	1	13	2	0	9039193	9036919	0.76	5	8	2	0	0	0	0	0
10320	517	5LTR PBS MA CA NC Prot RT IN PPT	2	40899133	40906141	448	C	118602384>118601818	40899133	40899689		33	R	tggtgacaacaaagggac			TGGTGACaACaAAGGGAC	W	CCA	40900312	40902458	0.7	6	7	2	0	cyqcglqghftkdc	83		0	40902474	40902899	0.69	0	1	-1	2	0	0	0	0	0	0	0	0	0	0	0	0
10320	552	5LTR PBS CA NC Prot IN	2	63549362	63556676	403	C		63549362	63549731		41	R	tggcgacccagatgggac	R	ACG				63550626	63552549	0.78	6	2	2	1	cyqcglqghfkkdc	91	yaeaitgrhtvpec	2	63552559	63552891	0.66	0	3	-1	3	0	0	0	0	0	0	0	0	0	0	0	0
10320	592	5LTR PBS MA CA NC Prot RT IN SU TM PPT 3LTR	2	81263381	81271043	363	C		81263381	81263476	44.21	60	T	tgggggactatctggaat	C	GCA				81264110	81265465	0.89	2	3	3	0	cyqcgvqghfkkdy	70		0	0	0	0	0	0	-1	3	-1	0	0	0	0	0	0	0	0	0	0	0
10320	624	5LTR PBS CA NC Prot RT IN TM 3LTR	2	98437573	98445919	1110	C		98437573	98437809	7.17	94	R	tggtgaccaggaagggac			TGGTGACCAGGAAGGGAC	W	CCA	98439281	98440734	0.87	3	4	1	0	cyqcglqghfkkdc	91		0	98440738	98441313	0.69	0	0	16	1	1	98441315	98443320	0.69	6	10	2	98443711	98445577	0.83	7	4
10320	657	5LTR PBS CA NC Prot RT IN SU TM 3LTR	2	117037970	117048323	990	C	70627921>70628021	117037970	117040325	38.54	0	S	tggggaagttttcagatg						117038058	117040723	0.86	4	1	2	0	cyqcglqghlkkdc	85		0	117040727	117041128	0.71	0	1	20	2	-1	117041129	117044309	0.7	8	12	1	117044412	117045752	0.88	4	2
10320	690	5LTR MA CA NC Prot RT IN SU TM 3LTR	2	135569125	135561456	986	C		135569125	135568800	8.62									135567284	135565821	0.9	0	3	2	0	cyqcglqghfkkdc	91		0	135565817	135565374	0.66	0	2	12	2	-1	135565371	135563442	0.7	5	7	1	135563423	135562133	0.88	3	6
10320	734	5LTR PBS CA NC Prot RT IN TM PPT	2	163923164	163933539	380	C		163923164	163923478		0	Q	tggacgtgccacctttaa						163925346	163926388	0.91	1	2	3	0	cyqcgllgyfkkdc	84		0	163926446	163926767	0.72	1	1	-1	3	-1	0	0	0	0	0	0	0	0	0	0	0
10320	763	5LTR PBS CA NC Prot RT SU TM 3LTR	2	184750300	184758381	870	C		184750300	184750519	10.46	56	W	tggcagccatgaagggac			TGGCAtCCAgGAAGGGAC	W	CCA	184751408	184753320	0.79	3	5	3	0	cyqcslqghfkkdc	85		0	184753345	184753898	0.67	3	1	8	3	0	184753900	184755690	0.7	5	3	3	184755515	184757028	0.87	7	5
10320	814	5LTR PBS CA NC Prot RT IN 3LTR	2	218986772	218973401	746	C		218986772	218986414	14.61	88	R	tggtgaccatgaagggac	W	CCA				218984962	218983526	0.9	0	2	3	0	cyqcglqghlkkdc	84		0	218983501	218983019	0.73	0	0	21	3	0	218983018	218979600	0.61	10	11	3	0	0	0	0	0
10320	876	5LTR PBS MA CA NC Prot RT IN SU TM 3LTR	3	17815789	17823590	1155	C		17815789	17816157	8.67	143	R	tggtgaccacgaagggac	W	CCA				17816722	17819026	0.67	6	8	1	0	cyqcglqghfkkdc	91		0	17819057	17819673	0.62	1	2	12	1	-1	17819674	17821999	0.71	5	7	3	17822458	17823084	0.84	0	3
10320	882	5LTR PBS MA CA NC Prot RT IN SU TM PPT	3	20310921	20323320	617	C		20310921	20311398		153	W	tggcaaccacgaagggac	W	CCA				20312027	20314350	0.71	7	6	2	0	cyrcgvqghfkkdc	78		0	20314354	20314776	0.7	0	0	-1	2	0	0	0	0	0	0	0	0	0	0	0	0
10320	914	5LTR MA CA NC Prot PPT 3LTR	3	34565910	34560329	359	CB		34565910	34565529	7.33									34564097	34562600	0.89	3	3	0	0	cyqcglqghfkkdy	76		0	0	0	0	0	0	-1	2	0	0	0	0	0	0	0	0	0	0	0	0
10320	920	MA CA NC Prot RT IN SU TM PPT	3	36384219	36376859	592	C		0	0										36384239	36382745	0.77	6	5	1	-1	yphckqvghwkwdf	23		0	36382741	36382335	0.66	1	1	31	3	1	36382332	36379113	0.66	15	16	1	36378867	36376933	0.81	6	5
10320	935	5LTR PBS CA NC Prot RT IN TM PPT	3	44592255	44583974	642	C		44592255	44591976		15	R	tgtcaaccatgaagggac						44590706	44589312	0.89	5	4	2	0	cyqhglqghfkkdc	71		0	44589254	44588803	0.74	1	0	9	2	-1	44588802	44586570	0.74	2	7	1	0	0	0	0	0
10320	957	5LTR PBS CA NC Prot RT IN TM 3LTR	3	51775999	51784548	713	C		51775999	51776101	41.49	0	Y	tggacaaattgcatctat						51778005	51779434	0.89	1	2	1	0	cyqcglqghlkkdc	84		0	51779489	51780007	0.7	0	1	9	1	0	51780008	51782350	0.75	4	5	1	51782629	51784435	0.81	4	13
10320	958	5LTR PBS CA NC Prot RT IN 3LTR	3	51883819	51891077	532	CB		51883819	51884633	9.59	150	K	tggcacccaacgtggggc			TGGCaCCCAACGTGGGGC	K	CTT	51885901	51887337	0.9	2	3	3	-1	cyqcgfqghlkkdc	79		0	51887403	51887765	0.79	0	0	-1	2	0	0	0	0	0	0	0	0	0	0	0	0
10320	978	5LTR PBS CA NC Prot RT IN SU TM 3LTR	3	73208896	73201972	406	CB		73208896	73208295	11.52	0	T	tggtgaaccagatgggac			TGGaGAtCCAGATGGGAC	R	ACG	73206955	73205496	0.89	1	1	1	0	ltvsffkghfkkdc	15		0	73205653	73205088	0.83	2	0	-1	1	0	0	0	0	0	0	0	0	0	0	0	0
10320	996	5LTR PBS CA NC Prot IN SU PPT 3LTR	3	80356652	80364547	457	C		80356652	80356761	33.02	42	R	tggcaagcctgccaggag			TGGCAAGCCtGCCAGGAG	R	ACG	80358224	80359724	0.88	1	2	2	0	cyqsslqghlkkdc	63		0	80359728	80360183	0.65	0	0	-1	2	0	0	0	0	0	0	0	0	0	0	0	0
10320	1031	5LTR PBS CA NC Prot IN PPT	3	96016589	96026155	439	C		96016589	96017013		106	R	tggcaaccacaaagggat			TGGCaACCACaAAGGGAT	W	CCA	96018351	96019784	0.89	3	4	3	0	cyqcglqghfkkdc	91		0	0	0	0	0	0	-1	3	0	0	0	0	0	0	0	0	0	0	0	0
10320	1068	5LTR PBS CA NC Prot IN TM PPT	3	113065480	113073502	337	C		113065480	113065851		34	R	tggcgacccagatgggac	R	ACG				113067093	113068543	0.9	3	1	3	0	cylcglqghfkkdc	82		0	113068547	113068875	0.74	1	0	-1	3	0	0	0	0	0	0	0	0	0	0	0	0
10320	1136	5LTR PBS CA NC Prot RT IN TM PPT	3	140590984	140598036	535	C		140590984	140591708		90	R	tgttgaccacgaagggac						140592910	140594358	0.89	0	3	1	0	cyqcglqghlkkyc	63		0	140594362	140594787	0.72	0	1	-1	1	1	0	0	0	0	0	0	0	0	0	0	0
10320	1148	5LTR PBS MA CA NC Prot RT IN PPT 3LTR	3	144627607	144619563	523	C		144627607	144627517	43.82	61	T	tgggggactatctggaat	C	GCA				144626971	144625549	0.91	3	1	2	0	cyqcglkghfkkdc	90		0	144625545	144625109	0.69	1	1	-1	2	0	0	0	0	0	0	0	0	0	0	0	0
10320	1164	5LTR PBS MA CA NC Prot RT IN TM 3LTR	3	148288431	148295933	671	C		148288431	148288840	5.61	0	M	tggcttcactcctgaagt						148290359	148291780	0.89	5	4	1	-1	cyzcglqghfkkdc	80		0	148291801	148292370	0.69	0	0	11	3	1	148292373	148294354	0.74	7	4	1	148294647	148295321	0.89	2	0
10320	1196	MA CA NC Prot RT IN SU	3	161569750	161565465	726	C	54534696>54536160	0	0										161569750	161568352	0.91	4	2	3	1	cyqcslqghfkkdc	85	pclicqgnhwkvhc	0	161568314	161568030	0.77	0	0	16	1	-1	161568027	161564875	0.74	9	7	3	0	0	0	0	0
10320	1201	MA CA NC Prot IN TM PPT 3LTR	3	162294035	162305799	317	C	82811741>82810630	0	0										162294035	162295390	0.92	2	3	3	1	cyqcvlzghfkkdr	60		0	162295491	162295784	0.76	0	1	-1	1	0	0	0	0	0	0	0	0	0	0	0	0
10320	1206	CA NC Prot RT IN PPT 3LTR	3	163522007	163528213	552	C	98192078>98192520	0	0										163520262	163522477	0.69	7	7	3	0	cyqcglqghlkkdc	85		0	163522520	163522717	0.64	0	1	19	3	1	163522718	163525756	0.71	8	11	1	0	0	0	0	0
10320	1216	CA NC Prot RT IN TM	3	164531173	164536440	618	C	83629012>83630069	0	0										164530528	164532438	0.67	7	13	2	-1	cyqcglqghfkkdc	91		0	164532459	164532884	0.68	0	1	9	1	-1	164532887	164535065	0.77	5	4	3	0	0	0	0	0
10320	1351	5LTR PBS CA NC Prot RT IN PPT 3LTR	4	27976493	27983002	756	C	205854971>205853774	27976493	27976925	9.81	85	H	tggtgccgtgactcggat	H	GTG				27976672	27977933	0.85	6	4	1	0	cfkcwksghwakec	62		0	0	0	0	0	0	12	1	-1	27978452	27981432	0.65	9	3	3	0	0	0	0	0
10320	1352	5LTR PBS MA CA NC Prot RT IN TM 3LTR	4	28304715	28311792	834	C	215584383>215583929	28304715	28304906	12.5	87	R	tggcaaccacgatgggat			TGGCtACCACGAaGGGAT	W	CCA	28305880	28307864	0.78	4	5	3	0	cyqcglqghfzkrl	37		0	0	0	0	0	0	10	3	0	28308136	28310246	0.72	3	7	3	28310540	28311405	0.85	3	6
10320	1371	5LTR PBS CA NC Prot RT IN SU TM PPT	4	35866552	35857050	894	C		35866552	35866245		11	P	tggtggattgtccaggag						35865505	35863669	0.78	2	5	3	0	cyqcglqghikkdc	85		0	35863611	35863131	0.61	2	0	13	3	-1	35863129	35860941	0.75	8	5	2	0	0	0	0	0
10320	1438	5LTR PBS MA CA NC Prot RT IN TM PPT 3LTR	4	68147046	68132443	777	C		68147046	68146945	44.12	0	M	tggaattttaggatccct						68146312	68144901	0.89	1	5	3	-1	cyqcgllgtlksiv	31		0	68144856	68144476	0.66	0	2	8	2	0	68144472	68142302	0.71	3	5	2	0	0	0	0	0
10320	1536	5LTR PBS CA NC Prot RT IN TM 3LTR	4	102559593	102551997	844	C		102559593	102558884	9.87	0	R	tggtgacccagatgggac			TGGtGACCCAGATGGGAC	R	ACG	102557721	102556230	0.88	4	4	3	1	cyqcglqghfkkdg	72	yaeaitgrhtapdc	1	102556202	102555822	0.7	0	1	8	1	0	102555821	102553713	0.7	4	4	1	0	0	0	0	0
10320	1566	CA NC Prot RT IN SU PPT	4	113128649	113135149	326	C	46797526>46793897	0	0										113128291	113129777	0.89	2	2	2	1	cyqcglqghfkkrl	50		0	113129803	113130258	0.71	0	0	29	3	1	113130260	113133383	0.59	10	19	0	0	0	0	0	0
10320	1669	5LTR PBS CA NC Prot RT IN 3LTR	4	159578949	159586991	1040	C		159578949	159579514	9.4	144	R	tggcgaccacgaggggac			TGGCGACCACGAgGGGAC	W	CCA	159580860	159582319	0.9	1	2	1	0	cyqcglqghfkkdy	76		0	159582323	159582675	0.75	1	1	5	0	0	159582676	159584769	0.75	4	1	3	0	0	0	0	0
10320	1673	5LTR PBS CA NC Prot IN SU PPT	4	161583559	161592946	470	C	72408139>72407676	161583559	161584006		146	R	tggcgaccatgaagggac			TGGCGACCAtGAAGGGAC	W	CCA	161585231	161586634	0.89	3	4	2	1	cyqcdlqghfkkvc	66		0	161586692	161587091	0.64	2	1	-1	3	0	0	0	0	0	0	0	0	0	0	0	0
10320	1710	5LTR PBS CA NC Prot RT IN SU TM 3LTR	4	173298182	173289969	1069	C	117893010>117892289	173298182	173298005	10.67	102	W	tggcaaccacgaagagac			TGGCAACCACGAAGaGAC	W	CCA	173296615	173295159	0.88	1	5	2	0	cyqcglqghfkkdc	91		0	173295155	173294730	0.68	0	1	25	2	1	173294727	173291241	0.61	10	15	3	0	0	0	0	0
10320	1728	MA CA NC Prot RT IN TM PPT 3LTR	4	185657329	185666394	913	C		0	0										185657329	185658775	0.89	2	2	3	0	cyqcgllghfkkdc	100		0	185658779	185659273	0.7	0	0	13	3	1	185659275	185662128	0.71	7	6	1	0	0	0	0	0
10320	1759	CA NC Prot RT IN	5	12853852	12857786	310	C	150010383>150009906	0	0										12853156	12854745	0.82	2	3	3	-1	cyqcglqgqfkkdc	81		0	12854766	12855027	0.79	1	0	-1	2	0	0	0	0	0	0	0	0	0	0	0	0
10320	1770	MA CA NC Prot RT IN	5	19305707	19301649	660	C	15026392>15024196	0	0										19305707	19304159	0.86	2	3	1	0	cyqcslqglfkkdc	66		0	19304111	19303806	0.72	0	0	30	0	0	19303804	19300772	0.57	10	20	1	0	0	0	0	0
10320	1779	RT IN SU TM PPT	5	22930137	22935229	514	C	26612583>26612501	0	0										0	0	0	0	0	0	0		0		0	0	0	0	0	0	14	0	0	22930026	22932861	0.73	9	5	0	22933146	22934918	0.87	4	1
10320	1783	5LTR PBS CA NC Prot RT IN TM 3LTR	5	24387403	24401047	657	C		24387403	24387692	13.88	0	I	tgggactatcgtgtatcg						24389020	24390453	0.86	3	4	3	0	cyqcglqghlrkhc	67		0	24390472	24390945	0.63	0	2	80	3	1	24390947	24397948	0.13	32	48	1	24398527	24400609	0.8	5	6
10320	1797	5LTR PBS MA CA NC Prot RT IN TM PPT 3LTR	5	32560530	32548561	927	C	72593284>72593202	32560530	32560408	40.65	0	R	tggctgctaccatgccaa						32558261	32556891	0.9	0	2	2	0	cyqcgllghfkkdc	100		0	32556860	32556318	0.63	0	2	13	2	0	32556317	32553490	0.7	4	9	2	0	0	0	0	0
10320	1823	5LTR CA Prot RT IN TM PPT 3LTR	5	42111471	42121352	725	C		42111471	42111592	40.34									0	0	0	0	0	0	0		0		0	0	0	0	0	0	18	0	0	42114304	42117558	0.7	11	7	1	42118892	42119916	0.87	5	7
10320	1842	5LTR PBS MA CA NC Prot IN TM PPT	5	49748223	49740365	412	C		49748223	49747745		0	W	tgggaaacactcagacac						49747709	49746263	0.9	2	1	2	1	cyqcglqghfkkdc	91	pcplcqgyhwkahc	0	49746259	49745861	0.67	2	1	-1	3	0	0	0	0	0	0	0	0	0	0	0	0
10320	1847	5LTR PBS CA NC Prot RT IN SU TM PPT 3LTR	5	52528937	52514174	899	C	161226485>161227314	52528937	52528821	13.68	0	M	tggtctgtggactctttt						52527436	52520610	0.89	4	5	2	-1	cyqcglqchfkkdc	70		0	52519697	52519440	0.62	0	0	17	1	1	52519437	52516511	0.74	7	10	2	52516201	52514568	0.87	8	3
10320	1850	5LTR PBS CA NC RT IN PPT	5	54387063	54379414	381	C	191203693>191204908	54387063	54386642		93	R	tggcgaccacaaaggtac			TGGCGACCACtAAGGaAC	W	CCA	54386287	54383929	0.69	6	6	0	0	cyqcglqghlkkdc	84		0	0	0	0	0	0	-1	0	0	0	0	0	0	0	0	0	0	0	0	0
10320	1918	Prot RT IN TM PPT	5	99319122	99325105	320	C	131613549>131614436	0	0										0	0	0	0	0	0	0		0		0	0	0	0	0	0	16	0	0	99319792	99322420	0.66	8	8	0	0	0	0	0	0
10320	1947	CA NC Prot RT IN TM PPT 3LTR	5	112958882	112948196	726	C		0	0										112959445	112958217	0.8	1	6	3	0	cyhcslqghfkzdh	50		0	112958169	112957849	0.66	0	0	14	0	0	112957843	112955183	0.69	7	7	1	0	0	0	0	0
10320	1961	CA NC Prot RT IN TM PPT	5	118766478	118760260	309	C	21610622>21610974	0	0										118767728	118765343	0.7	7	4	3	1	yyqcglqghfzkdc	64		0	118765322	118764962	0.73	1	0	-1	1	1	0	0	0	0	0	0	0	0	0	0	0
10320	1979	5LTR RT IN TM 3LTR	5	125557110	125565674	813	C		125557110	125557428	13.52									0	0	0	0	0	0	0		0		0	0	0	0	0	0	13	0	0	125559303	125562616	0.72	6	7	0	125562768	125564562	0.88	1	5
10320	2070	5LTR PBS MA CA NC Prot IN TM	6	9722370	9729319	517	C		9722370	9722777		150	R	tggcaaccacgaagggac			TGGCAACCACGAAGGGAC	W	CCA	9723352	9725671	0.67	11	6	0	0	cyqcglqghfkkdc	91	yaeaitgrhtapec	9	9725723	9726122	0.64	2	1	-1	1	0	0	0	0	0	0	0	9727504	9729717	0.7	9	9
10320	2089	MA CA NC Prot RT SU	6	19273190	19277751	813	C		0	0										19273190	19274600	0.9	1	3	2	-1	cyqcglqghfkkdc	91		0	19274639	19275007	0.73	0	0	11	1	-1	19275010	19277309	0.76	5	6	3	0	0	0	0	0
10320	2119	5LTR PBS CA Prot RT PPT 3LTR	6	32461595	32468790	332	BC		32461595	32461907	12.18	146	R	tggcaaccacgaagggac			TGGCAACCACGAAGGGAC	W	CCA	0	0	0	0	0	0	0		0		0	0	0	0	0	0	-1	1	-1	0	0	0	0	0	3	0	0	0	0	0
10320	2170	5LTR PBS CA NC Prot RT IN TM PPT 3LTR	6	64045749	64031223	1218	C		64045749	64045646	40	147	R	tggtgaccacgaagggac	W	CCA				64041422	64039989	0.89	2	5	2	-1	yyqcgllghfkkhc	72		0	64039968	64039486	0.69	0	2	7	1	0	64039485	64036983	0.72	1	6	1	64036673	64034711	0.78	8	5
10320	2172	5LTR PBS CA NC Prot RT IN SU PPT	6	64733900	64742685	1175	C		64733900	64734824		200	R	tggcgaccacgaagggac	W	CCA				64736251	64737688	0.89	3	4	1	-1	cyqcgllghfkkdc	100		0	64737709	64738191	0.71	0	1	4	3	0	64738192	64740824	0.72	3	1	3	0	0	0	0	0
10320	2181	CA NC	6	67414665	67415607	331	G		0	0										67414339	67415728	0.9	6	5	0	0	chhcgnpghwgrec	93	cpyckqeghwksec	120	0	0	0	0	0	-1	0	0	0	0	0	0	0	0	0	0	0	0	0
10320	2194	MA CA NC Prot RT SU TM	6	70179765	70185602	604	C		0	0										70179765	70181154	0.89	3	4	1	0	cymcgllghfkkdc	92		0	70181209	70181562	0.75	0	1	10	1	0	70181563	70183630	0.75	7	3	1	0	0	0	0	0
10320	2240	5LTR PBS CA DU RT IN SU TM PPT 3LTR	6	85796109	85808351	419	C		85796109	85796225	43.97	0	R	tggtcattcttccacatg						0	0	0	0	0	0	0		0		0	0	0	0	0	0	48	0	0	85799051	85803535	0.43	20	28	0	85803742	85805570	0.86	2	5
10320	2251	5LTR PBS CA NC Prot RT IN TM 3LTR	6	87391045	87381713	1084	C		87391045	87390838	9.14	0	S	tgggaggaatgaaaaact						87390215	87387940	0.68	9	8	1	1	cyqzdlqghfkkdc	63		0	87387936	87387346	0.72	0	0	15	2	-1	87387343	87384416	0.7	5	10	1	87384122	87382309	0.84	5	9
10320	2269	5LTR PBS MA CA NC Prot RT IN TM PPT 3LTR	6	99714922	99709616	959	C		99714922	99714812	44.95	0	T	tggccacctgagggaaat						99714976	99713576	0.91	0	3	1	0	cyqcglqghfkkdc	91	yaeaitgkhtapec	17	99713518	99713351	0.74	0	0	9	1	0	99713350	99711150	0.71	2	7	1	99711270	99709929	0.84	5	7
10320	2282	5LTR PBS CA Prot IN TM 3LTR	6	107268628	107255612	309	C		107268628	107268476	10.46	0	L	tggtgtggggtttgtggt						0	0	0	0	0	3	1		0		0	0	0	0	0	0	-1	1	0	0	0	0	0	0	0	107262573	107257923	0.56	12	7
10320	2297	5LTR PBS CA NC Prot RT IN	6	115318973	115325444	418	CD		115318973	115319549		116	P	tgggggcctgtccgggat			TGGGGGCcTgTCCGGGAT	P	AGG	115320880	115322324	0.88	3	7	3	0	cyqcnlqghfkkdc	83		0	115322325	115322692	0.71	1	1	8	3	0	115325385	115326077	0.61	4	4	0	0	0	0	0	0
10320	2301	5LTR PBS CA NC Prot IN PPT 3LTR	6	116412185	116421581	383	C		116412185	116412289	43.81	106	W	tggcaaccatgaagggac			TGGCAACCAtGAAGGGAC	W	CCA	0	0	0	0	0	1	-1	cykcgfqgylkntv	19		0	116415486	116415756	0.67	1	1	-1	3	0	0	0	0	0	0	0	0	0	0	0	0
10320	2353	5LTR PBS CA NC Prot RT IN TM 3LTR	6	141496648	141505090	820	C		141496648	141496756	4.59	148	R	tggcaaccacgaagggac			TGGCAACCACGAAGGGAC	W	CCA	141498479	141500488	0.76	5	4	2	0	cyqcglqghfkkdc	91		0	141500492	141500994	0.64	1	2	7	0	0	141500995	141503115	0.77	3	4	1	141503120	141504420	0.86	3	5
10320	2433	5LTR PBS CA NC Prot RT IN 3LTR	7	19700550	19693444	824	C		19700550	19700275	13.5	0	R	tggtgaccatgaaagaag						19699175	19697495	0.82	2	3	3	0	cyqcglqghfkkdc	91	cpltwqgnhwkayc	16	19697491	19697150	0.78	0	1	14	3	0	19697148	19695076	0.69	6	8	3	0	0	0	0	0
10320	2443	5LTR PBS MA CA NC Prot RT IN TM 3LTR	7	23901611	23894242	994	C		23901611	23901277	7.86	150	R	tggcaaccacgaagggac			TGGCAACCACGAAGGGAC	W	CCA	23900831	23898602	0.68	7	6	1	0	ayqcglqghykkdc	71		0	23898550	23898224	0.79	0	1	10	1	1	23898223	23896243	0.71	5	5	2	23896488	23894867	0.83	4	9
10320	2466	5LTR PBS CA Prot IN TM PPT 3LTR	7	39793088	39804002	391	C		39793088	39793180	33.33	0	S	tggtacatttacaaacct						0	0	0	0	0	0	0		0		0	0	0	0	0	0	22	0	0	39796386	39799134	0.63	10	12	0	39799184	39800915	0.79	2	6
10320	2594	5LTR PBS CA NC Prot IN TM PPT 3LTR	7	108939536	108949903	503	C		108939536	108939642	45.28	104	R	tggtgaccacaaagggac	W	CCA				108941101	108942352	0.91	4	2	0	0	cyqcgleghlkkdc	84		0	0	0	0	0	0	-1	2	0	0	0	0	0	0	0	108945873	108947433	0.79	7	12
10320	2624	CA NC Prot RT IN	7	124949996	124953167	582	C		0	0										124949350	124951011	0.84	5	2	2	0	cywcgllghlkkdc	82		0	124951069	124951362	0.71	0	1	16	2	0	124951363	124954235	0.7	6	10	2	0	0	0	0	0
10320	2677	5LTR PBS CA NC Prot RT IN TM PPT 3LTR	7	151733030	151724590	1062	C		151733030	151732895	17.74	0	F	tggggctgacgctattgc						151731654	151730219	0.9	3	1	1	-1	cyqcglqrhfkkdc	73		0	151730193	151729711	0.73	0	0	14	3	0	151729710	151727453	0.74	4	10	3	151727443	151725824	0.85	5	7
10320	2761	5LTR PBS CA NC Prot RT SU TM 3LTR	8	35789601	35796681	996	C	22963472>22964156	35789601	35789838	7.56	111	R	tggtgaccacaaagggac	W	CCA				35790743	35792691	0.77	3	4	1	1	ayqcglqghfkkdc	73		0	35792699	35793142	0.67	0	1	12	2	-1	35793145	35795072	0.76	5	7	1	35795225	35796300	0.85	2	6
10320	2815	5LTR PBS CA NC Prot RT IN TM 3LTR	8	50569539	50562325	752	C		50569539	50569173	7.63	0	S	tggaaggaatgaacaact						50568313	50566176	0.72	4	7	2	0	cyhcgllghfkkdc	95		0	50566172	50565960	0.65	0	0	10	2	-1	50565957	50564074	0.71	2	8	1	50564170	50562801	0.85	3	7
10320	2817	5LTR PBS CA NC Prot RT IN SU TM PPT 3LTR	8	52211730	52201375	1298	C		52211730	52211637	8.51	65	P	tgggggctcgtccaaggt						52211262	52208668	0.72	4	7	1	-1	cyqcglqghlkkdc	85		0	52208614	52208297	0.76	0	0	11	3	0	52208296	52205087	0.71	2	9	3	52204864	52203089	0.87	7	4
10320	2821	5LTR PBS MA CA NC Prot RT IN SU TM PPT	8	53989840	53981508	841	C		53989840	53989262		35	R	tggagaccatgaaggggc						53988774	53986537	0.72	7	2	3	0	cyqcgllghfkkdc	100		0	53986482	53985954	0.64	1	0	21	3	0	53985951	53982709	0.62	10	11	3	0	0	0	0	0
10320	2825	5LTR PBS CA NC Prot RT IN	8	54355646	54347836	466	C		54355646	54354969		90	R	tggtgaccatgaagggac	W	CCA				54353709	54352253	0.88	1	5	1	0	cyqcgvqghfekdc	77		0	54352246	54351827	0.64	0	3	-1	1	-1	0	0	0	0	0	3	0	0	0	0	0
10320	2885	5LTR MA CA NC Prot RT IN TM PPT 3LTR	8	87947957	87937013	916	C		87947957	87947705	42.92									87944979	87943575	0.89	5	1	3	-1	cyqcglqghlkknv	54		0	87943571	87943189	0.73	1	1	10	2	1	87943186	87940158	0.71	1	9	3	87940036	87938485	0.86	3	5
10320	2903	5LTR PBS CA NC Prot RT IN TM 3LTR	8	93413373	93405667	930	C		93413373	93413171	17	106	W	tggcaaccatgaagggac			TGGCAACCAtGAAGGGAC	W	CCA	93411958	93409951	0.75	3	7	3	0	cyqcglqghfnkdc	84		0	93409947	93409606	0.69	0	3	12	3	0	93409605	93407132	0.75	6	6	3	0	0	0	0	0
10320	2921	5LTR PBS MA CA NC Prot RT IN	8	107801057	107807085	435	C		107801057	107801350		54	R	tggcgacccagatgggac			TGGCGACCCAGATGGGAC	R	ACG	107802063	107803976	0.75	2	6	1	0	cyqcglqehlkkdy	54		0	107803980	107804331	0.68	3	1	23	1	-1	107804336	107807802	0.57	13	10	3	0	0	0	0	0
10320	3017	5LTR PBS CA NC Prot RT IN 3LTR	9	22434276	22441740	1005	C		22434276	22434623	14.29	200	R	tggcgaccacgaagggat	W	CCA				22436274	22437677	0.92	2	2	3	0	cyqcglqghfkkdc	91		0	22437735	22438199	0.73	0	0	11	3	0	22438200	22440795	0.69	5	6	3	0	0	0	0	0
10320	3030	CA NC Prot RT IN TM PPT	9	26825998	26831463	817	C		0	0										26825540	26826489	0.9	4	5	1	0	cyqcglqghfkkdg	71	caeaingrhtapeg	2	26826547	26827059	0.63	0	2	8	1	0	26827063	26829375	0.68	4	4	1	26829596	26830387	0.65	5	5
10320	3074	5LTR PBS CA NC Prot IN PPT	9	79110608	79103218	363	C		79110608	79110213		0	T	tggacacaccatctttaa						79109425	79107507	0.78	3	5	3	0	cyqcglqkyfkkdc	58		0	79107503	79107079	0.69	1	1	-1	3	0	0	0	0	0	0	0	0	0	0	0	0
10320	3078	5LTR MA NC Prot IN SU TM PPT 3LTR	9	81046216	81057948	300	B		81046216	81046498	17.32									0	0	0	0	0	0	0		0		0	0	0	0	0	0	-1	0	0	0	0	0	0	0	0	0	0	0	0	0
10320	3092	5LTR MA CA NC Prot RT IN SU TM 3LTR	9	88778465	88762111	1143	C		88778465	88778028	40.58									88770528	88769043	0.88	5	1	3	0	yyqcglqghfkkdc	75		0	88769022	88768540	0.7	0	0	8	3	0	88768539	88765584	0.75	3	5	3	88765236	88763421	0.88	1	3
10320	3189	5LTR PBS CA NC Prot RT IN	10	5905456	5910787	368	C		5905456	5905859		35	R	tggcgacccagatgggaa	R	ACG				5906286	5907495	0.83	1	0	3	0	cyqcglqghlkkdc	84		0	5907499	5907816	0.67	0	0	-1	3	-1	0	0	0	0	0	0	0	0	0	0	0
10320	3199	5LTR CA NC Prot RT IN TM PPT	10	17060764	17052206	794	C		17060764	17060447										17059126	17057726	0.91	0	3	3	0	cyqcglqghfkkdc	91		0	17057665	17057315	0.7	2	1	11	3	0	17057314	17055018	0.71	6	5	3	0	0	0	0	0
10320	3204	5LTR PBS MA CA NC Prot RT 3LTR	10	22427882	22435444	774	C		22427882	22428281	13.79	50	T	tgggggactatctggaat	C	GCA				22429318	22430918	0.84	5	3	1	0	gyqcglqghlzkdc	51		0	22430926	22431348	0.66	0	1	13	1	1	22431350	22433654	0.75	5	8	2	0	0	0	0	0
10320	3258	5LTR PBS CA NC Prot 3LTR	10	56055062	56060967	425	C	122265343>122265853	56055062	56055474	13.87	149	R	tggcaaccacgaagggat			TGGCaACCACGAAGGGAT	W	CCA	56056995	56058424	0.87	1	6	0	0	cyqcglqghlkkgc	72	caeaitgrhtapeg	5	56058428	56058756	0.7	1	2	-1	2	0	0	0	0	0	0	0	0	0	0	0	0
10320	3263	5LTR PBS MA CA NC Prot IN PPT 3LTR	10	58338496	58331194	446	C		58338496	58338378	44.54	0		tggtaacaaagattttgg						58337329	58334809	0.64	9	10	0	0	cyqcglqghlkkdc	84		0	58334805	58334348	0.72	1	1	-1	3	0	0	0	0	0	0	0	0	0	0	0	0
10320	3283	5LTR PBS CA NC Prot RT IN TM PPT	10	66545722	66536582	911	C		66545722	66544201		59	R	tggtgaccatgaagagac			TGGTGACCAaGAAGtGAC	W	CCA	66542513	66541418	0.9	3	2	1	1	viqyglqzhfkkdc	28		0	66541414	66540944	0.75	0	0	16	2	-1	66540943	66538920	0.69	6	10	1	0	0	0	0	0
10320	3286	5LTR PBS CA NC Prot RT IN 3LTR	10	69450406	69443523	506	CB		69450406	69449860	11.07	36	W	tggcaacccagatgggac			TGGCaACCCAGATGGGAC	R	ACG	69448664	69447021	0.85	4	1	1	0	ciqyglqghfkkdc	67		0	69447143	69446658	0.76	0	2	-1	1	1	0	0	0	0	0	0	0	0	0	0	0
10320	3317	5LTR PBS CA NC Prot RT IN TM PPT	10	91166045	91177228	625	C		91166045	91166597		146	R	tggtgaccacgaagggac	W	CCA				91167308	91169312	0.76	4	5	1	0	cyqcglqgrfkkdc	79		0	91169316	91169738	0.73	0	1	-1	1	0	0	0	0	0	0	0	0	0	0	0	0
10320	3364	5LTR PBS CA NC Prot IN TM PPT 3LTR	10	118262664	118250188	361	C		118262664	118262552	45.79	0		tggtaatattttttttta						118260550	118258733	0.78	4	6	0	0	cyqcclqghlkkrl	32		0	118258726	118258449	0.73	1	0	-1	2	0	0	0	0	0	0	0	0	0	0	0	0
10320	3367	5LTR PBS CA NC Prot RT IN TM 3LTR	10	121643247	121650257	1047	C		121643247	121643487	11.25	146	W	tggcaaccacgaagggac	W	CCA				121644301	121646168	0.78	4	4	2	-1	fyqcglqghlrkdc	60		0	121646189	121646547	0.65	1	2	8	1	1	121646549	121648590	0.71	6	2	2	121649216	121649643	0.92	1	1
10320	3422	5LTR PBS CA NC Prot RT IN SU TM 3LTR	11	25028687	25021588	802	C		25028687	25028538	12	8	R	tggtgacccagatgggac			TGGtGACCCAGATGGGAC	R	ACG	25027601	25025775	0.76	6	9	1	0	czqyclqghfkkdc	55		0	25025744	25025574	0.72	0	0	12	1	0	25025573	25023221	0.73	8	4	1	25023202	25021893	0.85	4	7
10320	3441	5LTR PBS CA NC Prot RT IN PPT	11	38132752	38142084	573	C		38132752	38133523		155	W	tggcaaccacgaagggac	W	CCA				38134775	38136141	0.9	1	4	2	-1	cyqcglqghfkkdc	91		0	38136195	38136538	0.69	1	3	-1	1	-1	0	0	0	0	0	3	0	0	0	0	0
10320	3448	5LTR PBS CA NC Prot RT IN SU	11	39581832	39588887	474	C		39581832	39582723		94	R	tggtgaccacaaagggac	W	CCA				39583640	39585394	0.83	2	3	3	0	cyqcglqghfkkdc	91		0	39585419	39585807	0.63	1	1	-1	3	1	0	0	0	0	0	0	0	0	0	0	0
10320	3574	5LTR PBS MA CA NC Prot RT IN SU TM 3LTR	11	85317355	85325045	1317	C		85317355	85317889	8.02	143	R	tggcgaccatgaagggac			TGGCGACCAtGAAGGGAC	W	CCA	85318187	85320725	0.63	5	10	1	0	cyqcglqghfkkdc	91		0	85320729	85321130	0.72	0	0	8	1	-1	85321133	85323114	0.72	4	4	3	85323110	85324326	0.89	6	7
10320	3611	5LTR PBS MA CA NC Prot RT IN PPT 3LTR	11	96507214	96514444	442	C		96507214	96507361	17.93	19	T	tggtgacccagatgggat			TGGtGACCCAGATGGGAt	R	ACG	96508360	96510582	0.69	7	8	3	1	cyqcglqghfkndc	85		0	96510586	96511019	0.68	1	0	-1	1	1	0	0	0	0	0	2	0	0	0	0	0
10320	3616	5LTR PBS MA CA NC Prot IN	11	98295373	98289696	383	C		98295373	98295238		108	T	tgggggactacctggaat			TGGGGGACTAcCTGGAAT	C	GCA	98294017	98292585	0.91	1	1	0	0	cylcglqghfkedc	75		0	0	0	0	0	0	-1	2	0	0	0	0	0	0	0	0	0	0	0	0
10320	3642	5LTR PBS MA CA NC DU Prot RT IN SU TM 3LTR	11	110267035	110280086	1104	B		110267035	110267126	43.68	0	N	tggcccactcagggcgga						110267468	110268992	0.93	1	5	3	-1	cfnygkhghtkkec	53	cpkckkgkywanqc	64	110268905	110269798	0.84	0	2	21	2	-1	110269777	110273478	0.67	12	9	1	0	0	0	0	0
10320	3692	5LTR PBS CA NC Prot RT SU 3LTR	12	8939660	8949032	920	C		8939660	8941280	3.83	45	R	tggcgacccagatgggac	R	ACG				8942956	8944030	0.9	2	1	1	0	cyqcgllghfkkdc	100		0	8944055	8944549	0.69	0	0	4	1	1	8944551	8946430	0.79	4	0	2	0	0	0	0	0
10320	3715	5LTR PBS CA NC Prot RT IN	12	14367819	14375836	488	C		14367819	14370319		107	P	tggggtctggtccgggat						14371020	14372424	0.92	4	2	1	-1	cyqcglqghfkkdc	91	cargitgrhttseg	4	14372485	14372895	0.63	0	1	23	3	0	14372896	14376721	0.67	12	11	3	0	0	0	0	0
10320	3726	5LTR CA NC Prot RT IN SU TM 3LTR	12	18185496	18196130	1279	C		18185496	18185587	40.66									18186280	18187400	0.89	2	2	2	0	cyqcgllghfkkdc	100		0	18187404	18187886	0.74	0	0	10	2	0	18187887	18191001	0.73	4	6	2	18191132	18192945	0.87	3	4
10320	3854	5LTR PBS MA CA NC Prot IN PPT	12	82768152	82761846	356	C		82768152	82767781		111	R	tggcgatcacaaagggac			TGGCGAaCACtAAGGGAC	W	CCA	82767482	82765166	0.69	6	6	2	0	cyqcglqghfkkdc	91		0	0	0	0	0	0	-1	2	0	0	0	0	0	0	0	0	0	0	0	0
10320	3874	CA NC Prot RT IN TM PPT	12	91378466	91386224	334	C		0	0										91378153	91379548	0.88	3	2	2	0	cylcdlqghftkdc	69		0	91379573	91380058	0.67	0	1	27	2	-1	91380064	91382537	0.6	13	14	1	91384100	91385236	0.85	6	6
10320	3919	MA CA NC Prot RT IN	12	131821128	131825881	707	C		0	0										131821128	131822558	0.89	0	6	2	-1	cyqcglqghfkkdc	91		0	131822579	131823154	0.68	0	1	17	1	-1	131823157	131826462	0.59	7	10	3	0	0	0	0	0
10320	3937	5LTR PBS CA NC Prot RT IN TM 3LTR	13	27786499	27794646	1051	C		27786499	27786969	9.79	145	R	tggtgaccacgaagggac	W	CCA				27787928	27790039	0.75	7	4	1	0	cyqcglqghfekdc	83		0	27790043	27790528	0.69	0	0	11	1	1	27790534	27792792	0.68	5	6	2	27792782	27793665	0.87	4	4
10320	3964	5LTR PBS MA CA NC Prot RT SU TM 3LTR	13	55274830	55281718	1075	C		55274830	55274951	10.66	95	R	tggtgaccacgaaggtac			TGGTGACCACGAAGGtAC	W	CCA	55275318	55277561	0.68	10	5	2	0	cyqcglhghfkkdc	91		0	55277565	55278058	0.67	1	0	7	2	0	55278060	55279901	0.7	2	5	2	55279950	55281243	0.87	3	7
10320	3978	5LTR PBS CA NC Prot RT IN 3LTR	13	62723207	62732373	693	C		62723207	62723584	12.17	19	P	tgggggtttatctgggat			TGGGGGtTtATCTGGGAT	P	AGG	62725975	62727121	0.89	3	3	1	0	cyqcglqghfkkdc	91		0	62727176	62727646	0.64	0	2	10	1	-1	62727647	62731223	0.68	5	5	3	0	0	0	0	0
10320	3980	5LTR PBS CA NC 3LTR	13	63808042	63811512	428	CB		63808042	63808479	11.24	155	W	tggcaaccacgaagggac	W	CCA				63809740	63811103	0.91	4	3	0	0	cyqcglqrhfkkdw	50		0	0	0	0	0	0	-1	0	0	0	0	0	0	0	0	0	0	0	0	0
10320	4027	MA CA NC Prot RT IN SU TM	13	87987496	87994818	315	C		0	0										87987496	87988930	0.87	3	3	1	0	cyqcglqghfkkdc	91		0	87988934	87989398	0.72	0	0	51	1	0	87989399	87992973	0.4	14	37	1	0	0	0	0	0
10320	4050	5LTR PBS MA CA NC Prot RT IN	13	100149006	100140878	600	C		100149006	100148728		0	Q	tggaagtgcaactttgta						100146277	100144823	0.86	5	2	1	0	cfkckkrrhwakdc	50	kgtshdpwhwridc	12	100144762	100144123	0.49	2	3	27	1	1	100144121	100140321	0.62	15	12	2	0	0	0	0	0
10320	4051	5LTR MA CA NC Prot RT IN TM PPT 3LTR	13	100732464	100740921	1057	C		100732464	100732563	44									100732258	100733571	0.91	0	3	2	0	cyqcgllghfzkdc	88		0	100733575	100734198	0.6	0	2	7	2	0	100734199	100736136	0.71	2	5	2	0	0	0	0	0
10320	4052	CA NC Prot RT IN	13	100935687	100938542	583	C		0	0										100935134	100936275	0.88	3	2	2	0	cyqcgllghfzkdc	88		0	100936286	100936717	0.7	0	1	12	2	0	100936718	100938782	0.72	6	6	2	0	0	0	0	0
10320	4056	5LTR PBS MA CA NC Prot RT IN TM PPT 3LTR	13	108549835	108537375	975	C		108549835	108549737	40.66	0	S	tggaccaatcagcaggac						108547957	108546499	0.88	1	4	1	0	cyqcglzghfkkdc	88		0	108546495	108546060	0.7	1	0	14	1	1	108546059	108543135	0.7	5	9	2	0	0	0	0	0
10320	4100	5LTR PBS CA NC Prot RT IN SU PPT	14	32181419	32171196	772	C		32181419	32180742		47	W	tgcaaccacgaagggact						32179992	32177984	0.77	3	4	3	0	ayqcgllghfkkdc	82		0	32177980	32177702	0.72	0	1	24	3	-1	32177699	32174266	0.59	10	14	2	0	0	0	0	0
10320	4260	CA NC Prot RT IN	15	45165998	45156237	527	C		0	0										45166987	45165552	0.86	3	3	3	0	cyqcglqehfkkdc	75		0	0	0	0	0	0	22	3	-1	45165302	45155047	0.58	13	9	2	0	0	0	0	0
10320	4261	CA NC Prot RT	15	45305409	45306916	555	C		0	0										45304538	45305950	0.88	1	4	2	0	cyecglqghfkkdc	86		0	45305954	45306448	0.66	0	0	15	2	0	45306449	45314182	0.7	7	8	2	0	0	0	0	0
10320	4271	5LTR PBS CA NC Prot IN TM PPT 3LTR	15	51649784	51659777	420	C		51649784	51649879	45.83	0	S	tggcacagccagaagcct						51650097	51652678	0.69	7	7	0	0	yyqcglqdhfkkdc	62	cargitgrhtapeg	8	51652735	51653029	0.72	2	0	-1	3	0	0	0	0	0	0	0	0	0	0	0	0
10320	4353	5LTR PBS MA CA NC Prot RT SU TM PPT 3LTR	16	21648846	21640935	1012	C		21648846	21648321	8.41	39	R	tggcgacccagatgggac	R	ACG				21647926	21645632	0.68	11	3	1	1	cyqcglqghfkkdc	91		0	21645579	21645291	0.69	2	2	15	2	-1	21645289	21643009	0.75	9	6	1	21642516	21641890	0.87	0	2
10320	4391	RT IN	16	57432949	57431016	351	C		0	0										0	0	0	0	0	0	0		0		0	0	0	0	0	0	7	0	0	57433127	57430041	0.7	4	3	0	0	0	0	0	0
10320	4471	5LTR MA CA NC Prot RT IN TM PPT 3LTR	17	52363860	52372421	783	C		52363860	52363972	50.44									52365316	52366698	0.91	2	1	3	0	cyqcglqghfkedc	84		0	0	0	0	0	0	23	3	1	52366712	52370627	0.67	10	13	1	52370833	52371473	0.89	4	4
10320	4472	Prot RT IN	17	52406007	52408285	351	C		0	0										0	0	0	0	0	0	0		0		0	52405607	52406318	0.56	1	2	10	0	0	52406321	52408926	0.69	4	6	0	0	0	0	0	0
10320	4483	MA CA NC Prot RT IN PPT	17	72906167	72911439	758	C		0	0										72906167	72907573	0.9	2	4	2	0	fyqcgllghfkkdc	80		0	72907628	72907976	0.73	1	1	17	2	-1	72907978	72910985	0.68	10	7	1	0	0	0	0	0
10320	4521	5LTR PBS MA CA NC Prot RT SU TM 3LTR	18	23825764	23811639	777	C		23825764	23825223	10.72	37	P	tgggggcttgttcaggat						23818356	23816474	0.79	3	5	1	-1	cyzcglqghfkkdc	80		0	0	0	0	0	0	8	3	-1	23816057	23813470	0.75	4	4	2	23813606	23812248	0.89	4	3
10320	4559	MA CA NC Prot RT IN	18	48643546	48639226	644	C		0	0										48643693	48642147	0.8	3	6	2	0	cyqcgllghfzkdc	88		0	0	0	0	0	0	8	2	0	48641912	48638800	0.72	5	3	2	0	0	0	0	0
10320	4593	5LTR PBS MA CA NC Prot RT SU TM 3LTR	19	5165752	5158661	1137	C		5165752	5165644	2.75	58	P	tgggggcttgtctgggat			TGGGGGCTTgTCTGGGAT	P	AGG	5165112	5162784	0.69	5	7	3	0	cyqcglqghfkkdc	91		0	5162723	5162298	0.69	0	0	11	3	0	5162297	5160081	0.74	5	6	3	5159827	5158935	0.88	3	2
10320	4601	5LTR PBS CA NC Prot RT SU TM 3LTR	19	8444177	8451528	1224	C		8444177	8444330	4.55	200	R	tggcgaccacgaagggac	W	CCA				8445522	8447529	0.75	5	7	2	0	czqcglqghfkkdc	79		0	8447533	8447874	0.72	0	1	4	2	0	8447875	8449923	0.73	2	2	2	8449933	8451117	0.89	4	6
10320	4604	5LTR MA CA NC Prot RT IN TM PPT 3LTR	19	9433731	9423983	927	C		9433731	9433627	28.85									9431775	9430511	0.89	5	2	3	0	cyqcglqghfffyy	31		0	9430032	9429778	0.69	0	0	14	3	0	9429775	9426696	0.7	5	9	3	9426800	9425240	0.87	6	4
10320	4720	5LTR CA NC Prot RT IN TM PPT 3LTR	19	39313748	39328073	881	C		39313748	39313853	43.27									39315080	39316444	0.91	4	4	3	0	llscgllghfkkdc	60		0	39316496	39316917	0.69	1	0	10	3	0	39316919	39320104	0.69	5	5	3	39321930	39326266	0.67	7	14
10320	4828	5LTR PBS CA NC Prot RT IN 3LTR	20	23716500	23723399	474	CB		23716500	23717023	10.15	80	R	tggtgaccacgaaggcac			TGGTGACCACGAAGGcAC	W	CCA	23718228	23719719	0.87	1	2	3	-1	cyqcglqghfkkrc	73	yakaitgrhiapec	8	23719616	23720264	0.75	3	0	-1	2	-1	0	0	0	0	0	0	0	0	0	0	0
10320	4870	5LTR PBS MA CA NC Prot RT IN SU TM 3LTR	21	18669567	18679158	1083	C		18669567	18669664	11.23	60	P	tgggggctcatccaggat	P	AGG				18670827	18672275	0.89	3	2	3	0	cyqrglqghfkkdc	71		0	18672279	18672713	0.65	0	1	18	3	0	18672714	18675920	0.71	9	9	3	18676233	18677769	0.89	1	3
10320	5047	MA CA NC Prot RT IN TM PPT	Y	7256208	7245496	626	C		0	0										7256208	7254766	0.88	4	2	1	0	cyqcglqghfkkdc	91		0	7254762	7254385	0.72	2	0	44	1	-1	7254384	7249533	0.45	13	31	3	0	0	0	0	0
10320	5055	5LTR PBS CA NC Prot RT IN TM 3LTR	Y	8080482	8072888	932	C		8080482	8079969	17.03	97	R	tggcaaccacaaagggat			TGGCaACCACaAAGGGAT	W	CCA	8078719	8077339	0.86	2	8	2	0	cyqcglqghfkkdc	91		0	8077281	8076874	0.76	0	0	22	2	0	8076873	8074422	0.7	10	12	2	0	0	0	0	0
10320	5092	5LTR PBS MA CA NC RT IN PPT	Y	14387573	14377113	362	C		14387573	14387022		95	R	tggcaaccatgaagggac			TGGCAACCAtGAAGGGAC	W	CCA	14386760	14384268	0.61	10	10	0	0	cylcglkghlkkdc	74		0	0	0	0	0	0	-1	0	0	0	0	0	0	0	0	0	0	0	0	0
10320	5119	CA NC Prot RT IN TM PPT	Y	16467058	16460652	399	C		0	0										16469200	16466486	0.64	8	6	3	0	cyecdlqeyfkkds	33		0	16466482	16466267	0.72	0	0	20	3	-1	16466264	16463131	0.67	6	14	2	0	0	0	0	0
10320	5123	CA NC Prot RT IN	Y	16931568	16927676	500	C		0	0										16931876	16930276	0.76	5	11	3	0	cyzcgfqghlrkdc	61		0	16930272	16930042	0.67	0	0	24	0	0	16930041	16926881	0.63	6	18	3	0	0	0	0	0
10320	5130	5LTR PBS CA NC Prot RT IN SU TM PPT 3LTR	Y	17373614	17384060	817	C		17373614	17373710	46.39	0	T	tgggctcaccaatcataa						17374194	17375679	0.85	7	5	1	1	cyqygllghfzkkv	41		0	17375733	17376041	0.7	0	1	10	2	0	17376042	17378147	0.7	4	6	2	17380339	17381894	0.88	4	5
10320	5131	5LTR PBS MA CA NC Prot RT 3LTR	Y	17505638	17498389	725	C		17505638	17505171	14.13	93	R	tggcaaccatgaagggaa			TGGCAACCAaGAAGGGAt	W	CCA	17504771	17502597	0.71	4	8	1	1	cyqcglqvhfkrls	32		0	17502538	17502111	0.62	1	2	9	2	1	17502102	17499844	0.73	2	7	3	0	0	0	0	0
10320	5150	CA NC Prot RT IN SU PPT	Y	19302465	19295935	585	C		0	0										19303228	19301402	0.79	4	3	2	0	cyqcdlqghfkkdc	85		0	19301347	19301024	0.69	0	2	17	2	-1	19301021	19298144	0.71	9	8	1	0	0	0	0	0
10320	5154	5LTR PBS MA CA NC Prot RT IN TM 3LTR	Y	19460423	19453255	459	C		19460423	19460154	42.22	0	L	tggtcttgcaaatggaat						19459003	19458045	0.85	5	5	3	0	cftcvseghzsrqc	46		0	0	0	0	0	0	15	0	0	19457770	19455184	0.71	6	9	1	19454881	19452980	0.78	4	7
10320	5177	CA NC Prot RT IN	Y	21269083	21265314	563	C		0	0										21269380	21267957	0.84	4	3	1	0	cyqcglqgdfzkdc	66		0	21267921	21267544	0.6	0	3	20	1	0	21267543	21264483	0.66	10	10	1	0	0	0	0	0
10320	5202	5LTR PBS CA NC Prot RT IN TM PPT	Y	23190698	23182874	352	C		23190698	23190537		0	R	tggctatttcgaagagac						23189773	23187837	0.73	8	9	2	1	fykcdlqghfkkgc	44		0	23187811	23187497	0.68	0	2	-1	3	-1	0	0	0	0	0	0	0	0	0	0	0
10320	5223	CA NC Prot RT IN SU PPT	Y	24406428	24401763	483	C		0	0										24407290	24405937	0.88	3	4	2	0	fylcalqghfkkdc	55		0	24405879	24405538	0.71	0	1	15	2	1	24405536	24403305	0.69	8	7	3	0	0	0	0	0
10320	5266	5LTR PBS RT IN PPT 3LTR	Y	27246351	27233718	452	B		27246351	27246046	16.07	0	S	tggcaaagcaggatatct						0	0	0	0	0	0	0		0		0	0	0	0	0	0	22	0	0	27237649	27235316	0.74	7	15	0	0	0	0	0	0
10320	5464	CA NC Prot RT	X	70719982	70717838	544	C		0	0										70721067	70718893	0.77	1	5	1	0	cyqcgvqghfkkdc	85		0	70718889	70718350	0.68	0	0	14	1	0	70718349	70716111	0.74	6	8	1	0	0	0	0	0
10320	5624	5LTR CA NC Prot RT IN TM 3LTR	X	104127516	104141731	1057	C		104127516	104127745	10.09			tggtgaccacaaagggac			TGGTGACCACaAAGGGAC	W	CCA	104128528	104130536	0.73	6	6	2	0	cyqcglzghfkkdc	89		0	104130590	104131108	0.69	0	2	10	2	0	104131109	104134080	0.7	6	4	2	104134229	104141115	0.86	5	2
10320	5643	5LTR PBS CA NC Prot RT IN SU TM 3LTR	X	111359934	111352493	1102	C		111359934	111359531	11	148	R	tggcgaccacaaagggac			TGGCGACCACaAAGGGAC	W	CCA	111358313	111356932	0.91	1	3	3	0	cyqcgwqgyfkkdc	67		0	111356785	111356375	0.64	0	2	9	3	-1	111356371	111354350	0.71	4	5	2	111354345	111353039	0.87	5	7
10320	5656	5LTR PBS CA NC Prot RT IN TM PPT 3LTR	X	114743963	114733310	418	CD		114743963	114743867	43.3	0	S	tggaccaatcagcaggac						114742295	114740900	0.91	1	2	2	1	cyqcglqghfkkrl	52		0	114740841	114740498	0.71	1	1	-1	3	0	0	0	0	0	0	3	0	0	0	0	0
10320	5699	MA CA NC Prot RT IN TM PPT	X	126530736	126537959	987	C		0	0										126530736	126532132	0.9	1	3	3	0	cyqcglqghfkkdc	91		0	126532187	126532680	0.67	1	1	10	3	0	126532682	126535767	0.72	2	8	3	0	0	0	0	0
10320	5713	CA NC Prot RT IN SU	X	134784574	134791129	309	C		0	0										134784366	134785570	0.86	4	4	1	0		0	wpvckqdshzemdf	10	134785605	134786227	0.31	1	8	20	1	1	134786230	134789855	0.67	10	10	2	0	0	0	0	0
10320	5763	5LTR MA CA NC Prot RT IN TM 3LTR	X	150731087	150719396	897	C		150731087	150730950	10.87									150728977	150727574	0.91	2	2	1	0	cyqcgllghfkkdc	100		0	150727519	150727055	0.72	0	1	8	1	0	150727054	150724248	0.74	2	6	1	0	0	0	0	0
10320	5883	5LTR PBS CA NC Prot RT IN TM PPT	1	48903616	48912303	427	C		48903616	48903932		102	W	tggcaaccacaaagggac			TGGCAACCACaAAGGGAC	W	CCA	48904634	48906856	0.72	8	3	3	0	cyqcglqghrkkdc	82		0	48906860	48907192	0.81	0	0	-1	3	0	0	0	0	0	0	0	0	0	0	0	0
10320	5901	CA NC Prot RT IN	1	58635401	58639782	770	C		0	0										58635078	58636505	0.89	2	1	1	1	cyqcgfqghlkkdc	78		0	58636509	58636985	0.73	0	0	15	2	0	58636986	58640387	0.68	11	4	2	0	0	0	0	0
10320	5904	5LTR CA NC Prot RT SU TM 3LTR	1	63219652	63227864	929	C		63219652	63219765	5.26									63221198	63223079	0.79	3	4	2	0	cyqcgllghfkkdc	100		0	63223134	63223496	0.73	0	1	12	2	0	63223498	63225593	0.77	5	7	2	63225621	63226914	0.87	1	8
10320	5913	PBS MA CA NC Prot RT IN SU TM PPT	1	66891502	66882930	1139	C		0	0		62	T	tgggggactatctggaat	C	GCA				66891006	66888677	0.63	10	8	2	1	gyqcglqghlkkdc	63		0	66888669	66888262	0.65	0	1	15	3	0	66888261	66885304	0.71	6	9	3	66885187	66883281	0.84	5	4
10320	5954	5LTR PBS CA NC Prot RT IN 3LTR	1	87275316	87267516	887	C		87275316	87275095	7.41	26	R	tggtgaccatgaagagaa						87272852	87271754	0.92	1	1	3	0	cyqcglqghfkkdc	91	yadaitgrhtapec	6	87271750	87271181	0.66	0	2	18	3	0	87271180	87268682	0.68	5	13	3	0	0	0	0	0
10320	5978	5LTR PBS CA NC Prot IN	1	96613285	96619301	362	C		96613285	96613591		93	R	tggcgaccgcaaagggac			TGGCGACCaCgAAGGGAC	W	CCA	96615207	96616642	0.9	1	3	0	0	fyqcglqghfkkdc	70	yaeaipgrhtapec	10	0	0	0	0	0	-1	3	0	0	0	0	0	0	0	0	0	0	0	0
10320	5983	5LTR PBS MA CA NC Prot RT IN 3LTR	1	101964635	101971850	812	C		101964635	101964991	13.48	99	P	tgggggctcatccggaat			TGGGGGCTCATCCGGaAT	P	AGG	101965250	101967621	0.69	6	4	1	-1	cyqcglqghlkkdc	85		0	101967625	101968089	0.68	2	0	17	3	-1	101968092	101970369	0.65	6	11	2	0	0	0	0	0
10320	5987	MA CA NC Prot RT IN PPT 3LTR	1	103213554	103201193	426	C		0	0										103213582	103212504	0.87	1	5	2	0	cyqcglqghfkkdc	91		0	103212479	103212054	0.67	0	1	-1	2	1	0	0	0	0	0	0	0	0	0	0	0
10320	5999	5LTR PBS MA CA NC Prot RT IN PPT 3LTR	1	105651896	105660837	903	C		105651896	105652019	50.81	0	S	tggggctgcactaccttt						105653384	105654839	0.89	1	3	3	1	cyqcdlqahlkkdc	65		0	105654843	105655328	0.68	0	0	9	1	-1	105655334	105657535	0.69	4	5	3	0	0	0	0	0
10320	6036	5LTR CA NC Prot TM 3LTR	1	121251866	121255921	401	C		121251866	121252266	10.08									121252136	121253533	0.87	2	4	0	0	cyqcglqgyfkkdc	76		0	121253537	121253886	0.72	1	2	-1	1	0	0	0	0	0	0	0	121253900	121255380	0.85	6	5
10320	6070	CA NC Prot RT	1	155596005	155593642	320	C		0	0										155596386	155594988	0.93	3	3	3	0	cyqcglqghfkkdc	91		0	155594984	155594559	0.67	0	0	29	0	0	155594557	155591214	0.57	14	15	3	0	0	0	0	0
10320	6104	5LTR MA CA NC Prot IN TM PPT 3LTR	1	172764837	172781779	427	C		172764837	172765035	21.32									172768190	172770676	0.65	11	6	0	0	cyqcglqghfkkdc	91		0	172770734	172771063	0.69	2	1	-1	2	0	0	0	0	0	0	0	0	0	0	0	0
10320	6107	5LTR PBS MA CA NC Prot RT IN TM PPT	1	173345787	173355182	444	C		173345787	173346319		49	W	tggcaaccacaaatgtac						173346604	173349044	0.66	7	7	1	0	cyqcglqghfktdc	83		0	173349102	173349617	0.68	0	1	-1	1	0	0	0	0	0	0	1	0	0	0	0	0
10320	6114	5LTR PBS CA NC Prot RT IN TM PPT 3LTR	1	175076543	175067095	812	C		175076543	175076440	45.55	200	R	tggcgaccacgaagggac	W	CCA				175074934	175073528	0.92	0	1	2	0	cyqcgllghfkkdc	100		0	175073473	175073150	0.8	0	0	-1	2	-1	0	0	0	0	0	1	0	0	0	0	0
10320	6136	CA NC Prot IN	1	188230227	188223384	321	C		0	0										188231090	188229737	0.89	2	5	0	0	ccqcglqghlkkdc	77		0	188229679	188229254	0.68	0	2	-1	0	0	0	0	0	0	0	0	0	0	0	0	0
10320	6146	5LTR PBS CA NC Prot RT IN TM PPT 3LTR	1	195104339	195113890	518	C		195104339	195104550	19.34	0	R	tgggattacaggcttgag						195106233	195108034	0.72	7	10	1	1	czqcglqghlkkdc	72		0	195108038	195108397	0.69	0	2	19	2	0	195108399	195111112	0.59	8	11	0	0	0	0	0	0
10320	6157	5LTR MA CA NC Prot RT SU TM 3LTR	1	199060269	199067123	799	C		199060269	199060756	12.29									199061128	199062831	0.89	2	6	1	-1	cyrcglqghhpcpl	19		0	199062855	199063268	0.64	0	1	9	3	-1	199063271	199065225	0.7	3	6	2	199065008	199066529	0.85	5	8
10320	6180	CA NC Prot RT IN PPT	1	211397620	211402997	643	C		0	0										211396792	211398705	0.76	0	7	2	0	cyqgglqghfkkec	60		0	0	0	0	0	0	14	2	-1	211399159	211401718	0.73	8	6	1	0	0	0	0	0
10330	1008	5LTR PBS MA CA NC RT IN	3	86746155	86740321	372	C		86746155	86745488		91	R	tggcaagccagccaggag	R	ACG				86744951	86742728	0.62	10	12	0	0	yyqcslqgdfkkgc	41		0	0	0	0	0	0	24	0	0	86742505	86738336	0.61	15	9	0	0	0	0	0	0
10330	1184	5LTR PBS MA CA NC Prot RT IN TM PPT 3LTR	3	154084687	154096191	533	C	138018209>138018834	154084687	154084802	37.07	0	M	tggataaagaacagaaat						154086853	154088389	0.86	3	2	3	-1	cyqcslqghfkknc	72		0	154088410	154088789	0.71	3	0	-1	2	0	0	0	0	0	0	0	0	0	0	0	0
10330	2924	5LTR PBS CA NC Prot RT IN TM PPT 3LTR	8	108619109	108609884	1338	C	95343385>95343261	108619109	108618914	5.61	200	R	tggtgagccagccaggag	R	ACG				108617248	108615873	0.9	2	3	1	-1	cyqcslqghfkkdc	84		0	108615840	108615470	0.74	1	1	12	3	1	108615467	108612303	0.73	4	8	1	108612046	108610387	0.86	4	8
10330	3254	5LTR PBS CA NC Prot RT IN SU TM PPT	10	54790427	54781754	720	C		54790427	54789695		110	R	tggcgagccagacaggag			TGGaGAGCCAGcCAGGAG	R	ACG	54788354	54786950	0.89	1	8	2	0	cyhcgfqghfkkdc	80		0	54786895	54786415	0.68	1	1	22	2	1	54786414	54783186	0.62	10	12	3	54782647	54781865	0.69	3	7
10330	3844	5LTR PBS CA NC Prot RT 3LTR	12	77091815	77085904	645	C		77091815	77091107	6.22	105	R	tggcaagccagccaggag	R	ACG				77089737	77088226	0.88	3	2	2	0	cyqcslqghfkknc	72		0	77088219	77087884	0.64	0	1	15	2	0	77087883	77085272	0.64	9	6	2	0	0	0	0	0
10330	4443	5LTR MA CA NC Prot IN SU TM	17	33623937	33643232	332	C		33623937	33625552										33625354	33632349	0.37	18	17	2	-1	cyqcglqzhfkkdc	67		0	33632370	33632699	0.73	0	1	-1	1	0	0	0	0	0	0	0	0	0	0	0	0
10340	500	CA NC Prot RT IN	2	33280439	33277063	554	C		0	0										33281802	33279912	0.82	3	0	2	-1	cyqcgllghlkkdc	94		0	33279891	33279347	0.69	1	0	30	1	1	33279346	33275692	0.6	14	16	2	0	0	0	0	0
10340	1091	5LTR PBS CA NC Prot RT IN TM PPT 3LTR	3	121334788	121321939	877	C		121334788	121333563	18.18	0	K	tggggctcattttagagt						121330222	121328884	0.85	6	3	1	0	cvfckkvghwkrec	72		0	121328872	121328533	0.68	1	0	14	0	0	121328532	121325222	0.68	6	8	3	121325235	121322979	0.72	8	12
10340	1439	5LTR MA CA NC Prot IN TM PPT 3LTR	4	68316211	68328922	312	C		68316211	68316322	41.28									0	0	0	0	0	0	0	pfssscsghvrhac	12		0	0	0	0	0	0	-1	3	0	0	0	0	0	0	0	0	0	0	0	0
10340	2013	5LTR PBS NC RT IN TM PPT 3LTR	5	147095400	147113641	389	C		147095400	147096020	13.87	153	W	tggcaaccacgaagggac	W	CCA				0	0	0	0	0	0	0		0		0	0	0	0	0	0	30	0	0	147105771	147108595	0.58	17	13	0	0	0	0	0	0
10340	2649	5LTR PBS CA TM PPT 3LTR	7	138685988	138691777	311	C		138685988	138686303	6.71	148	W	tggcaaccacgaagggac	W	CCA				0	0	0	0	0	0	0		0		0	0	0	0	0	0	-1	0	0	0	0	0	0	0	0	138687270	138690017	0.5	18	19
10340	2829	MA CA Prot IN	8	54982848	54987353	366	B		0	0										0	0	0	0	0	0	0		0		0	0	0	0	0	0	14	0	0	54985209	54987996	0.75	6	8	0	0	0	0	0	0
10340	3561	5LTR PBS CA IN TM PPT 3LTR	11	81345269	81351948	327	CB		81345269	81345613	12.17	151	R	tggtgaccacgaagggac			TGGtGACCACGAAGGGAC	W	CCA	0	0	0	0	0	0	0		0		0	0	0	0	0	0	-1	0	0	0	0	0	0	0	0	81349212	81351478	0.59	10	21
10340	3942	CA NC Prot RT IN	13	35721787	35717477	472	C		0	0										35722101	35720556	0.79	7	6	2	0	cfkcgelzhrrntc	21	cphykqeghwkrec	43	35720552	35720265	0.7	0	1	26	2	1	35720263	35717114	0.59	13	13	3	0	0	0	0	0
10340	4467	5LTR MA CA NC Prot RT IN TM PPT 3LTR	17	50651454	50662478	866	C		50651454	50651556	40									50652256	50653914	0.84	2	5	3	0	yyqcglqghfkkdc	76		0	50653949	50654131	0.6	0	0	18	3	1	50654132	50657165	0.71	9	9	1	0	0	0	0	0
10340	4491	5LTR PBS MA CA Prot IN TM PPT 3LTR	18	405896	418808	311	C		405896	406211	9.49	0	S	tgggcaaccagggcaacc						0	0	0	0	0	1	0		0		0	0	0	0	0	0	45	0	0	408324	412733	0.49	19	26	0	0	0	0	0	0
10340	5364	5LTR PBS CA NC RT IN TM PPT 3LTR	X	49194001	49181263	351	CS		49194001	49190806	0.03	0	S	tggggtaaagagaaactt						0	0	0	0	0	0	0	cfrtfhgggetlqc	6		0	0	0	0	0	0	-1	0	0	0	0	0	0	0	0	49185216	49182813	0.69	10	17
10340	5365	5LTR CA Prot IN TM PPT 3LTR	X	49212872	49201032	332	S		49212872	49210548	1.23									0	0	0	0	0	0	0		0		0	0	0	0	0	0	-1	0	0	0	0	0	0	0	0	49203948	49201690	0.64	7	19
10340	5366	5LTR PBS CA NC RT IN TM 3LTR	X	49211550	49224385	329	C		49211550	49214862	0.22	0	E	tggttttctatccagcgg						0	0	0	0	0	0	0		0	rpgerppqrcg	15	0	0	0	0	0	-1	0	0	0	0	0	0	0	0	49220659	49222692	0.75	7	13
10350	1080	5LTR PBS MA CA NC RT IN TM 3LTR	3	119696917	119709156	404	C	69671317>69670539	119696917	119697185	7.81	110	F	tggtgcccaaacccggga			TGGTGCCcAAACCCGGGA	F	GAA	0	0	0	0	0	0	0		0		0	0	0	0	0	0	-1	0	0	0	0	0	0	0	0	0	0	0	0	0
10350	4074	5LTR PBS CA NC RT IN PPT	14	21471460	21479671	319	C		21471460	21472059		143	R	tggagagccagccaggag			TGGaGAGCCAGCCAGGAG	R	ACG	0	0	0	0	0	0	0	cvkdlzkgiyarnv	6		0	0	0	0	0	0	38	0	0	21474983	21479298	0.52	18	20	0	0	0	0	0	0
10350	4180	5LTR PBS MA CA IN TM PPT 3LTR	14	71003310	71011024	420	C		71003310	71003747	7.53	92	F	tggtgctgaaacctggga			TGGTGCtGAAACCTGGGA	F	GAA	0	0	0	0	0	0	0		0		0	0	0	0	0	0	-1	0	0	0	0	0	0	0	0	0	0	0	0	0
10350	5523	5LTR PBS CA 3LTR	X	79567620	79573494	346	CD		79567620	79567838	12.15	156	F	tggtgctgaaacccggga	F	GAA				0	0	0	0	0	0	0		0		0	0	0	0	0	0	-1	0	0	0	0	0	0	0	0	0	0	0	0	0
10350	5722	5LTR PBS MA CA NC RT IN SU TM PPT 3LTR	X	140093668	140106782	309	CS		140093668	140094781	0.72	0	E	tgggtttctgttaaagca						0	0	0	0	0	0	0		0		0	0	0	0	0	0	-1	0	0	0	0	0	0	0	0	0	0	0	0	0
10350	6035	5LTR PBS MA CA IN TM PPT 3LTR	1	120032180	120026383	358	C		120032180	120031780	8.75	53	F	tggtgccaaaacctggga	F	GAA				0	0	0	0	0	0	0		0		0	0	0	0	0	0	-1	0	0	0	0	0	0	0	0	0	0	0	0	0
10360	4350	5LTR PBS MA CA NC IN TM PPT 3LTR	16	19960250	19971530	309	C		19960250	19960472	21.01	92	P	tgggggcttgtctgggat			TGGGGGCTTgTCTGGGAT	P	AGG	0	0	0	0	0	0	0		0		0	0	0	0	0	0	-1	0	0	0	0	0	0	0	0	19967667	19970167	0.64	11	17
10410	593	5LTR PBS MA CA NC Prot RT IN TM PPT 3LTR	2	81885528	81877203	1061	C		81885528	81885374	9.03	66	P	tgggggctcgcccatgat						81884746	81882994	0.8	6	5	3	0	cfrcgrtghfkzgc	46		0	81882990	81882529	0.64	0	0	9	3	-1	81882526	81879497	0.72	5	4	2	81879304	81877458	0.78	3	7
10410	686	5LTR CA NC Prot RT IN TM PPT 3LTR	2	132905566	132897360	659	C		132905566	132905461	13.21									132904472	132902351	0.8	2	7	3	0	hykcgrtghfkrec	41		0	132902311	132902000	0.67	0	0	22	0	0	132901997	132899207	0.67	6	16	2	132899328	132897624	0.83	3	4
10410	715	5LTR PBS MA CA NC Prot RT IN TM 3LTR	2	153557913	153565556	1013	C	72539989>72533178	153557913	153558116	15.66	70	T	tgggggcccacccaggat			TGGGGGCCCAcCCAGGAT	P	AGG	153558851	153560644	0.79	4	5	1	0	cykcrrtghfktec	49		0	153560697	153560957	0.65	0	0	19	1	1	153560958	153563977	0.68	11	8	2	0	0	0	0	0
10410	865	5LTR PBS MA CA NC RT IN TM PPT 3LTR	3	11296524	11288944	907	C		11296524	11296411	7.9	45	P	tgggggttcatctgggat			TGGGGGtTCATCTGGGAT	P	AGG	11295830	11294766	0.79	4	3	0	0	cfkcgkighferqc	58		0	0	0	0	0	0	10	0	0	11294629	11291634	0.73	5	5	0	11291665	11289414	0.8	2	5
10410	868	5LTR PBS MA CA NC Prot RT IN TM PPT 3LTR	3	14088893	14080589	1073	C		14088893	14088533	9.24	104	P	tgggggcttgtctgggat			TGGGGGCTTgTCTGGGAT	P	AGG	14087943	14086350	0.81	4	6	1	0	cskcgrighfkrew	32		0	14086295	14085917	0.66	1	0	14	1	0	14085916	14082853	0.71	4	10	1	14082465	14080964	0.84	1	4
10410	872	5LTR PBS MA CA NC Prot RT IN TM PPT 3LTR	3	16065692	16057103	1047	C		16065692	16065349	6.73	58	P	tgggggctcattcaggat			TGGGGGCTCATtCAGGAT	P	AGG	16064741	16063044	0.81	5	5	2	1	gzrcgrighfkrgc	27		0	16063015	16062534	0.58	1	0	11	3	0	16062532	16059558	0.72	8	3	3	16059616	16057354	0.78	4	5
10410	947	5LTR PBS IN TM PPT 3LTR	3	48314255	48320349	418	C		48314255	48314809	11.26	74	P	tgggggctcgtctgggat			TGGGGGCTCgTCTGGGAT	P	AGG	0	0	0	0	0	0	0		0		0	0	0	0	0	0	-1	0	0	0	0	0	0	0	0	48318355	48319784	0.86	5	3
10410	960	5LTR PBS MA CA NC IN TM PPT 3LTR	3	54104336	54110523	596	C		54104336	54104613	12.23	85	P	tgggggctcgtccaggag			TGGGGGCTCgTCCAGGAg	P	AGG	54105258	54106985	0.84	2	3	0	0	cfkceraghfkrkc	52		0	0	0	0	0	0	7	0	0	54107139	54108227	0.66	2	5	0	54108176	54110204	0.79	1	9
10410	1011	5LTR PBS MA CA NC Prot RT IN TM 3LTR	3	87665439	87656755	1072	C		87665439	87665277	0	28	P	tggggcttgtctgggatt						87664144	87662474	0.82	2	4	1	0	cfkyevvghfkrey	26		0	87662470	87662045	0.68	0	0	20	1	0	87662044	87658617	0.67	9	11	1	87658272	87656792	0.83	3	6
10410	1060	5LTR PBS MA CA IN TM PPT 3LTR	3	110688789	110683337	489	C		110688789	110688577	7.98	38	I	tggcccgtatggggaata						0	0	0	0	0	0	0		0		0	0	0	0	0	0	15	0	0	110687937	110685836	0.72	5	10	0	0	0	0	0	0
10410	1083	5LTR PBS MA CA NC RT IN PPT	3	120208361	120215452	409	CD	78990071>78991173	120208361	120208702		58	P	tgggggctcatctgagat			TGGGGGCTCATCtGaGAT	P	AGG	120209271	120210823	0.81	4	4	0	0	cfrhgkpghfkrec	49		0	0	0	0	0	0	-1	0	0	0	0	0	0	0	0	0	0	0	0	0
10410	1224	5LTR MA CA NC Prot RT IN TM PPT 3LTR	3	166984090	166992405	939	C	118244849>118245612	166984090	166984192	2.91									166985214	166986899	0.82	3	1	3	0	cyrcgraghfkrec	59		0	166986903	166987228	0.64	1	2	15	3	0	166987230	166990373	0.7	5	10	3	166990854	166992280	0.85	3	4
10410	1527	5LTR PBS MA CA NC Prot RT IN TM PPT 3LTR	4	99943050	99934596	744	C		99943050	99942677	3.74	0	I	tggctcgtatggggacac						99942140	99940421	0.8	5	1	2	0	yykcgktghfkrec	45		0	99940417	99940037	0.65	0	1	13	2	0	99940033	99937023	0.72	8	5	2	0	0	0	0	0
10410	1553	5LTR PBS MA CA NC Prot RT IN TM PPT 3LTR	4	108300863	108309709	910	C		108300863	108301177	6.35	47	K	tggtgcccaactttgggg						108301878	108303828	0.76	6	3	1	0	yyrcgrtghfkrec	45		0	0	0	0	0	0	14	0	0	108304148	108307468	0.69	8	6	3	0	0	0	0	0
10410	1826	MA CA Prot RT IN TM PPT	5	43321684	43315800	567	C		0	0										0	0	0	0	0	1	1		0		0	0	0	0	0	0	14	2	1	43321000	43317865	0.7	7	7	3	43317973	43315786	0.78	7	5
10410	1866	5LTR PBS MA CA NC Prot RT IN TM PPT 3LTR	5	63449194	63457767	973	C	188376395>188379431	63449194	63449599	9.97	36	P	tgggggcctgcccaggat						63450251	63451922	0.81	6	2	2	0	cfkcgraghfkrec	54		0	63451956	63452456	0.65	0	0	10	2	1	63452458	63455544	0.7	4	6	3	0	0	0	0	0
10410	2022	5LTR PBS MA CA Prot IN TM PPT 3LTR	5	154258150	154265675	520	C		154258150	154258403	5.91	24	P	tgggggctcatctggcat			TGGGGGCTCATCTGGcAT	P	AGG	154259031	154260474	0.83	6	4	2	0		0		0	0	0	0	0	0	11	0	0	154260524	154263063	0.72	3	8	0	0	0	0	0	0
10410	2100	5LTR PBS CA NC Prot RT IN TM PPT 3LTR	6	27146043	27154305	932	C		27146043	27146230	11.7	59	P	tagggactcgtccgggat						27147576	27148660	0.87	1	3	3	0	cfrcgkpghfkrkc	64		0	27148721	27149197	0.64	0	0	12	3	1	27149199	27152142	0.69	9	3	1	0	0	0	0	0
10410	2312	5LTR PBS NC RT IN SU TM PPT 3LTR	6	120093140	120085944	784	C	159214435>159215367	120093140	120092636	9.92	57	K	tggcgcccagtgtggggc			TGGCGCCCAGtGTGGGGC	K	CTT	0	0	0	0	0	0	0		0		0	0	0	0	0	0	20	0	0	120091409	120088393	0.69	8	12	0	120087999	120086463	0.73	2	8
10410	2425	5LTR PBS MA CA NC Prot RT IN TM 3LTR	7	12106182	12114702	950	C		12106182	12106352	15.21	41	P	tgggcgcctgcccgggat						12107370	12109127	0.77	5	7	1	0	cykyestghfkrkc	30		0	12109150	12109563	0.57	0	2	18	0	0	12109570	12112535	0.67	8	10	3	0	0	0	0	0
10410	2547	5LTR PBS MA CA NC Prot RT IN TM 3LTR	7	85375654	85367220	829	C	155758252>155757632	85375654	85375527	8.59	21	P	tggggcttgtccaggatt						85374507	85372825	0.76	6	6	2	-1	cykcgrtdhfkrey	30		0	85372804	85372473	0.71	1	1	16	1	0	85372471	85369167	0.67	7	9	1	0	0	0	0	0
10410	2688	5LTR PBS MA CA NC Prot RT IN TM 3LTR	8	5688630	5680104	1211	C		5688630	5688248	11.37	55	I	tggcccatatggggagcc						5687628	5685927	0.79	2	6	2	0	cykcgrighfkrqc	61		0	5685923	5685487	0.69	1	0	16	0	0	5685486	5682462	0.69	10	6	1	0	0	0	0	0
10410	2773	5LTR PBS MA CA NC Prot RT IN	8	39710530	39704130	415	C	166579263>166578463	39710530	39710075		0	I	tggcccgtacagggagcc						39709411	39707723	0.8	5	3	3	-1	cyrcgkaghfkrec	59		0	0	0	0	0	0	37	2	0	39707502	39703552	0.55	13	24	2	0	0	0	0	0
10410	2997	5LTR PBS MA CA NC Prot RT IN TM PPT 3LTR	9	6078721	6087859	1038	C		6078721	6079215	9.7	0	F	tggtgcccaaattctggg						6079822	6081899	0.82	4	0	3	0	gyrcgrtghfkrec	40		0	6081903	6082404	0.63	1	0	13	3	1	6082405	6085383	0.73	7	6	1	6085950	6087326	0.85	2	5
10410	3031	5LTR PBS MA CA Prot RT IN	9	26978131	26970919	678	C		26978131	26976211		110	P	tgggggcttgtcggggat						26975613	26973920	0.81	4	4	0	0		0		0	0	0	0	0	0	14	3	-1	26973769	26970641	0.69	6	8	2	0	0	0	0	0
10410	3064	5LTR PBS MA CA NC Prot RT IN TM PPT 3LTR	9	66708357	66700034	784	C	18784391>18784271	66708357	66708048	14.89	41	T	tgggggcccacccagcat						66707200	66705199	0.79	5	5	1	0	hykcgrtghfkrec	36		0	66705195	66704788	0.66	0	1	18	0	0	66704785	66702018	0.69	5	13	3	0	0	0	0	0
10410	3066	5LTR MA CA NC Prot RT IN TM PPT 3LTR	9	69891352	69883031	738	C		69891352	69891043	14.56									69890195	69888193	0.8	5	4	3	0	hykcgrtghfkrec	40		0	69888189	69887782	0.65	0	1	19	0	0	69887779	69884717	0.69	8	11	2	0	0	0	0	0
10410	3069	5LTR PBS MA CA NC Prot RT IN TM 3LTR	9	72548853	72540320	949	C		72548853	72548610	10.25	65	P	tggggctcgtccaggatt						72547883	72546179	0.81	3	4	3	0	yykcgtaghfkrec	45		0	72546175	72545645	0.53	0	3	19	0	0	72545641	72542854	0.68	7	12	3	72542780	72540748	0.8	5	7
10410	3093	PBS MA NC Prot RT IN	9	88982427	88977878	458	C		0	0		102	P	tgggggctcgcccgtgat						88981918	88981037	0.83	0	2	2	0	cyrcgrtghfkkgc	60		0	88980999	88980592	0.77	0	0	20	0	0	88980591	88977730	0.66	12	8	2	0	0	0	0	0
10410	3302	5LTR PBS MA CA NC Prot RT IN TM PPT 3LTR	10	82498394	82507793	903	C		82498394	82498902	5.56	0	F	tggtgcccaaatgtggga						82499510	82501496	0.77	5	3	1	-1	cykcgrtghfksec	56		0	82501517	82502013	0.69	1	0	12	3	-1	82502014	82505331	0.71	3	9	2	0	0	0	0	0
10410	3415	5LTR PBS MA CA NC Prot RT IN TM PPT 3LTR	11	23022173	23014251	1029	C		23022173	23021859	11.43	155	T	tgggggcccacctgggat			TGGGGGCcCAcCTGGGAT	P	AGG	23021156	23019813	0.84	10	0	3	-1	cfkcgkighfkrqc	58		0	0	0	0	0	0	19	2	-1	23019547	23016663	0.68	11	8	1	23016606	23014451	0.78	4	5
10410	3442	NC Prot IN TM PPT 3LTR	11	38248557	38242744	400	C		0	0										0	0	0	0	0	2	-1		0	ssqcrqytvagtsc	9	0	0	0	0	0	16	1	0	38247403	38245192	0.69	6	10	0	0	0	0	0	0
10410	3699	5LTR PBS MA CA NC Prot RT IN TM PPT 3LTR	12	10063884	10055298	941	C		10063884	10063554	10.91	21	P	taggggctcatcagggat						10062925	10061270	0.8	5	6	3	1	cfkcgrtglfkrec	38		0	10061244	10060692	0.6	2	0	16	1	1	10060691	10057752	0.7	5	11	2	0	0	0	0	0
10410	3770	5LTR CA Prot RT IN TM PPT 3LTR	12	39332501	39325132	523	C		39332501	39332328	7.1									0	0	0	0	0	3	0		0		0	39330752	39330223	0.65	3	0	25	0	0	39330221	39327285	0.68	10	15	1	0	0	0	0	0
10410	3846	5LTR PBS MA CA NC Prot RT IN TM 3LTR	12	78870665	78879103	850	C		78870665	78870987	13.71	77	P	tgggggcttgtgtgggat						78871703	78873379	0.83	7	2	1	1	cfkcrrighfkrec	56		0	78873432	78873796	0.62	2	0	13	2	1	78873799	78876810	0.71	8	5	3	0	0	0	0	0
10410	3905	5LTR PBS MA CA NC Prot RT IN TM PPT 3LTR	12	114502462	114510875	970	C		114502462	114502647	11.89	46	P	tgggggcccatccaggat			TGGGGGCcCATCCAGGAT	P	AGG	114503297	114504972	0.8	4	5	2	1	cyrcgrtghfkrgc	55		0	114505025	114505492	0.51	0	2	18	3	1	114505494	114508519	0.69	9	9	1	0	0	0	0	0
10410	3913	5LTR PBS MA NC RT IN TM PPT 3LTR	12	127103016	127097507	435	C		127103016	127102617	11.25	146	P	tgggggctcatccgggat	P	AGG				0	0	0	0	0	0	0		0		0	0	0	0	0	0	-1	0	0	0	0	0	0	0	0	0	0	0	0	0
10410	4061	5LTR PBS MA CA NC Prot RT IN TM PPT 3LTR	14	19123837	19136212	729	C		19123837	19124137	14.29	3	T	tgggggcccacccagcat						19124953	19130072	0.82	2	2	2	0		0		0	19131089	19131400	0.69	0	0	19	0	0	19131403	19134131	0.7	10	9	2	19134200	19135773	0.84	4	5
10410	4249	5LTR PBS CA NC Prot RT IN TM PPT 3LTR	15	34454134	34447090	803	C		34454134	34453824	6.4	106	P	tgggggccagtccgggat						34454188	34452280	0.66	8	12	1	1	cfkcgklghfkrkc	61		0	0	0	0	0	0	16	2	1	34452022	34449358	0.68	9	7	3	34449230	34447451	0.82	4	5
10410	4296	PBS CA NC Prot RT IN TM PPT	15	82779962	82788148	785	C		0	0		141	P	tgggggctcgtccggaat			TGGGGGCTCaTCCGGgAT	P	AGG	82780798	82782318	0.83	5	2	1	0	cfncekvghfkryc	42		0	82782331	82782549	0.67	0	0	19	1	1	82782551	82785723	0.69	5	14	2	0	0	0	0	0
10410	4297	5LTR PBS CA NC Prot RT IN TM PPT 3LTR	15	82960593	82951955	1038	C		82960593	82960500	10.64	57	P	tgggggctcgtctggaat			TGGGGGcTCgTCTGGAAT	C	GCA	82959073	82957553	0.84	5	2	3	0	cfncekvghfkryc	40		0	0	0	0	0	0	20	3	1	82957383	82954046	0.7	7	13	1	82954101	82952124	0.8	4	6
10410	4298	CA NC Prot RT IN TM PPT	15	83049221	83042807	757	C		0	0										83049484	83048221	0.84	4	1	2	0	cfncekvghfkryc	41		0	83048217	83047821	0.72	1	0	27	2	-1	83047819	83044653	0.66	8	19	1	83044243	83042806	0.85	1	3
10410	4299	PBS CA NC Prot RT IN TM PPT	15	83156554	83164344	908	C		0	0		144	P	tgggggctcgtccggaat			TGGGGGCTCaTCCGGgAT	P	AGG	83157395	83158915	0.83	5	2	1	0	cfncekvghfkryc	41		0	83158928	83159146	0.67	0	0	20	1	1	83159148	83162423	0.7	6	14	2	83162368	83164345	0.8	4	6
10410	4301	5LTR PBS MA CA NC Prot RT IN TM PPT 3LTR	15	84883243	84891730	1123	C		84883243	84883336	11.7	143	P	tgggggctcgtccggaat			TGGGGGCTCaTCCGGgAT	P	AGG	84884617	84886132	0.84	6	2	2	0	cfncekvghfkryc	41		0	84886145	84886637	0.7	1	0	21	2	1	84886638	84889711	0.69	8	13	3	84890002	84891561	0.84	3	3
10410	4302	5LTR PBS MA CA NC Prot RT IN TM PPT 3LTR	15	85762351	85770835	1097	C		85762351	85762444	11.7	145	P	tgggggctcgtccggaat			TGGGGGCTCaTCCGGgAT	P	AGG	85763719	85765308	0.82	5	3	1	0	cfncekvghfkryc	39		0	0	0	0	0	0	20	1	1	85765409	85768746	0.7	7	13	2	85768691	85770666	0.8	4	6
10410	4360	5LTR PBS MA NC RT IN TM PPT 3LTR	16	30108256	30115475	597	C		30108256	30108515	7.57	0	M	tgggatcccattctcctt						0	0	0	0	0	0	0		0		0	0	0	0	0	0	11	0	0	30110216	30113254	0.64	6	5	0	30113367	30115199	0.85	2	1
10410	4410	5LTR PBS MA CA NC Prot RT IN TM 3LTR	16	72098168	72107275	1224	C		72098168	72098677	9.8	0	I	tggcccatacagggaaaa						72099339	72101016	0.83	5	2	1	0	cykcgrtapfkrec	29		0	72101043	72101492	0.65	0	1	17	1	0	72101493	72104509	0.71	7	10	1	0	0	0	0	0
10410	4488	5LTR PBS MA CA NC Prot IN TM PPT 3LTR	17	75171283	75163909	570	C		75171283	75170820	10.62	42	P	tgggggcccatccaggat			TGGGGGCcCATCCAGGAT	P	AGG	75169947	75168354	0.83	5	1	0	0	cfkcgkighfkkec	66		0	0	0	0	0	0	9	2	0	75168215	75166229	0.72	6	3	0	0	0	0	0	0
10410	4518	5LTR CA NC Prot RT IN TM PPT 3LTR	18	15316529	15308328	714	C		15316529	15316424	13.21									15315434	15313307	0.79	4	8	3	0	hykcgrtghfkrec	39		0	15313275	15312967	0.68	0	0	23	3	-1	15312965	15310240	0.66	7	16	2	15310288	15308599	0.83	3	5
10410	4528	5LTR PBS MA CA DU TM PPT 3LTR	18	27452887	27457733	415	C		27452887	27453261	13.37	114	P	tgggggctcatctgggat	P	AGG				27453624	27454795	0.81	3	7	0	0		0		0	0	0	0	0	0	-1	0	0	0	0	0	0	0	0	0	0	0	0	0
10410	4542	5LTR PBS MA CA NC Prot RT DL IN TM 3LTR	18	33411921	33420488	817	C		33411921	33412349	10.14	151	P	tgggggctcatccgggat	P	AGG				33412941	33414588	0.81	3	5	2	0	cfkcgrtghfkrec	58		0	33414640	33415000	0.7	2	0	20	2	1	33415004	33417988	0.66	10	10	3	0	0	0	0	0
10410	4551	5LTR PBS MA CA Prot IN TM PPT 3LTR	18	41095150	41088175	629	C		41095150	41094864	20.92	154	P	tgggggctcgtctgggat			TGGGGGCTCgTCTGGGAT	P	AGG	0	0	0	0	0	3	0		0		0	0	0	0	0	0	18	0	0	41094433	41090576	0.63	10	8	0	0	0	0	0	0
10410	4555	5LTR PBS MA CA NC Prot RT IN TM PPT 3LTR	18	44448415	44457744	1020	C		44448415	44448639	12.05	0	H	tggtgtgctctcgcagcg						44449532	44451536	0.8	2	4	1	0		0		0	0	0	0	0	0	18	0	0	44451830	44455011	0.7	7	11	3	44455614	44457239	0.86	4	3
10410	4608	5LTR PBS MA CA NC Prot RT IN TM PPT 3LTR	19	9707744	9698448	1171	C		9707744	9707204	13.06	90	P	tgggggctcatccaggat	P	AGG				9706643	9704933	0.81	3	4	1	-1	cyrcgrtghfkrec	60		0	9704929	9704506	0.62	1	0	12	3	0	9704503	9701148	0.7	4	8	3	9701081	9698696	0.77	7	4
10410	4801	5LTR PBS MA CA NC Prot RT IN TM PPT 3LTR	20	772441	781588	992	C		772441	772950	10.04	0	P	tgggggctcgccctgatt						773454	775188	0.81	4	3	3	0	cyrcgradhfrrgc	40		0	775192	775356	0.61	0	1	19	3	1	775359	778711	0.68	3	16	1	778715	781122	0.78	1	7
10410	4849	5LTR PBS MA CA NC Prot RT IN 3LTR	20	47903880	47897665	627	C		47903880	47903624	13.17	37	P	tgggagctcatctgggat			TGGGaGCTCATCTGGGAT	P	AGG	47903012	47901715	0.82	4	6	3	0	cfkcgrvghfkrec	58		0	0	0	0	0	0	24	0	0	47901461	47897613	0.58	18	6	1	0	0	0	0	0
10410	4858	5LTR PBS CA NC Prot RT IN TM PPT 3LTR	21	14424222	14432716	766	C		14424222	14424617	14.65	0		tggcttagagtgtgcagt						14425448	14427576	0.8	4	6	1	0	hykcgrtghfkrec	38		0	14427608	14427919	0.69	0	0	21	0	0	14427922	14430646	0.67	6	15	1	14430589	14432293	0.84	3	5
10410	5183	5LTR PBS MA CA IN TM PPT 3LTR	Y	21609000	21614398	442	C		21609000	21609489	16.81	0	P	tgggggctcaatgaggat						0	0	0	0	0	0	0		0		0	0	0	0	0	0	37	0	0	21608169	21612055	0.54	20	17	0	21612416	21613870	0.84	4	7
10410	5188	5LTR MA CA NC Prot RT IN TM PPT 3LTR	Y	21979757	21971406	607	C		21979757	21979518	11.49									21978531	21976764	0.77	6	5	2	0	cyqcgrtghfkrer	45		0	0	0	0	0	0	13	0	0	21976278	21973542	0.66	8	5	3	21973612	21971657	0.76	6	9
10410	5473	5LTR MA CA NC Prot RT IN TM PPT 3LTR	X	72484636	72475794	1010	C		72484636	72484539	43.88									72484399	72482757	0.79	6	3	3	1	cyqcgktghfkrec	65		0	72482704	72482256	0.66	1	0	15	1	-1	72482255	72479213	0.72	9	6	3	0	0	0	0	0
10410	5848	5LTR PBS MA CA NC Prot RT IN TM PPT 3LTR	1	31930796	31940153	1135	C		31930796	31931417	5.97	82	T	tggaggctcctctgggat			TGGcGGCTCaTCTGGGAT	P	AGG	31932307	31934076	0.83	2	2	2	0	cykcgrpdhfnrzc	37		0	0	0	0	0	0	16	2	-1	31934404	31937642	0.72	9	7	1	0	0	0	0	0
10410	5874	5LTR PBS CA NC Prot RT IN TM PPT 3LTR	1	46228185	46219194	1022	C		46228185	46227954	12.07	111	P	tgggggctcatctgggat	P	AGG				46226647	46225060	0.83	5	2	3	0	cfrcgkpghskrkc	62		0	46225056	46224557	0.61	1	1	13	0	0	46224556	46221342	0.67	8	5	2	46221180	46219507	0.87	5	1
10410	5889	5LTR PBS MA CA NC Prot RT IN TM PPT 3LTR	1	52691416	52682773	1063	C		52691416	52691117	9.67	108	P	tgggggcttgtccaggat			TGGGGGCTTgTCCAGGAT	P	AGG	52690471	52688839	0.81	4	7	3	0	cfzcgkpghfkrec	58		0	52688803	52688339	0.64	0	0	10	0	0	52688338	52684930	0.72	6	4	2	0	0	0	0	0
10410	5986	5LTR CA NC Prot RT IN TM PPT 3LTR	1	102558444	102551691	781	C		102558444	102558350	5.26									102558510	102557231	0.86	5	3	3	-1	cfkcgrtghfkrec	55		0	102557177	102556791	0.71	0	0	23	2	0	102556790	102553726	0.66	4	19	2	102553093	102551503	0.74	5	4
10410	6108	5LTR PBS CA DU IN TM 3LTR	1	173606363	173612171	415	C		173606363	173606960	4.23	7	P	tggtggcccgtaggggat						0	0	0	0	0	0	0		0		0	0	0	0	0	0	17	0	0	173607041	173609668	0.69	9	8	0	173609613	173611571	0.82	6	4
10410	6268	5LTR PBS MA CA Prot IN TM PPT 3LTR	22	22807054	22813792	527	C		22807054	22807608	9.4	0	Q	tgggattcccattctcct						22808502	22809335	0.84	0	5	2	0		0		0	22809368	22809897	0.61	1	0	-1	0	0	0	0	0	0	0	0	22811885	22813217	0.86	2	3
10410	6285	5LTR PBS MA CA NC Prot RT IN TM PPT 3LTR	22	42511922	42500465	917	C		42511922	42511427	4.46	0	T	tggggctcatccaggatt						0	0	0	0	0	3	0	vqtvzraghfkrec	11		0	42508570	42508047	0.65	1	1	21	0	0	42508046	42504938	0.68	9	12	3	0	0	0	0	0
10410	1703	RT IN SU TM PPT	4	171606515	171611460	353	C		0	0										0	0	0	0	0	0	0		0		0	0	0	0	0	0	23	0	0	171606089	171609350	0.59	10	13	0	171609286	171611335	0.89	5	4
10410	2637	5LTR CA NC Prot RT IN SU TM PPT 3LTR	7	134858785	134869218	1068	C		134858785	134858888	44.23									134860005	134861645	0.8	4	4	1	0		0	vqeckqkghwkvec	31	134861665	134861832	0.82	0	0	6	0	0	134861836	134864836	0.78	5	1	3	134864746	134866187	0.89	4	8
10410	5096	5LTR PBS CA NC DU Prot RT IN TM 3LTR	Y	14589926	14577299	574	C		14589926	14589416	35.82	0	S	tggaaaggcagtacagct						14588965	14587965	0.87	3	1	3	1	kcfklkighfkrec	10		0	0	0	0	0	0	21	1	-1	14587471	14584906	0.65	11	10	3	14584399	14581180	0.69	10	8
10410	629	5LTR PBS MA CA NC Prot IN TM PPT 3LTR	2	100113230	100120798	546	C	40836083>40835834	100113230	100113468	6.7	30	P	tgggggctcacccgtgat			TGGGGGCTCAtCCGcGAT	P	AGG	100114287	100115983	0.81	6	2	0	0	cyrcgrtghfkrgc	56		0	0	0	0	0	0	18	2	0	100116520	100118957	0.65	10	8	0	0	0	0	0	0
10410	676	5LTR PBS MA CA Prot RT IN PPT	2	128794155	128802029	491	C		128794155	128795621		99	P	tgggggttcgtccaggat			TGGGGGtTCgTCCAGGAT	P	AGG	128795537	128797045	0.82	7	1	0	0		0		0	0	0	0	0	0	15	0	0	128797501	128800621	0.63	7	8	3	0	0	0	0	0
10410	858	5LTR PBS MA CA Prot RT DL IN TM PPT 3LTR	3	5741467	5732690	868	C		5741467	5740913	9.44	17	P	tgggggttcatctaggat			TGGGGGtTCATCtAGGAT	P	AGG	5740468	5739666	0.87	3	1	0	0		0		0	5739662	5738914	0.58	1	4	33	0	0	5738910	5735082	0.54	14	19	2	0	0	0	0	0
10410	867	5LTR PBS CA NC Prot RT IN TM PPT 3LTR	3	14014884	14004499	769	C		14014884	14014312	9.55	80	T	tgggggcccatctgggat			TGGGGGCcCATCTGGGAT	P	AGG	14014171	14013103	0.82	7	3	3	0	cfkcgklghfkrqc	60		0	0	0	0	0	0	23	0	0	14012770	14008248	0.62	9	14	1	14007140	14005058	0.8	9	3
10410	1081	CA NC RT IN TM 3LTR	3	119757249	119764583	310	C		0	0										0	0	0	0	0	0	0	ceatgtlthclqkc	17		0	0	0	0	0	0	29	0	0	119759095	119762171	0.63	14	15	0	119762797	119764126	0.84	5	2
10410	1084	5LTR PBS CA IN TM PPT 3LTR	3	120342443	120335693	377	C	79439633>79438727	120342443	120342263	8.89	157	P	tgggggctcatccgggat	P	AGG				0	0	0	0	0	0	0		0		0	0	0	0	0	0	-1	0	0	0	0	0	0	0	0	120338385	120335946	0.78	5	6
10410	1108	CA NC Prot RT IN TM PPT	3	127611665	127618484	403	C		0	0										127610788	127612247	0.82	3	4	1	0	cyrcgrtdhfkrec	48		0	0	0	0	0	0	21	0	0	127612573	127615783	0.63	10	11	3	0	0	0	0	0
10410	1281	5LTR PBS MA CA Prot IN TM 3LTR	3	196975692	196969871	497	C		196975692	196975375	9.43	115	P	tgggggctcatctgggat	P	AGG				0	0	0	0	0	1	0		0		0	0	0	0	0	0	-1	0	0	0	0	0	0	0	0	0	0	0	0	0
10410	1610	5LTR PBS IN TM PPT 3LTR	4	133739925	133733781	350	C		133739925	133739599	10.74	25	P	tgggggcttgcctgtgat						0	0	0	0	0	0	0		0		0	0	0	0	0	0	27	0	0	133739324	133736258	0.6	8	19	0	133736203	133734165	0.79	3	8
10410	1894	5LTR PBS Prot IN TM PPT 3LTR	5	82271811	82264927	370	C	147096020>147105065	82271811	82271411	13.28	155	P	tgggggctcgtccaggat			TGGGGGCTCgTCCAGGAT	P	AGG	0	0	0	0	0	0	0		0		0	0	0	0	0	0	28	0	0	82271045	82267800	0.62	13	15	0	0	0	0	0	0
10410	2007	5LTR PBS CA IN TM PPT 3LTR	5	142474576	142468156	334	C		142474576	142474073	10.76	0	P	tgggggcggtctctggtt						0	0	0	0	0	0	0		0		0	0	0	0	0	0	28	0	0	142474251	142470661	0.57	12	16	0	0	0	0	0	0
10410	2012	5LTR PBS CA IN TM PPT 3LTR	5	146641236	146634356	410	CD	128575900>128575219 128574611>128573890	146641236	146641106	5.56	102	P	tgggggctcttctgggat			TGGGGGCTCtTCTGGGAT	P	AGG	0	0	0	0	0	0	0		0		0	0	0	0	0	0	-1	0	0	0	0	0	0	0	0	0	0	0	0	0
10410	2017	5LTR CA NC Prot RT IN TM PPT 3LTR	5	152096795	152110390	552	C		152096795	152097356	37.2									152098915	152101190	0.58	8	13	3	0	yfkcgktghfkrec	41		0	152101218	152101565	0.75	0	0	33	3	-1	152101568	152105431	0.54	10	23	2	152106781	152109052	0.79	7	8
10410	2063	MA CA Prot RT IN TM PPT	6	4385285	4390682	301	C		0	0										4385285	4386469	0.8	3	4	0	0		0		0	4387261	4387464	0.62	0	0	4	0	0	4387467	4388523	0.69	3	1	2	4388449	4390630	0.69	4	12
10410	2112	5LTR PBS MA CA NC Prot RT DL IN TM PPT 3LTR	6	31305329	31296534	1044	C		31305329	31305051	6.69	0	K	tggtttcccataagtgac						31304180	31302567	0.83	7	1	2	-1	cfkcgkeghfkena	58		0	31302522	31302238	0.81	0	0	13	1	0	31302237	31299068	0.72	5	8	1	31298951	31296875	0.81	3	7
10410	2124	5LTR PBS MA CA NC IN TM	6	35535600	35529634	326	C		35535600	35534485		0		tggcctcaagggtaaaga						35533852	35532472	0.85	4	3	0	0	cfkckrighfkrec	61		0	0	0	0	0	0	-1	0	0	0	0	0	0	0	0	35530636	35528583	0.76	4	2
10410	2180	5LTR PBS MA CA Prot IN PPT 3LTR	6	66884103	66871542	451	C		66884103	66883606	13.16	0	T	tggggatccgcctggcaa						66882569	66874977	0.68	9	6	0	0		0		0	0	0	0	0	0	-1	0	0	0	0	0	0	0	0	0	0	0	0	0
10410	2306	5LTR MA IN TM 3LTR	6	118895219	118899454	301	CS	25242699>25241391	118895219	118895384	10.3									0	0	0	0	0	0	0		0		0	0	0	0	0	0	18	0	0	118895451	118897561	0.69	8	10	0	0	0	0	0	0
10410	2468	5LTR PBS DU RT IN TM 3LTR	7	40187798	40181369	343	C		40187798	40187437	11.14	12	T	tggggggtctcctgtgat						0	0	0	0	0	0	0		0		0	0	0	0	0	0	26	0	0	40186820	40183877	0.63	14	12	0	40183364	40181967	0.86	4	4
10410	2477	PBS MA CA Prot RT IN TM PPT 3LTR	7	43850262	43860956	550	C		0	0		51	P	tgggggctcgcctgtgat						43850827	43852647	0.77	2	9	0	0		0		0	0	0	0	0	0	33	0	0	43853411	43857342	0.59	10	23	0	0	0	0	0	0
10410	2647	5LTR PBS MA CA NC Prot RT IN TM PPT 3LTR	7	138135339	138124165	1086	C		138135339	138135198	10.87	98	P	tgggggcttgcccatgat						138134025	138132317	0.8	4	3	3	0	cyrcgrtghfkrgc	57		0	138132313	138132009	0.72	1	0	7	3	1	138132006	138128832	0.73	4	3	1	0	0	0	0	0
10410	2812	5LTR PBS MA CA NC RT IN TM PPT 3LTR	8	50007259	50016992	642	C	164024156>164024433	50007259	50007624	12.84	0	P	tgggggtggtctctagtc						50008331	50010222	0.78	3	6	0	0	cykcgktghfkkec	63		0	0	0	0	0	0	15	0	0	50010487	50013731	0.71	8	7	0	0	0	0	0	0
10410	2846	5LTR PBS MA CA NC Prot IN TM PPT 3LTR	8	65677483	65689796	456	C		65677483	65677602	38.79	0	F	tggtctgctgaaacctga						65678320	65679348	0.86	2	4	0	0	cfqcglqghfkkdc	89		0	65679352	65679788	0.72	1	0	-1	3	0	0	0	0	0	0	0	0	0	0	0	0
10410	2847	5LTR MA NC Prot IN TM PPT 3LTR	8	66045383	66032458	601	C		66045383	66045272	3.57									66044562	66043781	0.83	3	1	0	0	cyrcgrtghfkrgc	56		0	66043764	66043402	0.6	0	0	16	2	0	66043400	66040900	0.68	8	8	0	66040686	66038878	0.78	2	10
10410	3054	5LTR PBS CA Prot IN TM 3LTR	9	35462086	35455414	452	C		35462086	35461606	7.11	50	P	ggggggctcgtccaggat						0	0	0	0	0	0	0		0		0	0	0	0	0	0	33	0	0	35461127	35457891	0.6	12	21	0	35457223	35455839	0.82	5	3
10410	3097	5LTR PBS MA CA Prot IN PPT	9	90659717	90652007	329	C		90659717	90659231		34	P	tggggactcatccaggat			TGGGGaCTCATCCAGGAT	P	AGG	90658642	90656385	0.81	6	4	1	0		0		0	0	0	0	0	0	-1	0	0	0	0	0	0	0	0	0	0	0	0	0
10410	3170	RT IN TM PPT 3LTR	9	135912772	135906400	412	C		0	0										0	0	0	0	0	0	0		0		0	0	0	0	0	0	15	0	0	135913389	135909749	0.67	11	4	0	135909486	135908083	0.85	4	4
10410	3173	IN TM PPT 3LTR	9	136156606	136153270	336	C		0	0										0	0	0	0	0	0	0		0		0	0	0	0	0	0	20	0	0	136159131	136156133	0.67	17	3	0	136156304	136154490	0.78	6	6
10410	3200	CA NC RT IN TM	10	18859021	18866395	389	C		0	0										0	0	0	0	0	0	0		0		0	0	0	0	0	0	16	0	0	18861607	18865058	0.67	7	9	0	0	0	0	0	0
10410	3308	5LTR PBS MA CA Prot IN TM PPT 3LTR	10	85886072	85878324	698	C		85886072	85885962	5.51	29	P	tgggggctcgcccatgat						85884974	85883532	0.83	3	3	3	0		0		0	0	0	0	0	0	21	0	0	85883467	85880727	0.65	15	6	0	0	0	0	0	0
10410	3328	5LTR PBS MA NC RT IN TM 3LTR	10	96758554	96751318	419	C		96758554	96758207	10.2	0	H	tgggggagtgacacagca						0	0	0	0	0	0	0		0		0	0	0	0	0	0	30	0	0	96756684	96753656	0.61	12	18	0	0	0	0	0	0
10410	3387	5LTR PBS MA CA NC Prot RT IN TM PPT 3LTR	11	4475699	4486006	829	C		4475699	4475811	9.74	91	P	tgggggctcatcagggat			TGGGGGCTCATCaGGGAT	P	AGG	4476368	4478025	0.8	7	2	3	0	cfkcgkighikrec	55		0	4478029	4478427	0.77	0	0	19	3	1	4478428	4481521	0.67	11	8	1	0	0	0	0	0
10410	3525	CA NC Prot RT IN TM PPT	11	67461867	67452583	523	C		0	0										67462381	67460323	0.75	8	7	3	0	cyrcgrpgrfkrec	46		0	0	0	0	0	0	23	3	0	67459995	67456865	0.67	12	11	3	67456455	67453489	0.81	2	10
10410	3595	5LTR PBS MA NC RT DL IN TM 3LTR	11	92993941	93002353	723	C		92993941	92994056	23.53	24	P	tgggggcccatccagaat			TGGGGGCaCATCCAGcAT	P	AGG	0	0	0	0	0	0	0	kcfklkighfkrec	15		0	0	0	0	0	0	33	0	0	92995535	92999899	0.51	13	20	0	93000084	93001800	0.8	2	9
10410	3620	5LTR PBS CA Prot IN TM PPT 3LTR	11	100621407	100615622	389	C		100621407	100621230	9.66	115	P	tgggggctcatccaggat	P	AGG				0	0	0	0	0	0	0		0		0	0	0	0	0	0	44	0	0	100622386	100617584	0.44	19	25	0	100617537	100615919	0.81	8	2
10410	3632	5LTR PBS MA CA NC Prot RT IN TM PPT 3LTR	11	106093259	106101234	934	C		106093259	106093546	12.89	0	W	tggtcatgactgacgcag						106094018	106095385	0.79	4	4	1	0	hfkcrrtghfksec	26		0	0	0	0	0	0	20	1	0	106095713	106098943	0.67	7	13	1	0	0	0	0	0
10410	3728	5LTR MA NC Prot IN TM PPT 3LTR	12	18325466	18331368	428	C		18325466	18325980	23.44									0	0	0	0	0	0	0	clqcclcgwzqvlc	7	rgetgqpsrtg	10	0	0	0	0	0	31	0	0	18326190	18329157	0.57	13	18	0	18329482	18331243	0.8	5	5
10410	3822	5LTR PBS MA CA Prot RT IN	12	63808545	63813153	576	C		63808545	63809263		0	I	tggcctgtatggggaagc						63809751	63810555	0.9	1	2	0	0		0		0	0	0	0	0	0	29	0	0	63810662	63813682	0.59	13	16	3	0	0	0	0	0
10410	4059	PBS MA CA NC Prot RT DL IN TM PPT	13	111618193	111624833	872	C		0	0		143	P	tgggggctcatccgggat	P	AGG				111618735	111620455	0.8	3	5	1	0	cyrcgrtghfkrgc	56		0	111620459	111620818	0.71	0	0	14	1	-1	111620820	111623318	0.68	9	5	3	0	0	0	0	0
10410	4062	5LTR PBS CA Prot IN TM PPT 3LTR	14	20442186	20452832	311	C		20442186	20442281	34.07	0		tggtttctgagagttaaa						0	0	0	0	0	0	0		0		0	0	0	0	0	0	36	1	0	20443511	20448015	0.5	17	19	0	0	0	0	0	0
10410	4068	5LTR PBS MA CA IN TM PPT 3LTR	14	21194467	21183520	476	C		21194467	21194197	8.12	74	P	tgggggcccgcccgggat			TGGGGGCCCGcCCGGGAT	P	AGG	21193974	21191983	0.7	14	6	0	0		0		0	0	0	0	0	0	11	0	0	21188983	21186236	0.66	4	7	0	21185617	21184250	0.83	3	5
10410	4097	5LTR PBS CA IN TM 3LTR	14	31435055	31441754	427	C		31435055	31435580	5.22	117	P	tgggggctcatccaggat	P	AGG				0	0	0	0	0	0	0		0		0	0	0	0	0	0	29	0	0	31436064	31439250	0.64	14	15	0	0	0	0	0	0
10410	4154	5LTR PBS CA IN TM PPT 3LTR	14	53648241	53642473	359	C		53648241	53648102	7.14	61	P	tgggggctcgcctgtgat						0	0	0	0	0	0	0		0		0	0	0	0	0	0	30	0	0	53648088	53644803	0.57	10	20	0	53644709	53642873	0.82	7	2
10410	4215	5LTR PBS MA CA NC Prot IN TM PPT	14	93095953	93088762	433	C		93095953	93095612		14	R	tggcgagccagcggggag						0	0	0	0	0	0	0	cfacrkrpsievnc	21		0	0	0	0	0	0	16	0	0	93093965	93091172	0.69	9	7	0	93091179	93089181	0.83	1	1
10410	4222	5LTR PBS MA CA NC Prot RT IN TM PPT	14	101781669	101790982	525	C		101781669	101783128		0		tggaagcagacgcagaag						101783266	101784100	0.86	2	5	1	0	cfksgkidhfzrqc	26		0	101784151	101784639	0.54	0	2	28	0	0	101784642	101787922	0.55	9	19	2	101788094	101790054	0.77	5	4
10410	4258	Prot RT IN TM PPT	15	41879752	41884933	503	C		0	0										0	0	0	0	0	0	0		0		0	41879592	41879864	0.68	2	1	14	0	0	41879865	41882925	0.72	7	7	0	41882929	41885005	0.79	2	5
10410	4295	CA NC Prot RT IN TM PPT 3LTR	15	82672679	82664600	790	C		0	0										82672942	82671679	0.84	4	1	1	0	cfncekvghfkryc	42		0	82671675	82671279	0.72	1	0	25	1	-1	82671277	82668111	0.67	8	17	3	82667701	82666264	0.85	1	3
10410	4526	5LTR CA IN TM PPT 3LTR	18	26942547	26936450	393	C		26942547	26942247	6.31									0	0	0	0	0	0	0		0		0	0	0	0	0	0	18	0	0	26940848	26938812	0.67	7	11	0	26938597	26936828	0.81	4	3
10410	4535	5LTR CA NC RT IN TM PPT 3LTR	18	29561428	29550284	380	CD		29561428	29561332	49.49									0	0	0	0	0	0	0		0		0	0	0	0	0	0	18	0	0	29557962	29554975	0.68	12	6	0	29553647	29550578	0.67	4	7
10410	4611	5LTR PBS MA CA NC Prot RT IN TM PPT 3LTR	19	9736928	9748758	809	C		9736928	9737019	40.91	11	T	tggaggctgcagtgagct						9738123	9739685	0.84	4	4	1	0	cfrcgklghfktec	63		0	0	0	0	0	0	19	0	0	9740098	9743244	0.68	9	10	1	0	0	0	0	0
10410	4615	5LTR PBS IN TM PPT 3LTR	19	9820332	9833018	331	C		9820332	9820441	18.18	0	E	tggtggcctgtacaagga						0	0	0	0	0	0	0		0		0	0	0	0	0	0	27	0	0	9827516	9830715	0.6	13	14	0	0	0	0	0	0
10410	4735	5LTR PBS MA CA NC Prot RT IN PPT 3LTR	19	43821479	43812520	809	C		43821479	43821273	13.11	83	T	tgaaggccccagcgagat						43820730	43818990	0.77	7	6	3	1	cykcgnsghfkrzc	46		0	0	0	0	0	0	24	1	0	43818168	43814711	0.69	12	12	1	0	0	0	0	0
10410	4766	CA NC Prot RT IN	19	53152869	53156369	387	C		0	0										53152205	53153474	0.82	3	7	1	0	cykcgklghfkrec	68		0	53153478	53154157	0.69	0	0	25	1	0	53154158	53157360	0.59	7	18	1	0	0	0	0	0
10410	4841	5LTR PBS MA CA NC RT IN TM PPT	20	40223225	40230969	374	C		40223225	40223655		0	H	tggggaagggtctctgat						40224244	40225893	0.8	5	5	0	0	cfkcgrighfkrec	61		0	0	0	0	0	0	31	0	0	40226119	40229793	0.53	19	12	0	0	0	0	0	0
10410	4894	5LTR CA RT IN TM PPT 3LTR	21	37476566	37482277	303	C		37476566	37476663	5.38									0	0	0	0	0	0	0		0		0	0	0	0	0	0	30	0	0	37477518	37480151	0.62	14	16	0	37480096	37481701	0.83	4	3
10410	5044	5LTR CA NC Prot RT IN TM PPT 3LTR	Y	7052218	7045820	626	C		7052218	7052001	16.92									7052010	7050708	0.79	3	12	2	1	cfkcgkighfkrec	60		0	0	0	0	0	0	27	3	0	7050651	7047691	0.62	12	15	3	0	0	0	0	0
10410	5046	5LTR PBS MA CA NC Prot RT IN TM 3LTR	Y	7260367	7269084	650	C		7260367	7260742	10.33	0	M	tgggatcccattctcttt						7261411	7262677	0.86	5	2	1	0	cfrcgkpghlkkey	46		0	7262738	7263116	0.62	1	1	26	0	0	7263117	7266995	0.61	14	12	1	0	0	0	0	0
10410	5179	5LTR PBS MA CA NC DU RT IN TM PPT 3LTR	Y	21331592	21344445	433	C		21331592	21332001	20.46	0		tggcccgggagcagagga						0	0	0	0	0	0	0	cgeigtllhcwsdc	9		0	0	0	0	0	0	23	0	0	21340371	21343309	0.61	9	14	0	0	0	0	0	0
10410	5345	5LTR PBS CA NC Prot IN TM PPT 3LTR	X	37337595	37344090	460	C		37337595	37338069	5.68	6	T	tgggggctcccctgtgat						37337446	37339122	0.75	5	9	0	0	ccrcgrtghfkrgc	49		0	0	0	0	0	0	19	2	0	37339237	37341563	0.67	9	10	0	0	0	0	0	0
10410	5352	5LTR PBS MA CA NC DL SU TM PPT 3LTR	X	44865870	44858531	488	C		44865870	44865690	9.09	38	P	tgggggctcacccatgat			TGGGGGCTCAtCCAcGAT	P	AGG	44864993	44863270	0.79	3	5	0	0	cyzcrrtghfkrgc	45		0	0	0	0	0	0	-1	0	0	0	0	0	0	0	0	44860885	44858828	0.77	5	7
10410	5447	5LTR PBS CA IN TM 3LTR	X	65152643	65147207	307	C		65152643	65152374	9.67	0	P	tgggcccttttatagaag						0	0	0	0	0	0	0		0		0	0	0	0	0	0	25	0	0	65151843	65149202	0.61	10	15	0	65149257	65147643	0.81	5	6
10410	5747	5LTR PBS CA Prot IN TM 3LTR	X	145050338	145059769	425	C		145050338	145050523	15.85	0	H	tggaactgtaggtcaatt						0	0	0	0	0	0	0		0		0	0	0	0	0	0	42	3	0	145051676	145055586	0.5	13	29	0	0	0	0	0	0
10410	5818	MA CA NC Prot RT IN TM PPT	1	12772801	12764131	945	C		0	0										12772801	12771122	0.79	2	6	1	1	ccrcgrtglqerms	8		0	12771099	12770683	0.64	0	1	14	2	1	12770681	12767320	0.7	5	9	3	12766485	12764363	0.76	6	9
10410	6025	5LTR PBS MA CA NC Prot RT IN TM PPT 3LTR	1	117285920	117294692	528	C		117285920	117286052	41.09	53	P	tgggggctcatctaggat			TGGGGGCTCATCtAGGAT	P	AGG	117287025	117288645	0.82	4	3	2	0	cfkcgrighfemec	51		0	117288649	117289092	0.71	0	1	-1	2	1	0	0	0	0	0	3	117289904	117292874	0.57	11	17
10410	6098	5LTR PBS CA IN TM PPT 3LTR	1	171188364	171193579	338	C		171188364	171188581	7.34	0	M	tggcatgcttacactatt						0	0	0	0	0	0	0		0		0	0	0	0	0	0	-1	0	0	0	0	0	0	0	0	0	0	0	0	0
10410	6109	5LTR PBS MA CA NC Prot DL TM PPT 3LTR	1	173661191	173653099	634	C		173661191	173661047	6.9	55	P	tgggggctcgcctgtgat						173659943	173658238	0.8	4	5	0	0	cyrcgktghfkrgc	57		0	173658234	173657869	0.62	0	1	-1	1	0	0	0	0	0	0	0	0	0	0	0	0
10410	6129	5LTR PBS MA NC Prot IN TM PPT 3LTR	1	187599834	187608435	437	C		187599834	187600323	9.43	0	I	tggcccatacagggaagc						0	0	0	0	0	0	0		0	allcnkvinnikkc	10	0	0	0	0	0	-1	0	0	0	0	0	0	0	0	0	0	0	0	0
10410	6228	5LTR PBS MA IN TM PPT 3LTR	1	235833561	235838850	487	C		235833561	235833725	13.67	72	P	tgggggcacatctgggat			TGGGGGCaCATCTGGGAT	P	AGG	0	0	0	0	0	0	0		0		0	0	0	0	0	0	30	0	0	235834081	235836505	0.59	9	21	0	0	0	0	0	0
10410	6261	CA Prot RT IN TM PPT 3LTR	22	16697554	16686417	495	C		0	0										16697605	16693559	0.8	1	0	0	0		0		0	16692542	16692231	0.69	0	0	21	0	0	16692228	16689457	0.7	12	9	2	16689259	16687866	0.84	2	6
10420	486	NC RT IN TM PPT 3LTR	2	18269605	18262355	340	C		0	0										0	0	0	0	0	0	0		0	weechrfggitlev	6	0	0	0	0	0	12	0	0	18268803	18266085	0.72	6	6	0	0	0	0	0	0
10420	782	5LTR PBS MA CA NC Prot RT IN TM PPT 3LTR	2	195027882	195019560	822	C		195027882	195027520	16.2	26	T	tgggaccccacctggggt						195026980	195025486	0.78	5	9	1	0	cykcgkpghfkref	43		0	0	0	0	0	0	15	1	0	195025441	195022252	0.7	8	7	1	195021561	195020178	0.87	4	3
10420	857	5LTR PBS MA CA NC Prot RT IN TM PPT 3LTR	3	5191503	5182508	1078	C		5191503	5191089	11.57	0	P	tgggggcccaaccaggat			TGGGGGCCCAaCCAGGAT	P	AGG	5190645	5189126	0.82	4	6	2	1	cyecgkpghfkrms	36		0	5188626	5188218	0.68	1	0	11	3	-1	5188216	5185019	0.73	5	6	2	0	0	0	0	0
10420	939	5LTR PBS MA NC Prot RT IN TM PPT 3LTR	3	46160145	46152863	575	CD		46160145	46160020	7.94	0		tggaaacttaatcaggga						0	0	0	0	0	2	0		0		0	0	0	0	0	0	22	0	0	46158548	46155042	0.7	12	10	3	46154743	46153083	0.84	4	6
10420	1156	5LTR PBS MA NC RT IN TM PPT 3LTR	3	146051255	146057603	566	C		146051255	146051731	12.78	66	P	tgagggctcgtctgggat						0	0	0	0	0	0	0	ylacsllgkfpwdg	8		0	0	0	0	0	0	-1	0	0	0	0	0	0	0	0	146054181	146057130	0.74	10	7
10420	1617	5LTR PBS MA CA NC Prot RT IN TM PPT 3LTR	4	134876850	134868171	668	C		134876850	134876745	41.51	0	I	tggattatatgtataaaa						134875804	134874251	0.81	5	4	3	0	cykfgkpghfkrec	42		0	0	0	0	0	0	21	3	0	134873833	134870650	0.65	9	12	3	0	0	0	0	0
10420	1978	5LTR PBS MA CA NC Prot RT IN TM PPT 3LTR	5	125250418	125264832	903	C		125250418	125250667	14.8	72	P	tgggggctcatgtgggat			TGGGGGCTCATgTGGGAT	P	AGG	125250823	125252679	0.74	10	6	3	0	mlqcgkpghfnrec	38		0	0	0	0	0	0	32	3	0	125253066	125262530	0.59	10	22	3	125262717	125264320	0.84	6	7
10420	1988	5LTR PBS MA CA NC Prot RT IN TM PPT 3LTR	5	129885791	129877454	997	C		129885791	129885430	11.6	200	T	tgggggaccacctgggat						129884902	129883347	0.82	8	0	3	0	cykcgkpghfktec	62		0	0	0	0	0	0	19	3	0	129883301	129879742	0.69	9	10	3	129879534	129877557	0.74	7	6
10420	2396	5LTR PBS MA CA NC Prot RT IN TM PPT 3LTR	6	165479926	165470900	827	C		165479926	165479689	12.24	57	P	tgggggctcatttgggat			TGGGGGCTCATtTGGGAT	P	AGG	165478891	165477031	0.82	3	4	3	0	cykcgksghfkrec	57		0	0	0	0	0	0	22	0	0	165476977	165473392	0.67	11	11	2	0	0	0	0	0
10420	2436	5LTR PBS MA CA NC Prot RT IN TM PPT 3LTR	7	21547968	21540519	985	C	161695397>161694721	21547968	21547875	10.64	61	P	tgggggcctgtctgggat			TGGGGGCCTGTCTGGGAT	P	AGG	21547415	21545977	0.87	1	3	2	1	cykcgktghlkrgc	57		0	21545930	21545574	0.7	0	0	20	3	-1	21545572	21542618	0.71	13	7	2	21542711	21541107	0.85	6	2
10420	2437	5LTR PBS MA NC Prot RT IN TM PPT 3LTR	7	21595965	21586937	969	C		21595965	21595511	17.36	107	P	tgggggcccgtctgggat			TGGGGGCgCcTCTGGGAT	P	AGG	21595350	21593174	0.75	8	5	3	0	cykyvkpghfkkec	39		0	21593143	21592766	0.62	0	1	22	3	1	21592763	21589703	0.69	11	11	1	21589274	21587600	0.88	5	3
10420	2666	5LTR PBS CA NC Prot IN TM PPT 3LTR	7	145755884	145748023	546	C		145755884	145755413	14.1	0	I	tggggcttgtccggaatc						145754803	145753221	0.85	3	6	1	1	cykcgkpghlkrms	36		0	145753217	145752591	0.65	0	1	6	2	0	145752589	145750592	0.69	2	4	0	0	0	0	0	0
10420	2952	5LTR MA CA RT IN TM PPT 3LTR	8	126999371	127006982	409	C		126999371	126999487	13.68			tggtggccagtacgggga						127000371	127002669	0.7	6	8	0	0		0		0	0	0	0	0	0	4	0	0	127003591	127004253	0.74	2	2	0	0	0	0	0	0
10420	3558	5LTR PBS MA CA IN TM PPT 3LTR	11	80907918	80913428	364	C		80907918	80908080	14.2	38	T	tggagtcccatccgggat						80908362	80910139	0.77	11	3	0	0		0		0	0	0	0	0	0	3	0	0	80910290	80911142	0.69	2	1	0	0	0	0	0	0
10420	5676	5LTR PBS MA CA NC Prot RT IN PPT	X	118018500	118026247	652	C		118018500	118018963		85	T	tgggggcccatctgggat			TGGGGGCcCATCTGGGAT	P	AGG	118019420	118021284	0.85	3	4	1	0	cykcgkpghfkrec	59		0	0	0	0	0	0	19	1	-1	118021330	118025232	0.65	11	8	3	0	0	0	0	0
10420	5921	5LTR PBS MA CA NC Prot RT IN TM PPT 3LTR	1	71967843	71976550	756	C		71967843	71968211	12.6	25	P	tggggttttgtccaggat						71968706	71970250	0.81	6	7	1	0	cykcrkpgrfkrky	20		0	0	0	0	0	0	18	1	1	71970750	71974088	0.68	10	8	2	0	0	0	0	0
10420	1643	RT IN	4	144101612	144099099	307	C		0	0										0	0	0	0	0	0	0		0		0	0	0	0	0	0	21	0	0	144101934	144098953	0.7	8	13	0	0	0	0	0	0
10420	3498	5LTR PBS MA CA NC RT	11	56716600	56720012	306	CD		56716600	56718568		100	P	tgggggctcatctgggat	P	AGG				56718235	56719705	0.85	5	1	0	0	cyncdkpghlkrec	51		0	0	0	0	0	0	-1	0	0	0	0	0	0	0	0	0	0	0	0	0
10420	3684	5LTR PBS MA CA NC Prot RT IN TM PPT 3LTR	12	7740826	7760343	837	C		7740826	7742024	42.97	15		tggggcggttgccaggca						7743072	7745244	0.73	3	9	3	1	cykcgkpghfkref	41		0	7745264	7745665	0.65	0	1	25	1	0	7745666	7753879	0.52	10	15	1	0	0	0	0	0
10420	3970	5LTR PBS MA CA NC Prot RT IN TM PPT 3LTR	13	56454026	56445450	762	C		56454026	56453896	14.5	38	P	tgggggtctgtccaggat						56453355	56451922	0.84	0	7	2	0	yyncgksghfkrec	45		0	0	0	0	0	0	17	2	0	56451870	56448637	0.69	10	7	2	0	0	0	0	0
10420	4035	5LTR PBS NC Prot RT IN TM PPT 3LTR	13	90939333	90946578	600	C		90939333	90939770	17.17	115	P	tgggggcctgtccgggat			TGGGGGCcTgTCCGGGAT	P	AGG	90940792	90942299	0.81	6	12	2	1	cyqcgkrghfkrec	64		0	0	0	0	0	0	-1	3	-1	0	0	0	0	0	2	90942959	90945987	0.73	10	9
10420	4440	5LTR PBS IN TM PPT 3LTR	17	31291068	31301355	568	C		31291068	31291530	10.37	47	T	tggaggcccatctgggat			TGGcGGCaCATCTGGGAT	P	AGG	0	0	0	0	0	0	0		0		0	0	0	0	0	0	18	0	0	31292259	31298537	0.67	9	9	0	0	0	0	0	0
10420	5610	5LTR PBS MA CA NC Prot RT IN TM PPT 3LTR	X	99831900	99822827	960	C		99831900	99831785	9.48	92	P	tgggggcccgtctgggat			TGGGGGCgCcTCTGGGAT	P	AGG	99830472	99829376	0.87	2	2	3	0	cykceklgilrenv	21		0	99829360	99828974	0.73	0	0	19	3	-1	99828971	99825380	0.69	9	10	2	99825194	99823318	0.82	4	6
10420	6253	PBS MA CA NC Prot RT IN SU TM	1	247517612	247526674	374	C		0	0		82	T	tgggggcccatctgggat			TGGGGGCcCATCTGGGAT	P	AGG	247517961	247519581	0.85	6	1	3	0	cykcgkpghlkrec	58		0	247519585	247519845	0.76	0	0	-1	3	1	0	0	0	0	0	1	247524782	247527210	0.83	6	3
10510	3814	5LTR PBS CA NC RT IN TM PPT 3LTR	12	60688397	60696674	387	CD		60688397	60688493	40.21	0	H	tggatttttgtctattct						60689790	60691145	0.87	8	2	0	0	rhzcekpghwktnc	21	zplchklnhwkwdc	43	0	0	0	0	0	40	0	0	60691176	60694514	0.5	11	29	0	0	0	0	0	0
10510	6081	5LTR PBS NC RT IN PPT 3LTR	1	160686712	160695720	340	C		160686712	160687186	12.99	19	H	tggttccatgactcagat			TGGTtCCATGACTCAGAT	H	GTG	160688487	160689413	0.87	3	6	0	0	chlckktgrwkvnc	36	cplyhklshwkkdc	49	0	0	0	0	0	38	0	0	160689543	160692370	0.51	14	24	0	0	0	0	0	0
10510	583	5LTR PBS IN SU TM 3LTR	2	78058552	78063549	306	C		78058552	78058686	27.61	0	H	tggtgctgtggcatggat			TGGTGCTGTGaCgTGGAT	H	GTG	0	0	0	0	0	0	0		0		0	0	0	0	0	0	-1	0	0	0	0	0	0	0	0	78061321	78062830	0.77	5	14
10510	654	5LTR PBS MA NC RT SU	2	115882017	115873629	365	C	115155344>115154543	115882017	115880195		79	H	tggtgctgtgactcaggc			TGGTGCTGTGACTCAGgc	H	GTG	0	0	0	0	0	0	0	yhwcrrpdhwkknc	24	cplchklshwkkdv	47	0	0	0	0	0	28	0	0	115878912	115876227	0.6	11	17	0	0	0	0	0	0
10510	1855	5LTR PBS MA CA Prot RT IN SU TM PPT 3LTR	5	58597616	58611459	420	C	229087815>229087340	58597616	58597720	15.84	0	R	tggcaccaagaaggggaa						0	0	0	0	0	0	0		0		0	58605976	58606258	0.71	1	0	29	0	0	58606259	58609757	0.55	15	14	3	58609547	58610649	0.91	3	4
10510	2849	5LTR PBS MA NC RT IN TM PPT 3LTR	8	68615243	68621906	375	GC		68615243	68615512	42.63	0	T	tggagtccacactgcata						68616551	68617515	0.96	4	5	0	0	chwcgkpghwkamc	92	chlchklgywkrgc	38	0	0	0	0	0	30	0	0	68617537	68619670	0.86	12	18	0	68620368	68621876	0.81	9	9
10510	2934	5LTR PBS CA NC RT IN TM PPT 3LTR	8	114529757	114539423	398	C		114529757	114530098	25.74	0	M	tggtatgccaggccactg						114531212	114533052	0.69	8	11	0	0	crzcgepghwkpnc	39	lslchklnhwkqdf	14	0	0	0	0	0	31	0	0	114533124	114535202	0.62	10	21	0	114535273	114538334	0.85	7	6
10510	3403	5LTR PBS CA NC Prot IN 3LTR	11	10026484	10042253	618	C		10026484	10027220	16.9	29	H	tggtgctgtgatttggat			TGGTGCTGTGAtTTGGAT	H	GTG	10028875	10030299	0.87	2	3	2	1	lhwyekpghwkanc	9	cplhhklgnwkzdc	25	10030308	10030631	0.73	0	0	-1	3	0	0	0	0	0	0	0	0	0	0	0	0
10510	4389	5LTR PBS MA NC RT IN 3LTR	16	55662377	55669169	330	C		55662377	55662742	19.56	0	M	tggcatgctactgtgcat						55663596	55665424	0.75	8	4	0	0	chqcrkpghwnanc	39	cplchklghrnqyc	26	0	0	0	0	0	35	0	0	55665618	55668214	0.52	15	20	0	0	0	0	0	0
10510	4884	5LTR PBS MA NC RT TM PPT 3LTR	21	29099953	29094154	392	C		29099953	29099353	23.9	85	H	tggtgccgtgacacagat			TGGTGCCGTGACaCAGAT	H	GTG	29098827	29096969	0.7	4	11	0	0	chwcwkpghwkvnc	39	cplchklnhzngts	14	0	0	0	0	0	-1	0	0	0	0	0	0	0	0	29096910	29095441	0.78	9	13
10510	5024	5LTR CA NC Prot RT IN TM 3LTR	Y	3728123	3718311	767	C		3728123	3727830	15.7									3725989	3724620	0.84	5	4	1	0	chqcrkpahwranf	15	cplyhklshwkzdf	26	0	0	0	0	0	24	0	0	3724289	3721186	0.69	13	11	3	3720910	3719236	0.84	8	4
10510	5573	MA CA NC Prot RT IN TM PPT	X	89536240	89528939	588	C		0	0										89536240	89534810	0.82	4	5	3	0	chqcrkpahwranf	14	cplyhklshwkzdf	26	0	0	0	0	0	23	0	0	89534479	89531378	0.67	10	13	2	0	0	0	0	0
10510	5605	5LTR PBS CA Prot IN TM PPT 3LTR	X	98110572	98120188	307	C		98110572	98110749	20.23	0		tggtatattacctccaag						0	0	0	0	0	0	0		0		0	0	0	0	0	0	-1	0	0	0	0	0	0	0	0	98115249	98117328	0.68	13	13
10510	6148	5LTR PBS NC RT 3LTR	1	195701316	195707916	507	C		195701316	195701675	16.48	135	H	tggtgctgtgacccagat			TGGTGCTGTGACcCAGAT	H	GTG	0	0	0	0	0	0	0	fqwckkqshwkanc	13	cslchklggzkqdc	26	0	0	0	0	0	38	0	0	195704251	195707576	0.51	13	25	0	0	0	0	0	0
10520	478	5LTR PBS CA RT IN PPT 3LTR	2	14061868	14069317	354	C		14061868	14062336	13.38	200	L	tggtgtcagaagtgggat	L	CAG				0	0	0	0	0	0	0		0		0	0	0	0	0	0	43	0	0	14064491	14068013	0.46	16	27	0	0	0	0	0	0
10520	781	5LTR PBS CA NC Prot IN TM PPT 3LTR	2	194951923	194961409	345	CB		194951923	194952074	20.4	92	L	tggcctcagaagtgggat			TGGccTCAGAAGTGGGAT	L	CAG	0	0	0	0	0	3	1		0		0	0	0	0	0	0	-1	1	0	0	0	0	0	0	0	194957559	194959125	0.8	9	10
10520	1286	5LTR PBS CA IN TM PPT 3LTR	4	3058297	3048064	406	C	46777877>46776860	3058297	3058132	12.05	200	L	tggtgtcagaagtgggat	L	CAG				0	0	0	0	0	0	0		0		0	0	0	0	0	0	-1	0	0	0	0	0	0	0	0	3050165	3048505	0.8	8	7
10520	1537	5LTR PBS MA CA NC Prot IN TM PPT 3LTR	4	102590248	102599514	370	CD	18545286>18550783	102590248	102590401	8.84	32	L	tggtttctgaagtgagat						0	0	0	0	0	2	0		0		0	0	0	0	0	0	-1	0	0	0	0	0	0	0	0	102596743	102599199	0.65	12	8
10520	1579	5LTR PBS CA IN TM PPT 3LTR	4	118518569	118511116	304	C		118518569	118518404	15.85	70	L	tggtgtaagaggtgggat			TGGTGTgAGAaGTGGGAT	L	CAG	0	0	0	0	0	0	0		0		0	0	0	0	0	0	-1	0	0	0	0	0	0	0	0	118513957	118511845	0.71	8	16
10520	2378	5LTR PBS CA Prot IN TM PPT 3LTR	6	153739982	153725648	308	CS		153739982	153739788	18.04	0	H	tggccatttccctctcat						0	0	0	0	0	0	0		0		0	0	0	0	0	0	-1	3	0	0	0	0	0	0	0	153730101	153728183	0.69	8	9
10520	2458	5LTR PBS CA NC RT IN TM PPT 3LTR	7	33214219	33198442	574	C	40187402>40186805	33214219	33214019	15.42	200	L	tggtgtcagaagtgggat	L	CAG				0	0	0	0	0	0	0	ffrcnhaesrhrgc	9		0	0	0	0	0	0	-1	0	0	0	0	0	0	0	0	33201040	33198853	0.7	4	12
10520	2626	5LTR PBS CA Prot RT IN TM PPT 3LTR	7	125098504	125091525	395	C		125098504	125098317	16.02	200	L	tggtgtcagaagtgggat	L	CAG				0	0	0	0	0	0	0		0		0	0	0	0	0	0	-1	0	0	0	0	0	0	0	2	0	0	0	0	0
10520	3506	5LTR PBS CA IN TM PPT 3LTR	11	59168007	59177706	305	C		59168007	59168244	15.55	69	L	tggtttcagtagtgggat			TGGTtTCAGtAGTGGGAT	L	CAG	0	0	0	0	0	0	0		0		0	0	0	0	0	0	32	0	0	59169057	59171584	0.53	15	17	0	59175218	59176954	0.77	8	13
10520	3605	5LTR PBS NC RT 3LTR	11	95348758	95342832	356	C		95348758	95348330	12.12	144	L	tggtgtcagaagcgggat			TGGTGTCAGAAGcGGGAT	L	CAG	0	0	0	0	0	0	0		0	sfspeedgildvnc	8	0	0	0	0	0	-1	0	0	0	0	0	0	0	0	0	0	0	0	0
10520	3806	5LTR PBS CA DL IN TM PPT 3LTR	12	58051189	58061054	340	C		58051189	58051502	6.87	139	L	tggtgtcagaagcgggat			TGGTGTCAGAAGcGGGAT	L	CAG	0	0	0	0	0	0	0		0		0	0	0	0	0	0	-1	0	0	0	0	0	0	0	0	58057404	58059618	0.67	9	8
10520	4511	5LTR PBS NC RT IN TM PPT 3LTR	18	13700698	13707820	434	C		13700698	13700873	9.3	200	L	tggtgtcagaagtgggat	L	CAG				0	0	0	0	0	0	0	rlwcsqpghratqr	21		0	0	0	0	0	0	-1	0	0	0	0	0	0	0	0	0	0	0	0	0
10520	5550	5LTR PBS MA CA NC RT IN TM 3LTR	X	83964715	83950550	372	CD		83964715	83964616	41.84	0	S	tggctgatttttcagctc						83964461	83962293	0.7	10	7	0	0	chwcvmpghwkvnr	17	cplyyqprhzkkdc	44	0	0	0	0	0	-1	0	0	0	0	0	0	0	0	0	0	0	0	0
10520	6097	5LTR PBS NC Prot IN TM PPT 3LTR	1	171202612	171194090	453	C		171202612	171202455	22.15	145	L	tggtgtcagaagttggat			TGGTGTCAGAAGTtGGAT	L	CAG	171202212	171201242	0.82	4	10	3	0	sakrtligfkknkc	33		0	0	0	0	0	0	23	0	0	171199813	171197179	0.63	7	16	0	0	0	0	0	0
10530	1359	5LTR PBS NC RT IN 3LTR	4	32324529	32330391	341	C		32324529	32324721	18.75	14	I	tggcctatatggagagta						32325591	32327317	0.79	5	4	0	0	cphckqvehwkqdc	47		0	0	0	0	0	0	14	0	0	32327335	32329758	0.65	9	5	0	0	0	0	0	0
10530	1508	5LTR PBS MA CA NC Prot RT IN TM PPT 3LTR	4	92699209	92689704	441	C		92699209	92698836	23.58	0	I	tggctcatacagggaaat						92697261	92696033	0.78	1	10	2	0	yphckqvghzkqdc	38		0	0	0	0	0	0	30	2	-1	92695562	92691977	0.56	10	20	1	92691909	92690112	0.81	7	6
10530	846	5LTR PBS CA NC Prot RT IN SU TM PPT 3LTR	2	241797522	241807089	694	CD		241797522	241797720	20.2	0	K	tggctgatgaaaatcaat						0	0	0	0	0	1	0	chyfknpghzsiey	11	cphckqeghwksaf	21	241800328	241800623	0.7	1	1	24	0	0	241800624	241804258	0.67	20	4	3	241804919	241806497	0.88	4	3
10530	934	5LTR PBS CA NC RT IN TM 3LTR	3	44382370	44371220	343	C		44382370	44382270	45.55	0	R	tgggtgggatggaggaat						0	0	0	0	0	0	0	ctpchllhapinpc	9		0	0	0	0	0	0	11	0	0	44378038	44375945	0.66	3	8	0	44376002	44374904	0.9	6	2
10530	3405	CA NC Prot RT IN	11	13493453	13496332	379	CD		0	0										13491840	13494007	0.74	8	5	1	0	chrcrnpghwsrec	60	clhfkqeghwksdc	29	13494011	13494655	0.57	2	4	14	1	0	13494953	13496981	0.66	10	4	1	0	0	0	0	0
10530	3833	MA CA NC Prot RT IN	12	70535808	70531168	352	C		0	0										70535828	70534277	0.82	1	3	1	-1	chccrnpghwsrec	52	cphckqegpwkskc	32	70534217	70533735	0.57	0	1	25	3	-1	70533733	70527915	0.59	10	15	2	0	0	0	0	0
10530	5426	5LTR MA CA NC Prot RT IN SU TM PPT 3LTR	X	62492446	62502532	753	C		62492446	62492796	13.79									62493770	62495473	0.79	3	6	2	-1	cqyckqlghwklec	76		0	62495500	62495957	0.61	1	0	25	1	0	62495960	62499209	0.66	11	14	1	62500319	62502111	0.82	1	6
10610	467	5LTR PBS MA CA NC Prot RT IN 3LTR	2	8019022	8012835	697	C		8019022	8018570	2.44	90	H	tggtgccgtgactcggat	H	GTG				8017269	8016177	0.91	5	4	2	0	cytcqksghwakec	53		0	0	0	0	0	0	29	2	0	8015888	8012145	0.52	13	16	2	0	0	0	0	0
10610	470	5LTR PBS CA NC Prot RT IN	2	12710023	12714469	429	C		12710023	12710626		146	H	tggtgccgtgactcagat	H	GTG				12711154	12712359	0.89	3	4	2	0	cykcqksdqqakec	33		0	0	0	0	0	0	13	2	1	12712771	12714741	0.71	6	7	3	0	0	0	0	0
10610	471	5LTR PBS MA CA NC Prot RT IN	2	12766418	12771150	629	C		12766418	12767340		200	H	tggtgctgtgactcagat	H	GTG				12766986	12769138	0.69	10	6	3	-1	cytcqksghwakec	53		0	0	0	0	0	0	12	2	0	12769260	12771472	0.65	5	7	2	0	0	0	0	0
10610	472	5LTR PBS MA CA NC Prot RT IN 3LTR	2	13309849	13303883	766	C	190401489>190400999	13309849	13309388	2.19	1	H	tggtgccatgactcggat	H	GTG				13309298	13307500	0.72	5	4	2	1	cytcrksghwakec	55		0	0	0	0	0	0	18	3	1	13307011	13304716	0.71	9	9	1	0	0	0	0	0
10610	505	5LTR PBS MA CA Prot IN 3LTR	2	35031792	35026065	492	C	43752826>43751743	35031792	35031379	12.71	0	H	tggtgccgtgacttggat	H	GTG				0	0	0	0	0	0	0		0		0	35029252	35028866	0.62	2	1	11	3	0	35028865	35027021	0.73	8	3	0	0	0	0	0	0
10610	506	5LTR PBS MA NC Prot RT IN PPT	2	35014886	35021981	513	C		35014886	35015296		77	H	tggtgccgtgactcggat	H	GTG				35016020	35017192	0.9	4	5	3	-1	cykcwksghwakec	64		0	0	0	0	0	0	19	2	1	35017404	35020792	0.61	13	6	3	0	0	0	0	0
10610	513	5LTR PBS MA CA NC Prot RT IN PPT 3LTR	2	38313654	38307942	573	C		38313654	38313255	4.75	0	L	tggtgccatgagtcggat			TGGTGCCATGAgTCGGAT	H	GTG	38312375	38311181	0.88	3	4	2	-1	cykczksghqakec	50	pcpicvgphwksdc	4	38311133	38310742	0.62	1	0	14	1	-1	38310741	38308715	0.68	4	10	3	0	0	0	0	0
10610	519	5LTR PBS MA CA NC Prot RT IN SU TM PPT 3LTR	2	41604973	41612853	1380	C		41604973	41605403	7.75	95	H	tggtgccttgactcagat			TGGTGCCtTGACTCAGAT	H	GTG	41605491	41607457	0.8	5	1	2	0	cfkcqkyghwtkec	53	pcpicagthwksdc	11	0	0	0	0	0	10	2	0	41607917	41611348	0.68	5	5	2	41611348	41612263	0.94	1	2
10610	525	5LTR PBS MA CA NC Prot RT IN	2	45267287	45261181	571	C		45267287	45267089		77	H	tggtgccgtgactcggat	H	GTG				45266047	45264848	0.9	3	1	2	0	cykcqksghqakec	39		0	45264800	45264505	0.8	1	0	22	0	0	45264504	45261151	0.59	7	15	3	0	0	0	0	0
10610	528	5LTR MA CA NC Prot RT IN SU TM PPT 3LTR	2	47818785	47810125	1212	C		47818785	47818601	3.24									47817674	47816062	0.9	2	1	3	1	cfkcqksghwckec	58		0	47816018	47815743	0.77	0	2	10	1	0	47815740	47812513	0.72	4	6	1	47812039	47810477	0.94	0	3
10610	534	5LTR PBS MA CA NC Prot RT IN	2	52254812	52250241	615	CD		52254812	52253927		96	H	tggtgccatgactcagat	H	GTG				52253745	52252585	0.88	5	4	3	0	cykcqksghqakec	54	pcpicvgphwksdc	2	0	0	0	0	0	9	0	0	52252115	52249895	0.7	5	4	1	0	0	0	0	0
10610	546	5LTR PBS MA CA NC Prot RT IN PPT 3LTR	2	58346265	58340567	707	C		58346265	58345833	4.67	39	H	tggtgccatgactcggat	H	GTG				58345761	58343830	0.72	5	3	1	-1	cykcqksghqakec	53		0	58343782	58343477	0.78	0	1	24	3	0	58343475	58339899	0.6	10	14	3	0	0	0	0	0
10610	547	5LTR PBS MA CA NC Prot RT IN TM PPT	2	58541345	58549524	638	C		58541345	58541692		140	H	tggtgccgtgactcagat	H	GTG				58542499	58543290	0.86	2	2	1	-1	cykcqksghqakec	40		0	58543294	58543889	0.48	1	2	18	3	-1	58543893	58546575	0.62	9	9	2	0	0	0	0	0
10610	560	5LTR PBS MA CA NC Prot RT IN 3LTR	2	66471017	66476658	688	C		66471017	66471447	8.41	62	H	tggtgccgtgactgggat			TGGTGCCGTGACTgGGAT	H	GTG	66471548	66473540	0.7	6	1	1	0	cykcqksghqakec	54		0	66473588	66473869	0.79	0	0	20	0	0	66473873	66476909	0.61	9	11	1	0	0	0	0	0
10610	564	5LTR PBS MA CA NC Prot RT IN 3LTR	2	69676473	69670143	1220	C	18291045>18291803	69676473	69676076	5.56	139	H	tggtgctgtgactcggat	H	GTG				69675298	69674043	0.87	4	4	2	-1	cykcwksghwakec	48		0	0	0	0	0	0	13	1	1	69673728	69670960	0.71	5	8	2	0	0	0	0	0
10610	566	5LTR PBS MA CA NC Prot RT IN	2	70847780	70852668	416	C		70847780	70848770		51	H	tggtgccgtgactcggat	H	GTG				70849021	70850236	0.87	3	4	2	0	cykcwksghlakec	55		0	70850270	70850574	0.79	1	0	19	0	0	70850578	70853481	0.64	7	12	1	0	0	0	0	0
10610	580	5LTR PBS MA CA NC Prot RT IN 3LTR	2	76806839	76800745	911	C		76806839	76806377	6.07	128	H	tggtgctgtgactcggat	H	GTG				76806300	76804364	0.7	7	3	2	0	cyacwksghwakec	59		0	0	0	0	0	0	21	2	-1	76804075	76801128	0.61	9	12	1	0	0	0	0	0
10610	582	5LTR PBS MA CA NC Prot RT IN	2	77315208	77320316	388	C		77315208	77316029		14	H	tggtgccgtgacttggat	H	GTG				77316758	77317955	0.89	3	2	3	-1	cykcqksdhqakec	41	scpicarphwksdc	5	0	0	0	0	0	17	2	0	77318129	77320866	0.62	9	8	2	0	0	0	0	0
10610	584	5LTR PBS MA CA NC Prot RT IN TM PPT	2	78192248	78198483	638	C		78192248	78192696		32	H	tggtgccctgactgagat			TGGTGCCCTGACTGaGAT	H	GTG	78193504	78194732	0.86	5	5	2	-1	cykcqksdhqakec	42	pcpicagphwksdc	5	0	0	0	0	0	19	1	0	78194862	78197659	0.61	10	9	1	0	0	0	0	0
10610	585	5LTR PBS MA CA NC Prot RT IN 3LTR	2	78985469	78991376	719	C		78985469	78985674	9.41	50	F	tggtgccaaaacccagga	F	GAA				78986246	78987486	0.86	3	5	1	1	clkcrksghwarna	41	cptcptatprapgt	0	78987490	78987833	0.75	1	0	13	2	1	78987837	78990295	0.72	8	5	3	0	0	0	0	0
10610	586	5LTR PBS MA CA NC Prot RT IN PPT 3LTR	2	79278495	79284212	729	C	71058679>71059372	79278495	79278936	8.78	102	H	tggtgccatgactcagat	H	GTG				79279768	79280963	0.88	3	5	1	0	cykcqksgsqakec	37	klrpiwgphwksdc	5	79281011	79281399	0.62	1	1	26	0	0	79281400	79284415	0.58	10	16	2	0	0	0	0	0
10610	588	5LTR PBS MA CA NC Prot RT IN 3LTR	2	79444687	79438475	792	C		79444687	79444438	4.4	94	H	tggtgccgtgactcggat	H	GTG				79443433	79442214	0.87	4	5	2	0	cykcqksgnqakec	39		0	79442166	79441665	0.56	1	1	12	2	0	79441662	79439232	0.69	5	7	2	0	0	0	0	0
10610	591	5LTR PBS CA NC Prot RT 3LTR	2	81107045	81102933	617	C		81107045	81106930	6.03	39	H	tggtgccgtgactcgaat			TGGTGCCGTGACTCgaAT	H	GTG	81106052	81104976	0.9	4	5	2	-1	cymcrksghwakec	54		0	0	0	0	0	0	33	1	-1	81104485	81101746	0.6	12	21	3	0	0	0	0	0
10610	607	NC Prot RT IN SU TM 3LTR	2	89349686	89356653	919	C		0	0										89348370	89349847	0.76	4	5	2	0	cfkcwksghwteec	37		0	89349882	89350429	0.6	1	1	12	0	0	89350430	89353787	0.69	4	8	3	89354113	89355859	0.94	2	2
10610	655	5LTR PBS MA CA NC Prot RT IN PPT	2	116947292	116940916	818	C		116947292	116946872		141	H	tggtgccgtgactcagat	H	GTG				116946299	116945186	0.91	5	3	2	0	cykcrksghqakec	39		0	0	0	0	0	0	14	0	0	116944684	116942113	0.71	2	12	3	0	0	0	0	0
10610	660	5LTR PBS MA CA NC Prot IN 3LTR	2	117888205	117892654	503	C		117888205	117888572	13.46	0	F	tggtgctgaagacctggg			TGGTGCTGAAGACCtGGG	F	GAA	117888650	117890372	0.78	6	3	2	1	cfkcwksghwakec	61		0	117890425	117890697	0.8	0	0	-1	3	0	0	0	0	0	0	0	0	0	0	0	0
10610	662	5LTR PBS MA CA NC RT IN 3LTR	2	118036553	118042082	634	C		118036553	118036776	4.46	104	H	tggtgccgtgactcggat	H	GTG				0	0	0	0	0	0	0		0	cykcqksdhqakec	51	0	0	0	0	0	23	0	0	118039202	118041808	0.62	9	14	0	0	0	0	0	0
10610	695	5LTR PBS MA CA NC Prot RT IN 3LTR	2	141183942	141189974	872	C		141183942	141184372	7.49	101	H	tggtgccgtgactcggat	H	GTG				141184955	141186165	0.87	3	4	1	0	cykcqksghqakec	41		0	0	0	0	0	0	9	0	0	141186596	141189188	0.74	3	6	3	0	0	0	0	0
10610	697	5LTR PBS MA CA NC RT IN PPT	2	143252897	143246319	615	C		143252897	143252529		58	H	tggtgctgtgacttggat	H	GTG				0	0	0	0	0	0	0		0		0	0	0	0	0	0	14	0	0	143250512	143247869	0.67	6	8	0	0	0	0	0	0
10610	710	5LTR MA CA NC Prot RT IN	2	151811942	151819719	511	C		151811942	151812977										0	0	0	0	0	2	-1		0	ckktgmpglsaqac	29	151817351	151817611	0.8	0	0	8	1	-1	151817614	151820350	0.71	3	5	3	0	0	0	0	0
10610	711	5LTR PBS MA CA NC Prot RT IN	2	152165759	152170333	450	C		152165759	152165979		0	F	tggtgccgaagacccggg			TGGTGCcGAAGACCCGGG	F	GAA	152166572	152167692	0.89	5	2	2	0	rskcwksghwakec	30		0	0	0	0	0	0	11	0	0	152168233	152171390	0.66	4	7	3	0	0	0	0	0
10610	721	5LTR PBS MA CA NC Prot RT IN SU TM PPT 3LTR	2	155723861	155731089	798	C		155723861	155724248	5.5	0	H	tggtgccatgactcggat	H	GTG				155725089	155726286	0.86	3	5	2	-1	cykcqksdhqakec	41	pcpicagphwksdc	3	155726334	155726629	0.76	1	1	9	1	-1	155726630	155728533	0.69	3	6	3	155728732	155730459	0.98	0	1
10610	736	5LTR PBS MA CA NC Prot RT IN 3LTR	2	165152336	165158077	636	C		165152336	165152769	4.88	0	K	tggtctcttcacatggac	K	TTT				165153632	165154859	0.89	6	1	3	-1	cykcqksghqakec	53	pcpicagphwksdc	1	0	0	0	0	0	31	2	0	165154989	165159045	0.53	16	15	2	0	0	0	0	0
10610	737	5LTR PBS MA CA NC Prot RT IN SU	2	165315650	165320454	390	C	106600900>106601035	165315650	165316803		11	H	tgctgccgtgactcggat						165316897	165317968	0.9	3	3	1	0	cyicrksghwakec	55		0	0	0	0	0	0	19	0	0	165318513	165320949	0.63	8	11	2	0	0	0	0	0
10610	738	5LTR PBS MA CA NC Prot RT IN SU TM PPT 3LTR	2	166572669	166564315	1367	C		166572669	166572481	3.7	2	H	tggtgccatgactcggat	H	GTG				166571482	166570285	0.91	4	1	2	0	cytyrksghwakel	26		0	0	0	0	0	0	3	0	0	166570111	166566752	0.73	0	3	1	166566454	166564703	1	0	0
10610	753	5LTR PBS MA CA NC Prot RT IN 3LTR	2	179922053	179916319	730	C		179922053	179921664	4.64	29	H	tggtgccatgactcggat	H	GTG				179920967	179919708	0.86	3	4	1	-1	cykcqksghqakec	53	pcpicegphwksdc	6	179919676	179919317	0.6	0	2	10	3	1	179919314	179916993	0.69	2	8	1	0	0	0	0	0
10610	759	5LTR PBS MA CA NC Prot RT IN TM PPT 3LTR	2	183908515	183914379	931	C		183908515	183909208	6.95	100	H	tggtgctatgactcggat			TGGTGCtATGACTCGGAT	H	GTG	183909855	183911091	0.86	3	4	2	1	cfkcqksghwakec	50	prpicaglhwkldc	2	0	0	0	0	0	19	3	-1	183911246	183914317	0.67	11	8	2	0	0	0	0	0
10610	769	5LTR PBS MA CA NC Prot RT IN SU TM PPT 3LTR	2	188430836	188422891	1270	C		188430836	188430648	2.15	89	H	tggtgccgtgactcggat	H	GTG				188429682	188428590	0.9	4	2	1	-1	cykcqksghqakec	52		0	0	0	0	0	0	6	3	0	188428313	188425328	0.72	1	5	3	188425029	188423280	0.98	1	1
10610	770	5LTR PBS MA CA NC Prot IN TM	2	188540996	188534934	369	CD		188540996	188539661		0	P	tgggcaagcttccacctt						188539658	188538484	0.87	3	6	0	0	cykcqksdhqgkec	33	pcpicagphwksdc	0	0	0	0	0	0	15	2	0	188538312	188536025	0.68	9	6	0	0	0	0	0	0
10610	772	5LTR PBS CA NC Prot RT IN 3LTR	2	188898221	188903883	755	C		188898221	188898657	9.11	88	H	tggtgccgtgactcggat	H	GTG				0	0	0	0	0	1	1	spgcsspgqarsqf	6		0	0	0	0	0	0	12	2	-1	188900566	188903003	0.69	8	4	1	0	0	0	0	0
10610	774	5LTR PBS MA NC Prot RT IN 3LTR	2	189039418	189033414	781	C		189039418	189039012	4.18	89	H	tggtgccgtgactcggat	H	GTG				189038151	189037316	0.93	4	1	3	-1	cykcqksgyqakec	40		0	0	0	0	0	0	10	2	0	189037031	189034199	0.72	4	6	2	0	0	0	0	0
10610	776	5LTR PBS MA CA NC Prot RT IN 3LTR	2	192995077	193000832	785	C		192995077	192995540	5.21	106	F	tggtgctgaaacctggga			TGGTGCtGAAACCTGGGA	F	GAA	192996015	192997497	0.72	6	1	1	1		0	cykcqksdhqgkec	48	0	0	0	0	0	26	2	0	192997772	193000904	0.58	9	17	2	0	0	0	0	0
10610	778	5LTR PBS CA NC Prot RT IN SU TM PPT 3LTR	2	193783162	193789526	771	C		193783162	193783407	5.69	76	H	tggtgccatgactcagat	H	GTG				193784044	193785133	0.9	3	5	2	0	cykcwksghwakec	65		0	0	0	0	0	0	5	0	0	193785417	193786403	0.6	2	3	1	193787244	193788978	0.94	4	5
10610	780	5LTR PBS MA CA NC Prot RT IN TM	2	195001280	194994780	778	C		195001280	195000870		146	H	tggtgccgtgactcagat	H	GTG				195000110	194998987	0.89	5	4	1	0	cykcqksghqtkec	47		0	0	0	0	0	0	21	1	1	194998853	194996205	0.65	11	10	2	0	0	0	0	0
10610	788	5LTR PBS MA CA NC Prot RT IN TM PPT	2	200044302	200050745	919	C		200044302	200044532		200	H	tggtgctgtgactcagat	H	GTG				0	0	0	0	0	1	1		0		0	0	0	0	0	0	11	2	1	200046982	200049579	0.73	4	7	3	0	0	0	0	0
10610	789	5LTR PBS MA CA NC Prot RT IN TM PPT	2	200111698	200119957	526	C		200111698	200112202		77	H	tggtgccgtgactcggat	H	GTG				200112904	200113996	0.91	3	3	1	-1	gytcwksghwakec	42		0	0	0	0	0	0	22	3	0	200114543	200117125	0.64	6	16	3	0	0	0	0	0
10610	801	5LTR PBS MA CA NC Prot RT IN PPT	2	209942744	209949368	838	C		209942744	209943194		149	H	tggtgccgtgactcagat	H	GTG				209944055	209945232	0.88	5	3	2	0	cykcqksghqakec	54		0	0	0	0	0	0	10	0	0	209945686	209948254	0.74	5	5	1	0	0	0	0	0
10610	812	5LTR PBS CA NC Prot RT IN TM PPT	2	215954662	215961669	508	C		215954662	215955029		0	F	tggtgctgaagacccggg	F	GAA				215955206	215956659	0.81	4	4	2	0	cfkcrksghwakec	59		0	0	0	0	0	0	17	0	0	215956943	215961004	0.61	12	5	2	0	0	0	0	0
10610	829	5LTR PBS MA CA NC Prot RT IN TM PPT 3LTR	2	224958232	224952070	597	C		224958232	224957824	5.53	49	H	tggtaccgtgactcagat			TGGTaCCGTGACTCAGAT	H	GTG	224957068	224955903	0.92	3	6	1	0	cykcwksghwakec	46		0	0	0	0	0	0	16	0	0	224955433	224952394	0.69	10	6	1	0	0	0	0	0
10610	860	5LTR PBS MA CA NC Prot IN TM PPT	3	6439013	6446003	502	C		6439013	6439712		32	H	tggtgccatgactcggat	H	GTG				6439816	6441714	0.73	10	3	0	0	cykcwksghwakec	63		0	0	0	0	0	0	18	3	0	6441998	6444414	0.67	7	11	0	0	0	0	0	0
10610	862	5LTR PBS MA CA NC Prot RT IN SU	3	8218711	8224725	716	C		8218711	8219138		131	H	tggtgccgtgactcagat	H	GTG				8219960	8221156	0.9	4	2	3	1	cykcqksghqakec	39	prpisvgphwkldc	3	8221167	8221499	0.74	0	0	25	1	0	8221500	8225065	0.55	11	14	1	0	0	0	0	0
10610	889	5LTR PBS MA CA NC Prot RT IN 3LTR	3	21014754	21009036	852	C	33829287>33831520	21014754	21014315	6.29	93	H	tggtgccatgactcagat	H	GTG				21013497	21012259	0.88	2	3	3	0	cykcqksghkakec	54	prpncagphwksdc	3	21012255	21011930	0.73	1	0	21	3	-1	21011929	21009010	0.6	9	12	2	0	0	0	0	0
10610	890	5LTR PBS CA NC Prot RT IN 3LTR	3	21235709	21230503	705	C		21235709	21235293	8.23	48	H	tggtgccgtgacttggat	H	GTG				21235177	21233947	0.85	6	6	2	1	cykcqksghkpmna	23		0	21233890	21233536	0.66	2	0	9	3	1	21233532	21231363	0.7	3	6	1	0	0	0	0	0
10610	894	5LTR PBS MA CA NC Prot RT IN SU TM PPT 3LTR	3	26207048	26199089	958	C		26207048	26206944	35.05	0	M	tgggaaatcaatcccctg						26206364	26205278	0.91	4	5	2	-1	cykcqksghwakec	51		0	26205226	26204695	0.61	1	1	17	1	1	26204693	26201859	0.7	6	11	2	26201480	26199730	0.97	2	2
10610	917	5LTR PBS MA CA NC Prot RT IN 3LTR	3	35921517	35915895	703	C		35921517	35921158	3.9	90	H	tggtgccatgactcagat	H	GTG				35921068	35919144	0.73	7	6	2	0	fyksrksghwakec	30		0	35919083	35918652	0.65	0	1	23	0	0	35918651	35915360	0.56	9	14	2	0	0	0	0	0
10610	921	5LTR PBS MA CA RT IN	3	37246879	37251911	301	C		37246879	37247315		0	F	tggtgccgaagacctggg			TGGTGCtGAAGACCcGGG	F	GAA	0	0	0	0	0	0	0		0		0	0	0	0	0	0	33	0	0	37248430	37253179	0.53	18	15	0	0	0	0	0	0
10610	923	5LTR PBS CA NC Prot RT IN	3	38119147	38112914	787	C		38119147	38117636		0	S	tggcgccacccttcaatc						38117008	38115380	0.9	3	3	1	0	cfkcqksghzakec	48	pcpicvrthwkadc	1	38115376	38115005	0.72	0	0	18	1	0	38115000	38111433	0.63	10	8	1	0	0	0	0	0
10610	942	5LTR PBS CA NC Prot RT IN PPT	3	46434893	46428897	546	C		46434893	46434455		0	F	tggtgccgaagaccccgg			TGGTGCcGAAGACCCcGG	F	GAA	46433918	46432504	0.82	7	4	1	1	sfkcrksghwakec	43		0	0	0	0	0	0	11	2	1	46432103	46430015	0.75	7	4	3	0	0	0	0	0
10610	948	5LTR PBS MA CA NC Prot RT IN PPT	3	48767438	48760371	511	C		48767438	48766379		64	H	tggtgccgtgactcggat	H	GTG				48766680	48765146	0.91	4	2	1	0	cfkcqksghwakec	60		0	0	0	0	0	0	10	1	-1	48764600	48761043	0.73	8	2	3	0	0	0	0	0
10610	962	5LTR PBS MA CA NC Prot RT IN PPT 3LTR	3	54674231	54668509	714	C		54674231	54673778	2.43	84	H	tggtgccgtgactcggat	H	GTG				54673092	54671894	0.84	3	6	1	-1	cytcrksghwaker	33		0	0	0	0	0	0	25	3	0	54671359	54668391	0.59	9	16	3	0	0	0	0	0
10610	965	5LTR PBS MA CA NC Prot RT IN SU	3	57338080	57344324	325	C		57338080	57339031		1	H	tggtgccatgactcggat	H	GTG				57338953	57340054	0.93	4	3	3	0	cykcqksghwakkc	44		0	0	0	0	0	0	13	0	0	57340342	57342756	0.68	7	6	2	0	0	0	0	0
10610	971	5LTR PBS MA NC Prot RT IN PPT 3LTR	3	67094608	67088286	884	C		67094608	67094175	7.6	78	H	tggtgctatgactcggat			TGGTGCtATGACTCGGAT	H	GTG	67093632	67092438	0.89	4	5	3	0	llqcwksghwakec	27	pcpicagphwksdc	4	0	0	0	0	0	16	0	0	67092238	67089515	0.68	6	10	3	0	0	0	0	0
10610	977	5LTR PBS MA CA NC Prot RT IN 3LTR	3	72072268	72078068	588	C		72072268	72072694	5.69	0	H	tggtgccatgactaggat			TGGTGCCATGACTaGGAT	H	GTG	72073383	72074646	0.85	1	8	2	0	cykcqksghkakec	41		0	72074667	72074945	0.74	0	1	13	0	0	72074946	72077248	0.71	6	7	1	0	0	0	0	0
10610	1007	PBS MA CA NC Prot RT IN PPT 3LTR	3	86592748	86586074	913	C		0	0		149	H	tggtggtgtgactcagat			TGGTGgTGTGACTCAGAT	H	GTG	86592084	86590864	0.87	4	6	3	0	yfkcqksghwskec	39	lcpiyarphwksdc	1	0	0	0	0	0	11	3	-1	86590376	86587416	0.72	6	5	2	0	0	0	0	0
10610	1017	5LTR PBS CA NC RT IN	3	90132249	90135838	322	C		90132249	90132545		0	H	tggtgccatgattcagac			TGGTGCCATGAcTCAGAt	H	GTG	0	0	0	0	0	0	0		0		0	0	0	0	0	0	36	0	0	90132846	90137107	0.5	16	20	0	0	0	0	0	0
10610	1036	5LTR MA CA NC Prot RT IN	3	97961200	97968147	318	CD		97961200	97963983										97963711	97965249	0.92	2	5	1	0	cfkcqnpghwasec	51	atpclcgahwkldc	17	97965303	97965782	0.65	0	3	22	1	-1	97965755	97969897	0.58	12	10	3	0	0	0	0	0
10610	1054	5LTR PBS MA CA NC Prot RT IN 3LTR	3	104164639	104158777	933	C		104164639	104164192	3.68	144	H	tggtgccgtgactcagat	H	GTG				104164096	104162147	0.7	5	3	1	-1	cytcrkaghzakec	49		0	0	0	0	0	0	24	3	0	104161600	104158978	0.63	11	13	3	0	0	0	0	0
10610	1056	5LTR PBS MA CA NC Prot RT IN PPT 3LTR	3	106647234	106641599	627	C		106647234	106646820	6.07	88	H	tggtgccgtgactcggat	H	GTG				106646042	106644794	0.85	4	5	1	0	cykcqksghrakec	58	pcpicagshwksdc	6	0	0	0	0	0	24	0	0	106644441	106641188	0.59	10	14	1	0	0	0	0	0
10610	1075	5LTR PBS MA CA NC Prot RT 3LTR	3	115830079	115824209	738	C	13305105>13304343	115830079	115829651	2.11	25	H	tggtgccatgactcggat	H	GTG				0	0	0	0	0	2	0		0	cykcqksdhqakec	53	115827398	115827095	0.78	1	0	41	0	0	115827094	115822827	0.48	12	29	1	0	0	0	0	0
10610	1094	5LTR PBS MA CA NC Prot RT IN PPT 3LTR	3	124477030	124471415	705	C	224165546>224167111	124477030	124476602	3.74	73	H	tggtgccgtgactcggat	H	GTG				124475862	124474733	0.9	3	5	1	0	cytyqksghwakec	37		0	124474691	124474299	0.64	0	3	22	0	0	124474298	124471346	0.6	8	14	2	0	0	0	0	0
10610	1100	5LTR PBS MA CA NC Prot RT IN 3LTR	3	125582639	125588346	528	C	78631863>78630815	125582639	125582939	8.64	0	L	tggtgtcataactcggat			TGGTGaCATtACTCGGAT	H	GTG	0	0	0	0	0	1	0	cyzcqksgqrmptt	6		0	0	0	0	0	0	10	0	0	125585384	125587566	0.71	5	5	2	0	0	0	0	0
10610	1109	5LTR PBS CA NC Prot RT IN	3	128560870	128555838	540	C	146076079>146076878	128560870	128560438		0	F	tggtgccgaagacccggg			TGGTGCcGAAGACCCGGG	F	GAA	128559882	128558295	0.9	1	2	1	0	cfkcqkpghwasvc	49		0	128558277	128557802	0.63	1	0	13	0	0	128557800	128555245	0.7	9	4	1	0	0	0	0	0
10610	1113	5LTR PBS MA CA NC Prot RT IN 3LTR	3	128678654	128684226	762	C		128678654	128679077	1.91	51	H	tggtgccgtgactcggat	H	GTG				128679826	128681001	0.86	6	4	1	1	cykcqksdhqakec	39		0	0	0	0	0	0	20	2	0	128681433	128683915	0.65	8	12	2	0	0	0	0	0
10610	1117	5LTR PBS MA CA NC Prot RT IN 3LTR	3	129778060	129783814	725	C	14172799>14172023	129778060	129778400	7.38	121	H	tggtgctgtgactcggat	H	GTG				129779370	129780568	0.84	5	5	1	0	cykcqksghqakec	38	prpicaephwksdc	0	0	0	0	0	0	20	0	0	129780742	129783985	0.62	9	11	2	0	0	0	0	0
10610	1122	PBS MA CA NC RT IN	3	131233004	131229507	398	C	59329583>59332007	0	0		35	H	tggtgtcgtgactcggat			TGGTGTCGTGACTCGGAT	H	GTG	131232445	131231282	0.91	2	6	0	0	cfkcwqsghzakec	40		0	0	0	0	0	0	20	0	0	131231178	131228400	0.68	15	5	0	0	0	0	0	0
10610	1130	5LTR PBS MA CA NC IN TM PPT 3LTR	3	135942426	135936283	422	C		135942426	135942129	13.65	0	F	tggtgctgaagacccagg			TGGTGCTGAAGACCCaGG	F	GAA	135941596	135940104	0.94	1	3	0	0	cfkcqkpghwasec	60		0	0	0	0	0	0	-1	0	0	0	0	0	0	0	0	0	0	0	0	0
10610	1138	5LTR PBS MA CA NC Prot RT SU TM PPT 3LTR	3	140923858	140930568	960	C	86811229>86815684	140923858	140924145	5.21	131	H	tggtgctgtgactcggat	H	GTG				140924239	140926242	0.73	10	4	2	0	sykcqksghqakec	37		0	0	0	0	0	0	9	2	0	140926442	140927715	0.65	6	3	2	140928246	140929996	0.97	2	4
10610	1143	5LTR PBS MA CA NC Prot RT IN SU TM PPT 3LTR	3	143516521	143524617	1144	C		143516521	143516631	3.6	63	H	tggtgccatgactcggat	H	GTG				143517345	143518587	0.87	3	7	1	1	cykcrksghwakec	53		0	143518635	143519050	0.67	1	0	9	2	1	143519053	143522118	0.71	2	7	3	143522410	143524073	0.97	3	1
10610	1151	5LTR PBS MA CA NC Prot RT IN PPT 3LTR	3	145274709	145269015	700	C	63506176>63507073	145274709	145274299	4.15	98	H	tggtgccatgactcagat	H	GTG				145274226	145272242	0.69	9	2	3	0	cykcqksdhqanec	38	pcpicarphwksdc	2	0	0	0	0	0	18	0	0	145272229	145269786	0.64	10	8	1	0	0	0	0	0
10610	1152	5LTR PBS MA CA NC Prot RT IN 3LTR	3	145428328	145433879	617	C	64664935>64666087	145428328	145428628	9.3	34	H	tggtgccatgactcggat	H	GTG				145429405	145430532	0.9	5	7	1	0	cykczksghzakec	50		0	0	0	0	0	0	23	0	0	145430816	145434157	0.58	10	13	2	0	0	0	0	0
10610	1154	5LTR PBS MA CA NC Prot RT IN 3LTR	3	146071641	146077252	722	C		146071641	146072015	6.43	53	H	tggtgccgtgtctcggat			TGGTGCCGTGtCTCGGAT	H	GTG	146072587	146073682	0.89	1	7	3	0	cykczksghqakec	54		0	0	0	0	0	0	11	3	0	146073979	146076456	0.68	7	4	3	0	0	0	0	0
10610	1155	5LTR PBS MA CA NC Prot RT IN	3	146080077	146084579	525	C	78847696>78849947	146080077	146081163		53	H	tggtgccatgactcggat	H	GTG				146080373	146082187	0.73	7	4	1	0	cykcqksghqakec	57		0	0	0	0	0	0	11	0	0	146082707	146084981	0.71	5	6	1	0	0	0	0	0
10610	1160	5LTR PBS MA CA NC Prot RT IN SU	3	147869316	147875452	660	C	123903313>123903887	147869316	147869746		145	H	tggtgccgtgactcagat	H	GTG				147869835	147871866	0.69	5	4	1	1	cykcqksghqakec	57		0	147871914	147872240	0.75	0	1	32	2	0	147872241	147875922	0.53	10	22	2	0	0	0	0	0
10610	1162	5LTR PBS MA CA NC Prot RT IN	3	148132024	148137887	607	C	131649355>131649828	148132024	148132481		89	H	tggtgccgtgactcggat	H	GTG				148132572	148134645	0.7	11	3	1	1	cymcqksghrakkc	51		0	0	0	0	0	0	26	2	0	148134998	148138408	0.56	13	13	2	0	0	0	0	0
10610	1180	PBS MA CA NC Prot RT IN	3	152949895	152945122	670	C	106169619>106168482	0	0		147	H	tggtgccgtgactcagat	H	GTG				152948984	152947738	0.86	5	5	1	0	cykcqksghqakec	53		0	152947704	152947408	0.81	0	0	14	1	0	152947407	152944698	0.72	6	8	1	0	0	0	0	0
10610	1199	MA CA NC Prot RT IN	3	161876977	161872470	394	C		0	0										161877012	161875189	0.77	5	6	1	0	cykcwksghwakec	64		0	161875130	161874755	0.65	1	0	23	0	0	161874752	161871526	0.64	8	15	2	0	0	0	0	0
10610	1202	5LTR PBS MA CA NC Prot RT IN 3LTR	3	162430379	162436031	536	C	85980228>85980981	162430379	162430676	9.52	6	H	tggtgccgtgacttggat	H	GTG				162431416	162432537	0.88	6	4	1	0	cykcqksghcakec	54		0	0	0	0	0	0	19	0	0	162432818	162435254	0.66	8	11	1	0	0	0	0	0
10610	1203	MA CA NC Prot RT IN PPT 3LTR	3	162444869	162440439	393	C		0	0										162444798	162443696	0.9	4	3	1	1	cykcqksghrakec	59		0	0	0	0	0	0	22	2	0	162443561	162440317	0.58	10	12	2	0	0	0	0	0
10610	1208	5LTR PBS MA CA NC Prot RT IN TM PPT	3	163625318	163635232	838	C	113213246>113213342	163625318	163625724		89	H	tggtgccatgactcagat	H	GTG				163626599	163627793	0.89	4	2	1	0	cykcqksghqakec	40		0	163627841	163628233	0.68	0	1	20	1	-1	163628234	163630953	0.69	8	12	3	0	0	0	0	0
10610	1212	5LTR PBS MA CA NC Prot IN PPT 3LTR	3	164065652	164059980	533	C	2280200>2281207	164065652	164065242	5.94	44	H	tggtgccatgactcggat	H	GTG				164064417	164063292	0.87	4	6	0	0	cykcwksahzakec	41		0	0	0	0	0	0	17	0	0	164063018	164060752	0.64	10	7	0	0	0	0	0	0
10610	1220	5LTR PBS MA CA NC Prot RT SU TM PPT 3LTR	3	166547460	166540554	1039	C	26010673>26011424	166547460	166547272	3.18	80	H	tggtgccgtgactcggat	H	GTG				166547013	166545171	0.73	5	3	2	-1	cykcqksdhqakec	41	pcrifagphwksdc	9	0	0	0	0	0	16	1	-1	166544793	166542726	0.68	7	9	3	166542713	166540962	0.97	0	1
10610	1225	5LTR PBS MA CA NC Prot RT IN SU TM PPT 3LTR	3	167140470	167148955	1202	C		167140470	167140618	8.73	47	H	tggtgccgtgacttggat	H	GTG				167141243	167143072	0.83	0	5	1	0	cfkcqksghwvkec	58		0	167143076	167143393	0.46	0	0	6	1	-1	167143396	167146365	0.72	4	2	3	167146659	167148401	0.95	4	3
10610	1226	5LTR PBS MA CA NC Prot RT IN	3	167148612	167153743	581	C	23038707>23038929	167148612	167149105		149	H	tggtgccgtgactcagat	H	GTG				167150245	167151350	0.9	3	4	2	1	cykcqksghqakec	53		0	0	0	0	0	0	10	3	-1	167151870	167154100	0.72	4	6	2	0	0	0	0	0
10610	1229	5LTR PBS MA CA NC Prot RT IN TM PPT	3	170396071	170389451	1132	C	89119403>89120361	170396071	170395624		200	H	tggtgctgtgactcagat	H	GTG				170394794	170393567	0.89	5	1	1	0	cykcqksghqakec	52	pcpicagphwksdc	2	170393514	170393242	0.76	0	1	11	0	0	170393241	170390740	0.69	4	7	2	0	0	0	0	0
10610	1230	5LTR PBS MA CA NC Prot RT IN SU TM PPT 3LTR	3	170407173	170399585	1066	C		170407173	170406634	10.74	143	H	tggtgccgtgactcagat	H	GTG				170405618	170404386	0.89	4	5	1	0	cykcwksghwakec	47		0	0	0	0	0	0	12	0	0	170403961	170401835	0.64	5	7	1	170401947	170400208	0.97	2	5
10610	1234	5LTR PBS MA CA NC Prot RT IN 3LTR	3	171294462	171299967	891	C	8962294>8962737	171294462	171294595	11.91	200	H	tggtgctgtgactcagat	H	GTG				171294665	171296666	0.71	6	5	1	-1	cytcrksghwakec	53		0	171296714	171297019	0.78	0	1	18	3	0	171297023	171299607	0.64	6	12	3	0	0	0	0	0
10610	1237	5LTR PBS MA CA NC Prot RT IN 3LTR	3	172879334	172873006	747	C	30214202>30215082	172879334	172878915	6.75	0	H	tggtgccatgactcggac			TGGTGCCATGACTCGGAc	H	GTG	172878850	172876996	0.74	9	5	1	-1	cykcqzsghrakec	40		0	172876951	172876584	0.63	1	1	20	3	0	172876583	172873702	0.68	8	12	3	0	0	0	0	0
10610	1244	5LTR PBS MA CA NC Prot RT IN SU TM PPT 3LTR	3	175545314	175553994	1193	C		175545314	175545707	4.32	140	H	tggttctgtgactcagat			TGGTtCTGTGACTCAGAT	H	GTG	175545796	175548020	0.71	5	2	1	0		0	cykcqksdhqakec	53	175548024	175548295	0.8	1	0	12	1	0	175548296	175551269	0.73	6	6	1	175551643	175553392	0.98	4	1
10610	1246	5LTR PBS MA CA NC Prot IN 3LTR	3	176045151	176039406	731	C	48635246>48636104	176045151	176044700	3.76	90	H	tggtgccgtgactcagac			TGGTGCCGTGACTCAGAc	H	GTG	176044612	176042691	0.74	8	1	2	-1	cckcqksdhqakec	30	pcpicvglhwksdc	8	0	0	0	0	0	10	1	0	176042259	176040232	0.72	6	4	0	0	0	0	0	0
10610	1249	5LTR PBS CA NC Prot RT IN SU TM PPT 3LTR	3	177925255	177932433	987	C		177925255	177925588	5.69	144	H	tggtgctgtgactcggat	H	GTG				177926567	177927721	0.88	3	4	3	1	sykcqksghwakec	35	pcpisvgphwkldc	0	0	0	0	0	0	13	1	0	177928188	177930428	0.73	6	7	1	177930316	177931870	0.94	4	5
10610	1285	5LTR PBS MA CA NC Prot RT IN SU TM PPT 3LTR	4	403088	393401	927	C		403088	402699	7.47	0	M	tgggagaccagtcccctg						402142	400562	0.88	2	4	1	1	cfkcqkpghwasac	53		0	400501	400307	0.77	0	0	15	2	-1	400305	396006	0.6	10	5	1	395705	393954	0.94	6	3
10610	1298	5LTR PBS MA CA NC Prot RT IN 3LTR	4	8490436	8484110	1025	C	18269386>18270157	8490436	8489971	4.83	0	H	tggtgccatgactcggac			TGGTGCCATGACTCGGAc	H	GTG	8489050	8487711	0.85	4	5	2	0	cykcqksghqakec	39		0	8487707	8487435	0.83	0	0	13	2	0	8487434	8484476	0.65	7	6	2	0	0	0	0	0
10610	1321	5LTR PBS MA CA NC Prot RT IN 3LTR	4	11660896	11655176	661	C		11660896	11660468	7.82	50	H	tggtgccgtgactcggat	H	GTG				11659842	11658575	0.85	7	4	2	1	cymcrksghwskec	54		0	0	0	0	0	0	9	3	1	11658453	11655964	0.68	5	4	1	0	0	0	0	0
10610	1324	5LTR PBS MA CA NC Prot RT IN PPT	4	12365500	12372035	775	C		12365500	12365897		151	H	tggtgctgtgactcggat	H	GTG				12366633	12367892	0.86	2	5	2	0	cykcqksgqqakec	43	scsicagphwksdc	6	12367920	12368192	0.8	0	0	12	2	0	12368193	12370621	0.69	6	6	2	0	0	0	0	0
10610	1325	5LTR PBS MA CA NC Prot RT IN 3LTR	4	14177600	14171559	813	C		14177600	14177139	5.63	0	H	tggtctcttcacacagac			TGGTCTCTTCACACaGAC	K	TTT	14176612	14175380	0.86	3	5	3	0	cykyqksghqakec	39	lrpicvgphwksdc	1	14175376	14175080	0.85	0	0	10	3	0	14175079	14172352	0.72	4	6	3	0	0	0	0	0
10610	1329	5LTR PBS MA CA NC Prot RT IN PPT	4	16999370	17005596	620	C		16999370	16999823		40	H	tggtgccatgactcggat	H	GTG				17000547	17001632	0.92	4	3	2	1	cykcqksghqakec	52		0	0	0	0	0	0	11	3	-1	17001916	17004692	0.7	5	6	2	0	0	0	0	0
10610	1336	5LTR PBS MA CA NC Prot RT IN 3LTR	4	20637601	20631393	719	C		20637601	20637191	6.34	81	H	tggtgccgtgactcggat	H	GTG				20637125	20635283	0.73	9	4	1	1	cykcwksgywakec	49		0	0	0	0	0	0	16	2	-1	20635017	20632174	0.69	6	10	1	0	0	0	0	0
10610	1343	5LTR PBS MA CA NC Prot RT IN	4	24325046	24330621	620	C		24325046	24325349		25	H	tggtgtcgtgactcggat			TGGTGTCGTGACTCGGAT	H	GTG	24326102	24327285	0.88	4	3	3	-1	cykcqksdhqakec	39	pcpicagphwksdc	1	24327333	24327641	0.77	0	1	30	2	-1	24327644	24331504	0.55	13	17	1	0	0	0	0	0
10610	1407	5LTR PBS MA CA NC Prot IN 3LTR	4	54886215	54891726	373	C		54886215	54886691	9.66	0	F	tggtgctgaagacccggg	F	GAA				54887217	54888369	0.92	6	5	2	0	cfkcqksghzakec	38		0	0	0	0	0	0	-1	0	0	0	0	0	0	0	0	0	0	0	0	0
10610	1414	MA CA NC Prot RT IN	4	59162044	59158457	347	C		0	0										59162068	59160743	0.83	3	4	2	0	cfkcqkschwdkec	33	pcpisagphwksdc	9	59160739	59160413	0.76	0	0	12	0	0	59160409	59158138	0.74	8	4	1	0	0	0	0	0
10610	1419	PBS MA CA NC Prot IN TM 3LTR	4	62635256	62629289	472	C	162745202>162744434	0	0		91	H	tggtgccgtgactcggat	H	GTG				62635187	62633395	0.71	3	3	0	0	cytcrksghwakeh	35		0	0	0	0	0	0	13	3	0	62633116	62630810	0.65	6	7	0	0	0	0	0	0
10610	1455	5LTR PBS MA CA NC Prot RT IN TM 3LTR	4	71897480	71902991	402	C		71897480	71897597	22.88	0	W	tggtttcttcacacggac			TGGTtTCTTCACACGGAC	K	TTT	71898167	71899707	0.87	6	1	2	1	cfkcqkpgpwasec	45		0	71899711	71900046	0.72	0	1	4	3	0	71900047	71900616	0.69	2	2	3	71901146	71902387	0.91	3	2
10610	1484	PBS MA CA NC Prot RT IN	4	84431555	84426933	736	C		0	0		146	F	tggtgccgaaacccggga			TGGTGCcGAAACCCGGGA	F	GAA	84431161	84429429	0.84	2	1	3	0	cfkcgneghlskqc	58		0	84429425	84428976	0.61	0	2	15	0	0	84428975	84426091	0.64	9	6	3	0	0	0	0	0
10610	1489	5LTR PBS MA CA NC Prot RT IN 3LTR	4	87395903	87401673	638	C		87395903	87396379	6.14	30	H	tggtgccatgactcggat	H	GTG				87396980	87398087	0.91	5	3	3	1	cykcqksghwtkec	57		0	0	0	0	0	0	10	1	-1	87398527	87400845	0.71	9	1	3	0	0	0	0	0
10610	1496	5LTR PBS MA CA NC Prot RT IN 3LTR	4	90891530	90885935	557	C		90891530	90891218	5.28	1	H	tggtgccatgactcctat			TGGTGCCATGACTCctAT	H	GTG	90891141	90889221	0.71	4	3	2	-1	cykfqksghrakec	40	phpicvgphwksdc	3	90889173	90888878	0.79	1	0	22	1	-1	90888877	90885920	0.62	9	13	3	0	0	0	0	0
10610	1513	5LTR PBS MA NC Prot RT IN 3LTR	4	93198799	93192642	832	C		93198799	93198348	4.01	49	H	tggtgccctgactcggat	H	GTG				93198258	93195901	0.66	11	2	2	0	cykcqksdhqakec	42	pcpicvgphwkldc	0	93195849	93195547	0.77	0	0	27	2	0	93195546	93191832	0.54	10	17	2	0	0	0	0	0
10610	1514	PBS MA CA NC Prot RT IN TM PPT	4	93365350	93359331	370	CD		0	0		33	H	tggtgccatgactcggat	H	GTG				93365264	93363501	0.72	5	5	2	0	cytcrksghrakec	57		0	0	0	0	0	0	17	0	0	93362875	93360434	0.64	11	6	3	0	0	0	0	0
10610	1519	5LTR PBS MA CA NC Prot RT IN 3LTR	4	95310432	95304075	781	C		95310432	95310018	7.75	21	H	tggtgccgtgacttggat	H	GTG				95309930	95308008	0.73	8	3	2	0	cykcwksghrvkec	51		0	0	0	0	0	0	12	2	1	95307719	95304608	0.66	5	7	3	0	0	0	0	0
10610	1535	5LTR PBS MA CA NC Prot RT IN	4	101918509	101914063	549	C		101918509	101917324		200	H	tggtgctgtgactcagat	H	GTG				101918145	101916169	0.75	5	6	1	0	cfkcgksghwvkec	67		0	0	0	0	0	0	19	0	0	101916041	101912710	0.61	12	7	3	0	0	0	0	0
10610	1577	5LTR PBS MA CA NC Prot RT IN 3LTR	4	118173263	118178945	751	C	232366283>232365712	118173263	118173665	5.96	142	H	tggtgctgtgactcggat	H	GTG				118173738	118175729	0.72	7	5	1	0	cykcqksghqaeec	51	pcpicvephwksdc	2	0	0	0	0	0	33	1	0	118176036	118179765	0.54	18	15	1	0	0	0	0	0
10610	1584	5LTR PBS MA CA NC Prot RT IN PPT 3LTR	4	120914792	120920833	912	C		120914792	120915281	6.24	148	H	tggtgctgtgactcggat	H	GTG				120915361	120917417	0.68	8	5	1	0	ccmcqksghwakec	53		0	0	0	0	0	0	20	1	0	120917940	120920895	0.61	10	10	1	0	0	0	0	0
10610	1594	5LTR PBS MA CA NC Prot RT IN TM PPT	4	128438257	128431789	714	C	129620573>129621256	128438257	128437908		81	H	tggtgccgtgactccgat			TGGTGCCGTGACTCcGAT	H	GTG	128437102	128435875	0.86	6	5	3	1	cykcqksghwakec	63		0	128435871	128435440	0.67	0	0	13	1	0	128435439	128432913	0.71	4	9	1	0	0	0	0	0
10610	1613	5LTR PBS MA CA NC Prot RT IN 3LTR	4	134190081	134184726	790	C		134190081	134189676	7.23	147	H	tggtgccgtgactcagat	H	GTG				134189337	134188121	0.85	5	4	1	0	cytcqksghqakec	52		0	134188073	134187681	0.68	0	1	19	0	0	134187678	134185105	0.62	7	12	2	0	0	0	0	0
10610	1620	5LTR PBS MA CA NC RT IN 3LTR	4	134933367	134939536	738	C		134933367	134933776	4.17	97	H	tggtgctgtgacttggat	H	GTG				134934565	134935673	0.89	4	3	0	0	cykcqksghqakec	52		0	0	0	0	0	0	18	0	0	134936211	134939203	0.65	8	10	0	0	0	0	0	0
10610	1624	5LTR PBS MA CA NC Prot RT IN	4	136095620	136089501	603	C		136095620	136093577		148	H	tggtgccgtgactcagat	H	GTG				136093764	136091729	0.69	6	3	1	0		0	cykcqksdhqakec	55	136091681	136091289	0.69	0	1	20	1	0	136091288	136088189	0.57	7	13	1	0	0	0	0	0
10610	1629	5LTR MA CA NC Prot RT IN SU TM PPT 3LTR	4	137531561	137539804	1205	C		137531561	137531658	10.2									137532309	137533905	0.87	3	3	2	1	yfkcqksghwalkc	38		0	137533909	137534244	0.76	0	0	9	3	0	137534248	137537409	0.73	6	3	3	137537702	137539449	0.91	9	3
10610	1637	5LTR PBS MA CA NC Prot RT IN PPT	4	139848968	139856009	617	C		139848968	139849386		80	H	tggtgccgtgactcggat	H	GTG				139850279	139851480	0.88	3	3	1	0	cykcqksghqakec	53		0	139851491	139851916	0.6	0	1	19	1	0	139851917	139854890	0.61	6	13	1	0	0	0	0	0
10610	1639	MA CA NC Prot RT IN PPT 3LTR	4	141135678	141140939	395	C		0	0										141135972	141137151	0.9	2	1	3	0	cykcqksghqakec	52	pcpicvgphwksdc	1	141137155	141137546	0.71	1	0	18	3	-1	141137547	141140287	0.63	7	11	2	0	0	0	0	0
10610	1653	5LTR PBS MA CA NC Prot RT IN TM PPT	4	152739236	152733055	758	C		152739236	152738258		0	W	tggagggcaagaaccccc						0	0	0	0	0	2	0		0	cykcqksdhqakec	52	152736966	152736599	0.66	1	0	18	2	-1	152736598	152733979	0.65	7	11	1	0	0	0	0	0
10610	1664	5LTR PBS MA CA NC Prot RT IN	4	157030341	157024852	418	C		157030341	157029975		15	H	cggtgccgtgactcagat						157029099	157027902	0.89	5	2	2	-1	cykcqksdhqakec	40	pcpicagphwksdc	2	0	0	0	0	0	29	1	0	157027515	157024271	0.57	11	18	1	0	0	0	0	0
10610	1665	5LTR PBS MA CA NC Prot RT IN 3LTR	4	157521348	157527187	767	C		157521348	157521799	3.1	90	H	tggtgccgtgactcggat	H	GTG				157521863	157523778	0.69	7	3	2	-1	cytcrksghwakew	31		0	0	0	0	0	0	23	1	-1	157524323	157527366	0.58	8	15	3	0	0	0	0	0
10610	1676	5LTR PBS MA CA NC Prot RT IN	4	163630443	163635903	678	C		163630443	163630730		38	H	tggtgccgtgacttggat	H	GTG				163630809	163632708	0.69	8	4	3	-1	chkcqksghqakec	40	pcpicvgphwkldc	1	163632756	163633052	0.8	0	0	31	2	0	163633053	163636585	0.57	12	19	2	0	0	0	0	0
10610	1687	5LTR PBS MA CA NC Prot RT IN SU PPT	4	167441852	167447781	646	C	32716332>32715799	167441852	167442252		79	H	tggtgcagtgactcggat			TGGTGCaGTGACTCGGAT	H	GTG	167442914	167444018	0.9	4	3	1	-1	cykcqksghqakec	52		0	0	0	0	0	0	13	3	1	167444565	167446766	0.72	6	7	1	0	0	0	0	0
10610	1688	5LTR PBS MA CA NC Prot IN TM PPT	4	167637276	167644651	565	CD	20126152>20125692	167637276	167637727		78	H	tggtgccgtgactcggat	H	GTG				167637806	167639795	0.67	7	2	2	0	cytcwksghwakec	62		0	0	0	0	0	0	12	0	0	167640084	167642381	0.67	6	6	0	0	0	0	0	0
10610	1702	5LTR PBS MA CA NC Prot RT IN	4	171598911	171603758	664	C	36796356>36797123	171598911	171599197		84	H	tggtgccatgactcagat	H	GTG				171599883	171600954	0.89	4	5	2	0	cykcqksghqakec	53	pcpicagphwkldc	2	171601174	171601407	0.78	0	0	25	2	0	171601408	171604358	0.62	10	15	2	0	0	0	0	0
10610	1708	MA CA NC Prot RT IN PPT 3LTR	4	172911219	172906207	391	C		0	0										172911723	172910411	0.78	7	9	1	0	cykcrksghwakec	62		0	172910383	172910112	0.81	1	0	23	1	-1	172910111	172906685	0.6	13	10	3	0	0	0	0	0
10610	1711	5LTR PBS MA CA NC Prot RT IN 3LTR	4	173883510	173876804	751	C	143658669>143658264	173883510	173883048	6.8	87	H	tggtgccatgactcagat	H	GTG				173882041	173880742	0.85	5	4	1	0	cykcwisghwakec	43		0	0	0	0	0	0	15	0	0	173880269	173877495	0.7	7	8	1	0	0	0	0	0
10610	1717	5LTR PBS MA CA NC Prot RT IN TM PPT	4	176388186	176381404	822	C		176388186	176387837		139	H	tggtgccgtgactcagat	H	GTG				176387051	176385863	0.88	3	3	1	0	cykcqksdhqakec	39		0	176385816	176385521	0.75	1	0	14	1	1	176385520	176383156	0.69	7	7	2	176383142	176381385	0.74	9	9
10610	1721	5LTR PBS CA NC Prot RT IN PPT	4	179128274	179134919	872	C	115826513>115824640	179128274	179128687		147	H	tggtgctgtgactcggat	H	GTG				179129540	179130620	0.89	3	4	2	0	cykcqkfghqakec	49		0	0	0	0	0	0	11	2	1	179130909	179133713	0.73	6	5	3	0	0	0	0	0
10610	1734	5LTR PBS MA CA NC Prot RT IN SU	4	186970751	186964732	633	C	93193022>93193090	186970751	186970432		141	H	tggtgccgtgactcagat	H	GTG				186969850	186968755	0.91	3	5	2	-1	cykcrqsghqakdc	52		0	0	0	0	0	0	25	1	-1	186968455	186965802	0.63	9	16	3	0	0	0	0	0
10610	1735	5LTR PBS MA CA NC Prot RT IN TM	4	187168738	187162302	1078	C		187168738	187168371		200	H	tggtgctgtgactcagat	H	GTG				187167826	187166522	0.85	6	4	1	1	cfkcqksgqwakec	52		0	187166469	187166047	0.63	0	0	7	2	-1	187166041	187163426	0.72	5	2	1	0	0	0	0	0
10610	1737	5LTR PBS MA CA NC Prot RT IN PPT 3LTR	4	190406557	190400142	634	C		190406557	190406117	5.24	19	H	tggtgccatgactcggat	H	GTG				190405098	190404006	0.92	3	3	2	0	cytcrksghwakec	52		0	0	0	0	0	0	22	0	0	190403717	190400935	0.62	12	10	2	0	0	0	0	0
10610	1758	5LTR PBS MA CA NC Prot RT IN	5	12668616	12663700	516	C		12668616	12667713		101	H	tggtgccgtgactcggat	H	GTG				12667132	12666040	0.91	5	2	1	0	cytcrksghwakec	54		0	0	0	0	0	0	20	1	-1	12665494	12662607	0.61	11	9	3	0	0	0	0	0
10610	1764	5LTR PBS MA CA NC Prot RT IN PPT	5	16420078	16426199	471	C	93252995>93254434	16420078	16420488		34	H	tggtgccatgactcggat	H	GTG				16421368	16422467	0.92	4	3	1	1	cykcqksghqakec	54		0	0	0	0	0	0	22	2	1	16422905	16425736	0.59	12	10	3	0	0	0	0	0
10610	1766	CA NC Prot IN SU PPT 3LTR	5	18535821	18544124	466	C		0	0										18535093	18536217	0.84	9	2	0	0	cytcrksghwakec	54	phpicvgphzksec	4	0	0	0	0	0	14	3	0	18536668	18538706	0.7	6	8	0	0	0	0	0	0
10610	1788	MA CA NC Prot RT IN	5	28047433	28050951	378	C		0	0										28047063	28048257	0.86	5	2	1	0	cskzrksghwtkec	33	pcpicagphwksdc	2	0	0	0	0	0	15	0	0	28048379	28051817	0.65	11	4	3	0	0	0	0	0
10610	1852	5LTR PBS MA CA NC Prot IN PPT 3LTR	5	56318138	56312279	473	CD		56318138	56317895	9.88	0	P	tggagactggtcccctgt						56317312	56316142	0.91	1	5	0	0	cfkcwksghwakec	61	pcpisagphwkldc	2	0	0	0	0	0	6	0	0	56315945	56313894	0.73	3	3	0	0	0	0	0	0
10610	1882	5LTR PBS MA CA NC Prot RT IN SU	5	75653070	75659165	639	C	92966178>92964105	75653070	75653514		142	H	tggtgccgtgactcagat	H	GTG				75654431	75655593	0.9	5	3	1	0	cytcrksghqakec	41		0	0	0	0	0	0	21	0	0	75655812	75658524	0.63	13	8	1	0	0	0	0	0
10610	1891	5LTR PBS NC Prot RT IN TM PPT	5	81249173	81256423	709	CD	97419854>97428791	81249173	81249511		33	H	tggtgccatgactcggat	H	GTG				81250346	81251532	0.89	3	3	3	0	cykcqksghqakec	54	prpicagphwksdc	5	81251535	81251971	0.69	1	2	13	0	0	81251972	81254296	0.71	3	10	1	0	0	0	0	0
10610	1914	5LTR CA NC Prot RT IN	5	97770452	97775106	410	C	47182661>47181734	97770452	97771247										97771169	97772317	0.9	3	2	1	-1		0		0	97772733	97773077	0.73	0	1	10	3	0	97773081	97776609	0.67	7	3	3	0	0	0	0	0
10610	1916	5LTR PBS MA CA NC Prot RT IN	5	98352658	98347822	636	C	61406654>61408209	98352658	98352227		0	F	tggtgccgaagacccagg			TGGTGCaGAAGACCCcGG	F	GAA	98352157	98350385	0.77	9	4	1	-1	pfkcqksghwakec	42		0	98350108	98349875	0.74	0	0	13	3	1	98349871	98346847	0.67	8	5	1	0	0	0	0	0
10610	1922	5LTR PBS CA NC Prot IN 3LTR	5	100651179	100656312	407	CD		100651179	100651355	9.52	0	H	tggtctcttcacacagac			TGGTCTCTTCACACaGAC	K	TTT	100651862	100653100	0.89	5	3	0	0	cykcqksrhqakec	37		0	0	0	0	0	0	13	2	0	100653499	100655509	0.71	8	5	0	0	0	0	0	0
10610	1925	5LTR PBS MA CA NC Prot RT IN 3LTR	5	103406182	103399335	1117	C	43193227>43188316	103406182	103405731	1.33	149	H	tggtgccgtgactcagat	H	GTG				103405641	103403172	0.64	8	3	3	0	cytcrksghwakec	53		0	0	0	0	0	0	15	3	0	103403003	103400164	0.68	3	12	3	0	0	0	0	0
10610	1926	5LTR PBS MA CA NC Prot RT IN 3LTR	5	103367411	103373015	802	C		103367411	103367820	4.66	79	H	tggtgccgtgactcggat	H	GTG				103368578	103369767	0.86	3	4	1	-1	cykcqksdhqakec	40	pcpicvgphwksdc	3	103369815	103370195	0.69	0	1	19	3	1	103370200	103373094	0.61	8	11	1	0	0	0	0	0
10610	1936	5LTR MA CA NC Prot RT SU TM 3LTR	5	107909913	107902671	474	CD		107909913	107909813	47.53									107909001	107907546	0.93	1	5	3	0	cykcrksgrwakkc	46		0	0	0	0	0	0	11	0	0	107907089	107905080	0.71	9	2	3	107905137	107904017	0.96	1	4
10610	1959	PBS MA CA NC Prot RT IN	5	116387506	116381935	489	C	14273956>14271333	0	0		28	H	tggtgccgtgacttggat	H	GTG				0	0	0	0	0	3	-1		0	cykcqksdhqakec	55	116385272	116385003	0.82	0	0	28	2	-1	116385002	116381473	0.56	15	13	1	0	0	0	0	0
10610	1960	5LTR PBS MA CA NC RT IN	5	118288514	118283779	470	CD		118288514	118287460		75	H	tggtgccgtgactcggat	H	GTG				118287418	118286156	0.87	4	4	0	0	cfkcwksghwakec	61	scpicagphwksnc	2	0	0	0	0	0	21	0	0	118285430	118282201	0.67	12	9	0	0	0	0	0	0
10610	1966	5LTR PBS MA CA NC Prot RT	5	121814827	121811647	426	C	62631214>62632029	121814827	121814471		86	H	tggtgccgtgactcggat	H	GTG				121813785	121812688	0.92	4	3	1	0	cymzrksghwakec	30		0	0	0	0	0	0	25	1	0	121812399	121809245	0.59	14	11	1	0	0	0	0	0
10610	1968	5LTR PBS NC Prot IN SU TM PPT 3LTR	5	121960017	121952630	880	C	71003913>71002397	121960017	121959660	4.24	84	H	tggtgccgtgactcggat	H	GTG				121959037	121957951	0.91	5	4	1	-1	cykcwksghwakec	63		0	0	0	0	0	0	11	3	0	121957482	121955257	0.74	9	2	0	121954959	121953210	0.96	1	6
10610	1972	5LTR PBS MA CA NC Prot IN PPT	5	123639564	123645528	442	C		123639564	123639903		0	H	tggtgccgtgactcgctc						0	0	0	0	0	0	0	llqvpesghqakec	7		0	123642011	123642292	0.78	0	0	13	3	0	123642294	123644529	0.69	10	3	0	0	0	0	0	0
10610	1973	5LTR PBS MA CA NC Prot RT 3LTR	5	123832728	123838433	512	C		123832728	123833137	7.35	2	H	tggtgccatgactcggat	H	GTG				123833973	123835220	0.87	4	4	1	1	cykcwksghztkew	23		0	123835273	123835545	0.8	0	0	23	2	0	123835546	123838429	0.63	11	12	2	0	0	0	0	0
10610	1975	5LTR PBS MA CA NC RT IN PPT	5	124307919	124302020	800	C	3722704>3720970	124307919	124307519		141	H	tggtgccgtgactcagat	H	GTG				124307440	124305557	0.75	7	3	0	0	cykcqksghwakec	51		0	0	0	0	0	0	15	0	0	124305397	124302760	0.69	11	4	0	0	0	0	0	0
10610	1982	5LTR PBS MA CA NC Prot RT IN PPT	5	126181186	126174254	639	C	161377760>161377252	126181186	126180937		101	H	tggtgccgtgactcggat	H	GTG				126179733	126178516	0.89	4	3	1	-1	cytcwksghwakec	47		0	126178476	126178027	0.63	0	1	16	3	0	126178021	126175593	0.65	8	8	3	0	0	0	0	0
10610	1999	MA CA NC Prot RT IN	5	135879312	135876630	300	C		0	0										135879784	135878690	0.93	4	3	2	0	cfvcqksghwakec	52		0	0	0	0	0	0	27	0	0	135878401	135875679	0.6	9	18	2	0	0	0	0	0
10610	2000	5LTR PBS MA CA NC Prot RT IN 3LTR	5	135906905	135900906	712	C		135906905	135906498	6.63	72	H	tggtgccatgactcagat	H	GTG				135905504	135904372	0.89	3	5	1	0	fymcqksghwakec	28		0	0	0	0	0	0	30	0	0	135904140	135900637	0.56	13	17	2	0	0	0	0	0
10610	2038	5LTR PBS MA CA NC Prot RT IN 3LTR	5	162761358	162767591	690	C	141139472>141140049	162761358	162761724	9.89	0	H	tggtgccatgacttggat			TGGTGCCaTGACTTGGAT	H	GTG	162762274	162763374	0.91	6	3	1	0	clkcgksghwakec	59		0	0	0	0	0	0	17	0	0	162763865	162766462	0.68	11	6	2	0	0	0	0	0
10610	2076	5LTR PBS MA CA NC Prot RT IN 3LTR	6	12667517	12673243	536	C		12667517	12667808	5.82	0	H	tggtaccatgactcggat			TGGTaCCATGACTCGGAT	H	GTG	12668868	12670082	0.87	4	4	2	1	chkcqksghwakec	56		0	12670135	12670523	0.63	1	1	21	3	0	12670525	12673428	0.61	11	10	3	0	0	0	0	0
10610	2080	5LTR PBS MA CA NC Prot RT IN 3LTR	6	16265126	16259246	801	C		16265126	16264716	2.68	133	H	tggtgccgtgactcagat	H	GTG				16263705	16262501	0.88	5	3	1	-1	cykcqksghqakec	53		0	16262483	16262058	0.64	0	1	20	3	0	16262057	16259493	0.64	9	11	3	0	0	0	0	0
10610	2107	5LTR PBS CA NC Prot RT IN TM 3LTR	6	29220585	29213254	1227	C		29220585	29220144	8.88	0	F	tggtgccgaagacctggg			TGGTGCtGAAGACCcGGG	F	GAA	29219497	29218243	0.89	1	1	1	-1	cfkcrksghwakec	52		0	29218186	29217926	0.82	0	0	17	3	0	29217925	29214737	0.71	7	10	3	29214446	29213860	0.94	2	0
10610	2129	5LTR PBS CA NC Prot RT IN SU TM 3LTR	6	40836465	40829128	1192	C		40836465	40836063	7	0	K	tggtctcttcacatggac	K	TTT				40836899	40835205	0.77	5	10	1	0	cfkcqksghwakec	49	pcpicagthwksdc	9	40835201	40834867	0.77	1	0	6	1	-1	40834864	40831758	0.73	2	4	3	40831460	40829725	0.96	1	2
10610	2144	5LTR PBS MA CA NC Prot RT IN 3LTR	6	51803023	51809230	754	C		51803023	51803487	5.63	5	F	tggtcctcagaccaagga						51804200	51805439	0.87	6	5	1	1	yykcwksghwakec	50		0	51805474	51805932	0.61	0	0	15	2	0	51805938	51808385	0.72	9	6	2	0	0	0	0	0
10610	2151	5LTR PBS MA CA NC Prot RT	6	55881417	55877965	443	C		55881417	55880998		80	H	tggtgccgtgactcggat	H	GTG				0	0	0	0	0	1	0	cykcwksgpgpgna	22		0	0	0	0	0	0	22	0	0	55878486	55874820	0.59	11	11	1	0	0	0	0	0
10610	2164	5LTR PBS MA CA NC Prot RT IN 3LTR	6	62310091	62316179	689	C		62310091	62310541	6.43	0	F	tggtgccgaagacccggg			TGGTGCcGAAGACCCGGG	F	GAA	62311222	62312318	0.9	3	3	2	0	cyecqksgcwakec	32		0	62312322	62312819	0.59	0	1	10	2	0	62312821	62315314	0.71	5	5	2	0	0	0	0	0
10610	2166	5LTR PBS IN SU TM PPT 3LTR	6	63295950	63301626	709	C		63295950	63296279	5.52	20	H	tggtaccgtgactcggat			TGGTaCCGTGACTCGGAT	H	GTG	0	0	0	0	0	0	0		0		0	0	0	0	0	0	12	0	0	63296291	63299021	0.7	8	4	0	63299319	63301070	0.96	0	5
10610	2167	5LTR PBS MA CA NC Prot RT IN 3LTR	6	63501651	63507382	760	C		63501651	63501954	10.93	39	H	tggtgccatgactcggat	H	GTG				63502650	63503868	0.84	5	5	1	0	cyecqksghqtkec	47		0	63503916	63504308	0.68	0	0	17	0	0	63504309	63506576	0.72	10	7	3	0	0	0	0	0
10610	2171	5LTR PBS MA CA NC Prot RT IN 3LTR	6	64660153	64666426	738	C		64660153	64660495	8.28	0	H	tggtgccctgacttggat			TGGTGCCcTGACTTGGAT	H	GTG	64661027	64662143	0.9	4	1	1	0	cfkcqksghwakec	61		0	0	0	0	0	0	17	0	0	64662403	64665550	0.67	6	11	1	0	0	0	0	0
10610	2187	5LTR PBS MA CA NC Prot RT IN SU TM PPT 3LTR	6	68599261	68590926	1203	C		68599261	68598999	9.09	7	F	tggtgccgaaagcccggg						68598686	68596965	0.83	5	3	3	-1	cfkrzkpghwakec	41	pcpacagphwksdc	6	0	0	0	0	0	10	2	-1	68596776	68593445	0.68	3	7	1	68593211	68591568	0.93	4	1
10610	2199	5LTR PBS MA CA NC Prot RT IN TM PPT	6	72463534	72457400	647	C		72463534	72463073		132	H	tggtgctgtgactcggat	H	GTG				72462762	72461585	0.88	4	3	2	1	cykcqksdhwakec	38	pcpicagphwksdc	2	0	0	0	0	0	12	3	0	72461355	72458912	0.69	7	5	3	0	0	0	0	0
10610	2213	5LTR PBS MA CA NC Prot RT IN SU TM 3LTR	6	78376119	78367924	1327	C	35027244>35026474	78376119	78375903	0.92	92	H	tggtgccgtgactcggat	H	GTG				78375239	78373661	0.69	8	1	1	0	cymcrksghwakec	53		0	0	0	0	0	0	5	1	0	78373114	78370390	0.75	2	3	1	78370087	78368340	0.99	1	0
10610	2225	5LTR PBS CA NC Prot RT IN SU TM PPT	6	81225520	81217518	931	C	45537596>45538406	81225520	81225109		200	H	tggtgctgtgactcagat	H	GTG				81224530	81223411	0.89	4	4	1	0	cykcqksghwakec	64		0	0	0	0	0	0	20	0	0	81223122	81219913	0.64	6	14	3	0	0	0	0	0
10610	2226	5LTR PBS MA CA NC Prot RT IN	6	81362894	81358435	694	C		81362894	81361774		200	H	tggtgctgtgactcagat	H	GTG				81362040	81360903	0.89	4	3	1	1	czkcqksghwakec	48		0	0	0	0	0	0	17	2	-1	81360328	81358079	0.74	9	8	1	0	0	0	0	0
10610	2259	5LTR PBS CA NC Prot RT IN	6	91385314	91379736	389	C		91385314	91384143		0	L	tggtctgaggtgcctgac						91384409	91383205	0.89	4	4	1	0	cytcrksghwakec	54		0	91383157	91382900	0.81	0	0	37	1	0	91382899	91379224	0.52	12	25	1	0	0	0	0	0
10610	2263	5LTR PBS MA CA NC Prot RT IN PPT	6	95269328	95262917	510	C	33626172>33631822	95269328	95268878		25	H	tggtgccttgactcggat			TGGTGCCtTGACTCGGAT	H	GTG	95268805	95266962	0.7	8	6	1	0	cytcwksghwakec	50		0	0	0	0	0	0	18	1	0	95266762	95264084	0.64	8	10	1	0	0	0	0	0
10610	2275	5LTR PBS MA CA NC Prot RT IN PPT 3LTR	6	102550262	102556750	806	C		102550262	102550360	40.82	72	H	tggtgctgtgacttggat	H	GTG				102551089	102552290	0.84	4	5	1	0	cykcqksghqakec	39		0	102552294	102552629	0.73	0	0	11	1	-1	102552630	102555237	0.72	5	6	3	0	0	0	0	0
10610	2295	5LTR PBS MA CA NC Prot RT IN PPT 3LTR	6	114749500	114743602	818	C	15145479>15149908	114749500	114749010	6.98	141	H	tggtgctgtgactcggat	H	GTG				114747969	114746704	0.86	5	4	1	0	cytcrksghwakec	54		0	0	0	0	0	0	25	1	-1	114746602	114743283	0.56	9	16	3	0	0	0	0	0
10610	2303	5LTR PBS MA CA NC Prot RT IN 3LTR	6	117986363	117979950	779	C		117986363	117985926	4.8	0	F	tggtgccaaagacccggg			TGGTGCcaAAGACCCGGG	F	GAA	117985361	117984145	0.9	6	5	1	-1	yfkcrksghwamec	42		0	0	0	0	0	0	17	3	1	117983726	117980236	0.65	9	8	1	0	0	0	0	0
10610	2314	5LTR PBS CA NC Prot RT IN	6	121246190	121252265	690	C		121246190	121246382		152	H	tggtgctgtgactcggat	H	GTG				121247238	121248808	0.91	1	2	1	-1		0	cykcqksdhqakec	54	121248856	121249242	0.62	0	1	36	3	-1	121249245	121252920	0.5	16	20	2	0	0	0	0	0
10610	2325	5LTR PBS MA CA NC Prot RT IN 3LTR	6	123909162	123903475	748	C	63296307>63298179	123909162	123908749	4.4	69	H	tggtgccgcgactcagat			TGGTGCCGcGACTCAGAT	H	GTG	123907904	123906711	0.89	4	2	3	-1	cykcqksghqakec	54	prpictephwksdc	6	123906663	123906369	0.78	1	0	35	2	1	123906368	123902400	0.49	14	21	3	0	0	0	0	0
10610	2331	5LTR PBS MA CA NC Prot RT IN 3LTR	6	127169991	127175601	789	C		127169991	127170421	1.39	91	H	tggtgccgtgactcggat	H	GTG				127171163	127172391	0.85	3	7	2	-1	cykcqksdhqakec	43	pcpicagphwksdc	7	0	0	0	0	0	17	1	0	127172779	127175283	0.65	7	10	1	0	0	0	0	0
10610	2334	5LTR PBS MA CA NC Prot RT IN PPT	6	130513426	130520240	715	C		130513426	130513871		83	H	tggtgccgtgactcggat	H	GTG				130513922	130515971	0.71	5	4	1	0	cykcqksghwakec	52	prpicagphwkldc	2	0	0	0	0	0	16	0	0	130516116	130518986	0.62	9	7	3	0	0	0	0	0
10610	2338	5LTR PBS MA CA NC Prot RT IN 3LTR	6	131644436	131650285	688	C	7016279>7014683	131644436	131644893	5.47	23	H	tggtgccgtgacttggat	H	GTG				131645830	131646991	0.89	2	3	1	-1	cykcqksdhqakec	41	pcpicagphwksdc	2	0	0	0	0	0	28	3	0	131647423	131650598	0.56	11	17	3	0	0	0	0	0
10610	2342	5LTR PBS MA CA NC Prot RT IN SU	6	132221824	132228863	468	C		132221824	132223399		31	H	tggtgccatgactcggat	H	GTG				132224076	132225336	0.87	5	4	2	0	yytcrqsghwakec	45	prpicvgphwksdc	5	0	0	0	0	0	28	0	0	132225713	132229354	0.54	14	14	2	0	0	0	0	0
10610	2345	5LTR PBS MA CA NC Prot RT IN 3LTR	6	137388271	137381427	584	C	138330209>138329323	137388271	137387853	6.08	12	H	tggtgccgtgattcggat			TGGTGCCGTGAtTCGGAT	H	GTG	137386971	137385802	0.91	5	5	1	1	cykcqksghwakec	52		0	0	0	0	0	0	12	2	-1	137385309	137382226	0.73	8	4	1	0	0	0	0	0
10610	2356	5LTR PBS MA CA NC Prot RT IN SU TM PPT 3LTR	6	141774077	141781814	1152	C		141774077	141774358	4.78	146	H	tggtgccgtgactcagat	H	GTG				141775209	141776409	0.86	4	4	1	1	cykcqksghqakec	53	pcpicagphwksdc	1	0	0	0	0	0	7	2	-1	141776827	141779218	0.72	4	3	1	141779517	141781264	0.97	1	2
10610	2358	5LTR PBS MA CA NC Prot RT IN 3LTR	6	142336786	142343226	701	C	101115525>101118490	142336786	142337256	4.07	13	H	tggtgccatgactcggat	H	GTG				142337328	142339288	0.69	10	2	1	-1	cymcrksghwakec	54		0	0	0	0	0	0	18	3	-1	142339835	142342542	0.61	6	12	2	0	0	0	0	0
10610	2366	5LTR PBS MA CA NC Prot RT IN	6	145429797	145425200	532	C		145429797	145429213		20	H	tggtgccatgactcggat	H	GTG				145428748	145427563	0.88	2	4	1	-1	cykcqksghqarec	58		0	145427545	145427220	0.74	1	0	26	3	-1	145427219	145424197	0.6	10	16	2	0	0	0	0	0
10610	2371	5LTR PBS MA CA NC Prot RT 3LTR	6	148960908	148966646	598	C	53647250>53645997	148960908	148961317	3.67	0	H	tggtgccatgactcgcat			TGGTGCCATGACTCgcAT	H	GTG	148961337	148963439	0.7	8	5	1	0	cykcqksghqakec	54	lhpicvgphwksdc	0	148963443	148963738	0.78	1	0	19	0	0	148963739	148966942	0.6	9	10	1	0	0	0	0	0
10610	2381	5LTR PBS MA CA NC Prot RT SU	6	158127496	158121395	464	C		158127496	158127125		0	K	tggtcccttcacatggac			TGGTCcCTTCACATGGAC	K	TTT	158126183	158125053	0.9	5	4	2	0	cykcwksghzakec	50		0	158125049	158124522	0.54	0	2	22	0	0	158124521	158121636	0.62	8	14	3	0	0	0	0	0
10610	2386	5LTR PBS MA CA NC Prot RT IN SU TM PPT 3LTR	6	159310195	159301427	1017	C		159310195	159309801	4.13	0	F	tggtgccaaagacctggg						159308920	159307453	0.93	4	1	2	-1	cfkcqkpghwasec	59		0	0	0	0	0	0	11	1	0	159306957	159304197	0.72	9	2	1	159304078	159302003	0.93	3	0
10610	2387	5LTR PBS MA CA NC Prot RT IN 3LTR	6	160649683	160655355	696	C		160649683	160650082	7.29	8	H	tggttccgtgactcggat			TGGTtCCGTGACTCGGAT	H	GTG	160650741	160651939	0.89	3	4	2	-1	cykcqqsglwakec	39		0	0	0	0	0	0	13	1	1	160652366	160655080	0.68	7	6	2	0	0	0	0	0
10610	2388	5LTR PBS MA CA NC Prot RT IN 3LTR	6	160713346	160707642	676	C		160713346	160712944	5.72	24	H	tggtgccgtgacttggat	H	GTG				160712084	160710881	0.89	3	3	3	-1	cyrcqksghqakec	58		0	160710833	160710538	0.78	1	0	14	2	-1	160710537	160707969	0.66	6	8	1	0	0	0	0	0
10610	2394	5LTR PBS MA CA NC Prot RT IN 3LTR	6	165078983	165073155	618	C		165078983	165078672	8.39	0	K	tggtctcttcacagggac			TGGTCTCTTCACAgGGAC	K	TTT	165078596	165076444	0.72	7	3	2	0	cyrcqksghqakec	57	prpicagthwksdc	8	165076387	165076121	0.81	0	0	23	0	0	165076120	165072938	0.59	10	13	1	0	0	0	0	0
10610	2432	5LTR PBS MA CA NC Prot RT IN PPT 3LTR	7	17453687	17460387	879	C	103318170>103317070 103314831>103313609	17453687	17454121	7.44	0	K	tggtctcttcacatggac	K	TTT				17454653	17455891	0.88	3	5	3	0	cfkcqksghwakec	49	pcpthaethwksdc	15	0	0	0	0	0	15	0	0	17456095	17459419	0.67	10	5	2	0	0	0	0	0
10610	2434	5LTR PBS MA CA NC Prot RT IN 3LTR	7	20160332	20166180	615	C	147599040>147599040 147596647>147595512	20160332	20160790	5.71	2	L	tggtgccaggactcggat			TGGTGCCAgGACTCGGAT	H	GTG	20161451	20162680	0.87	5	3	2	1	cykcqksghrakec	60	prpicvgphwksdc	3	0	0	0	0	0	15	3	1	20163107	20165267	0.69	9	6	1	0	0	0	0	0
10610	2439	5LTR PBS MA CA NC Prot RT IN 3LTR	7	22742977	22748933	892	C		22742977	22743385	1.96	0	H	tggtgccatgactcgaat			TGGTGCCATGACTCgaAT	H	GTG	22744130	22745335	0.88	3	4	1	0	cykcwksghcakec	36		0	22745388	22745756	0.66	0	1	10	1	0	22745757	22748096	0.71	5	5	1	0	0	0	0	0
10610	2440	5LTR PBS MA CA NC Prot RT IN	7	22953033	22957328	396	C		22953033	22953772		0	P	tggggacacctgcctgat						22953990	22955201	0.88	3	4	2	0	cfkcwksghwakec	45	pcpicagphwksdc	0	22955211	22955648	0.66	0	0	11	0	0	22955651	22957778	0.74	7	4	1	0	0	0	0	0
10610	2444	5LTR PBS MA CA NC Prot RT IN	7	24436110	24440687	523	C		24436110	24437224		81	H	tggtgccgtgactcggat	H	GTG				24437146	24438344	0.91	3	3	3	0	cykcwksghcakec	53	pcpicagphwkldc	1	0	0	0	0	0	18	0	0	24438776	24441238	0.67	10	8	2	0	0	0	0	0
10610	2446	5LTR PBS MA CA NC Prot IN 3LTR	7	26069433	26063813	765	C		26069433	26068984	2.7	74	H	tggtgccgtgactcggat	H	GTG				26068258	26067091	0.9	4	3	0	0	cykcqksdhqakec	40	pcpicagphwkldc	0	0	0	0	0	0	21	0	0	26066917	26064147	0.59	7	14	0	0	0	0	0	0
10610	2450	5LTR PBS MA CA NC Prot RT IN SU TM PPT 3LTR	7	29824608	29832090	1224	C	135882016>135880894	29824608	29824954	2.59	139	H	tggtgccgtgactcagat	H	GTG				29825079	29826911	0.75	5	3	2	-1	cykcqksdhqakec	38	pcpicagphwksdc	1	29826929	29827327	0.7	0	0	13	1	1	29827329	29829778	0.65	7	6	2	29829791	29831462	0.98	3	4
10610	2452	MA CA NC Prot RT IN	7	30519654	30523820	545	C		0	0										30520107	30521284	0.89	3	4	1	0	cfkcqksghwakec	50		0	30521288	30521635	0.76	0	0	17	1	0	30521636	30524154	0.7	9	8	1	0	0	0	0	0
10610	2454	5LTR PBS MA CA NC Prot RT IN	7	31511988	31507644	646	C		31511988	31511576		5	H	tggtgccctgacttggat			TGGTGCCcTGACTTGGAT	H	GTG	31511134	31509871	0.86	4	4	1	0	cykckksghqakec	46		0	31509843	31509478	0.65	0	1	8	1	1	31509476	31507275	0.73	5	3	2	0	0	0	0	0
10610	2459	5LTR PBS MA CA NC Prot RT IN 3LTR	7	34345184	34339749	786	C		34345184	34344749	2.76	142	H	tggtgccgtgactcagat	H	GTG				0	0	0	0	0	2	0		0	cykcqksdhqakec	54	34343021	34342671	0.63	0	2	20	0	0	34342668	34340071	0.66	12	8	1	0	0	0	0	0
10610	2474	5LTR PBS MA CA NC Prot IN TM PPT	7	42916003	42909412	412	CD		42916003	42915522		6	H	tggtaccgtgactcggat			TGGTaCCGTGACTCGGAT	H	GTG	42914688	42913490	0.9	3	3	0	0	cykcqksdhqakec	38	pcpicagphwksdc	0	0	0	0	0	0	17	1	0	42913316	42911019	0.66	8	9	0	0	0	0	0	0
10610	2518	CA NC Prot RT IN TM PPT	7	64140373	64146939	667	C	21110100>21110491	0	0										64139985	64141471	0.91	4	1	1	-1	cfkchknshwakec	35	pcpvcagphwksdc	1	64141528	64141776	0.77	0	0	19	3	0	64141779	64144984	0.7	12	7	3	64145103	64146767	0.89	2	2
10610	2533	5LTR PBS MA CA NC Prot RT IN PPT	7	75410830	75418829	749	C		75410830	75412181		0	M	tggactcatctgacctct						75411830	75413719	0.87	7	5	1	0	cykczksghwakec	46	lcpicvgphwksec	6	0	0	0	0	0	12	1	0	75414104	75417579	0.71	7	5	1	0	0	0	0	0
10610	2534	5LTR PBS MA CA NC Prot IN PPT 3LTR	7	76969254	76975197	596	C		76969254	76969686	6.74	0	F	tggtgccgaagacccagg			TGGTGCaGAAGACCCcGG	F	GAA	76970233	76971409	0.88	3	6	0	0	llqcwksghwakec	35	pcpiyagphwksdc	3	0	0	0	0	0	12	0	0	76971850	76973947	0.76	9	3	0	0	0	0	0	0
10610	2543	5LTR PBS MA CA NC Prot RT IN 3LTR	7	83088984	83094701	774	C		83088984	83089436	3.79	85	H	tggtgccgtgattcagat			TGGTGCCGTGAtTCAGAT	H	GTG	83089508	83091324	0.72	6	2	1	0	cymcrksghwakec	53		0	0	0	0	0	0	32	0	0	83091840	83095295	0.54	14	18	3	0	0	0	0	0
10610	2565	5LTR PBS MA CA NC Prot RT IN PPT 3LTR	7	93269247	93274865	663	C		93269247	93269657	2.96	38	H	tggtgccgtgacttggat	H	GTG				93269747	93271639	0.74	7	2	1	0	cckcqksghwakec	58		0	93271698	93271970	0.81	0	0	21	1	0	93271971	93274899	0.63	10	11	1	0	0	0	0	0
10610	2577	5LTR PBS MA CA NC Prot RT SU TM PPT 3LTR	7	99320795	99327517	974	C		99320795	99321158	10.19	0	K	tggtctcttcacatggac	K	TTT				99321770	99323234	0.9	3	4	1	0	cfkcqkpghwaseg	38		0	0	0	0	0	0	4	0	0	99323729	99324474	0.76	1	3	2	99325375	99326942	0.91	6	4
10610	2585	5LTR PBS MA CA NC Prot RT IN 3LTR	7	106173928	106167618	592	C		106173928	106173660	9.7	0	S	tggtgccgacccaaaact						106173361	106172158	0.89	3	6	1	0	cykcwksghwakec	62		0	106172154	106171822	0.75	0	0	11	0	0	106171821	106168518	0.68	10	1	1	0	0	0	0	0
10610	2587	5LTR PBS CA NC Prot RT IN SU TM PPT 3LTR	7	106470121	106478749	1090	C		106470121	106470302	3.85	43	F	tggtgctgaaacccaaga			TGGTGCTGAAACCCaaGA	F	GAA	106471030	106472505	0.92	0	2	3	-1	cfkcqkpghwasec	61		0	106472562	106472963	0.72	0	0	13	2	1	106472968	106476325	0.71	8	5	3	106476623	106478367	0.93	3	5
10610	2595	5LTR PBS MA CA NC Prot RT IN 3LTR	7	109237611	109231878	835	C		109237611	109237253	6.76	151	H	tggtgccgtgactcagat	H	GTG				0	0	0	0	0	1	0		0	cykcqksdhqakep	35	0	0	0	0	0	13	1	1	109235183	109232716	0.69	9	4	2	0	0	0	0	0
10610	2599	5LTR PBS MA CA NC Prot RT IN TM	7	112879363	112871915	688	C		112879363	112878893		118	F	tggtgccgaaacccagga			TGGTGCCgAAACCCAGGA	F	GAA	112878815	112876917	0.73	7	0	2	-1	cykcqksdhqskec	38		0	112876869	112876573	0.82	0	0	38	1	0	112876572	112872860	0.49	9	29	1	0	0	0	0	0
10610	2603	5LTR MA CA NC Prot IN PPT 3LTR	7	116095778	116102433	424	C	150023200>150024331	116095778	116095870	44.94									116096208	116097881	0.74	7	2	0	0	cytcrksghwakec	51		0	0	0	0	0	0	26	0	0	116098187	116100962	0.56	13	13	0	0	0	0	0	0
10610	2609	5LTR PBS CA NC Prot RT IN TM PPT	7	119649233	119655855	683	C		119649233	119649685		98	H	tggtgccgtgactcggat	H	GTG				119650176	119651420	0.87	6	3	2	1	cykcqksghqakec	55	vmshhagphwkldc	4	0	0	0	0	0	17	3	1	119651565	119653995	0.67	8	9	1	0	0	0	0	0
10610	2611	5LTR MA CA NC Prot RT IN	7	120422774	120417843	507	C		120422774	120421651										0	0	0	0	0	2	1		0	cykcgksghrakec	67	0	0	0	0	0	15	3	0	120420298	120417451	0.69	6	9	3	0	0	0	0	0
10610	2612	5LTR PBS MA CA NC Prot IN PPT	7	120531295	120524951	444	CD	4389503>4389671	120531295	120531036		34	H	tggtgccatgactcggat	H	GTG				120530179	120529040	0.89	4	5	0	0	cyrcwksghzaqec	57		0	120528967	120528509	0.67	0	2	16	0	0	120528508	120526495	0.7	7	9	0	0	0	0	0	0
10610	2614	PBS MA CA NC Prot RT IN	7	121209319	121204875	802	C	35532577>35531284	0	0		200	H	tggtgctgtgactcagat	H	GTG				121208550	121207407	0.92	3	3	2	0	cykcqksghqakec	53		0	121207235	121206927	0.74	0	1	17	2	0	121206926	121204474	0.69	6	11	2	0	0	0	0	0
10610	2620	5LTR PBS MA CA NC Prot RT IN	7	124369211	124375412	650	C		124369211	124369611		146	H	tggtgccgtgactcagat	H	GTG				124369668	124371436	0.75	10	3	3	-1	cykcqksghqakec	40		0	0	0	0	0	0	41	2	1	124371974	124376342	0.48	18	23	3	0	0	0	0	0
10610	2623	5LTR PBS CA NC Prot IN	7	124904691	124900169	323	CD		124904691	124904158		30	H	tggtgccgtgacttggat	H	GTG				124903438	124902345	0.91	3	4	2	0	cykcqksghgakec	54		0	0	0	0	0	0	13	2	0	124901832	124899594	0.68	6	7	0	0	0	0	0	0
10610	2627	5LTR PBS MA CA NC RT IN PPT	7	125556196	125564916	689	C	47639063>47639232 47639707>47639967	125556196	125558530		49	F	tggtgccaaaaccgggga			TGGTGCCAAAACCgGGGA	F	GAA	125558115	125560011	0.74	9	5	0	0	cykcqksghwakec	64		0	0	0	0	0	0	14	0	0	125560291	125563382	0.71	4	10	0	0	0	0	0	0
10610	2628	5LTR PBS MA CA NC Prot RT IN 3LTR	7	125550019	125555795	654	C		125550019	125550469	4.88	0	H	tggtgccgtgactcgatc						125551293	125552386	0.9	3	3	1	0	cymcrksdhwakec	48		0	0	0	0	0	0	14	1	0	125552675	125555198	0.64	5	9	1	0	0	0	0	0
10610	2645	CA NC Prot RT IN SU	7	138049466	138054038	352	C		0	0										138048809	138049722	0.87	5	5	2	0	cfkchksghwprna	44	pcpicagphwksdc	1	138049757	138050188	0.66	0	0	14	2	-1	138050191	138052768	0.72	8	6	1	0	0	0	0	0
10610	2646	5LTR PBS MA CA NC Prot RT IN 3LTR	7	138013985	138019276	468	C	50200682>50199391	138013985	138014432	8.35	0	M	tgggagaccagtcccctg						138014992	138016202	0.89	2	5	1	0	cfkcqksghwaeec	59		0	0	0	0	0	0	12	1	0	138016628	138018957	0.67	9	3	1	0	0	0	0	0
10610	2658	5LTR PBS MA CA NC Prot RT IN 3LTR	7	142802210	142807597	632	C		142802210	142802588	5.05	104	F	tggtgccgaaacacggca						142802666	142804339	0.78	9	1	2	0	cfkcrksghwakec	50		0	142804374	142804707	0.71	1	0	-1	0	0	0	0	0	0	0	1	0	0	0	0	0
10610	2673	5LTR PBS CA NC Prot RT IN 3LTR	7	150004329	150010375	640	C	20794452>20797198	150004329	150004792	14.26	0	H	tggtgccatgacttggtt			TGGTGCCtTGACTTGGaT	H	GTG	150005325	150006906	0.9	1	4	1	1	zfkcrktghztkkc	30	pcptcagphwksdc	1	0	0	0	0	0	18	2	-1	150007226	150010685	0.62	7	11	1	0	0	0	0	0
10610	2687	5LTR PBS MA CA NC Prot RT IN TM PPT	8	5299704	5292893	783	C		5299704	5299419		75	H	tggtgctgtgactcggac			TGGTGCTGTGACTCGGAc	H	GTG	5299330	5297552	0.76	6	4	3	0	cykcqksghzakec	51		0	0	0	0	0	0	14	3	0	5297005	5294753	0.71	8	6	3	0	0	0	0	0
10610	2715	5LTR PBS MA CA NC Prot RT SU	8	7766826	7760737	443	C	63837511>63840947	7766826	7766375		31	H	tggtgccgtgacttggat	H	GTG				0	0	0	0	0	1	-1		0		0	7764150	7763878	0.8	0	0	19	3	0	7763877	7761382	0.64	10	9	3	0	0	0	0	0
10610	2724	5LTR PBS MA CA NC Prot RT IN 3LTR	8	8922711	8916391	676	C		8922711	8922273	8.95	37	H	tggtgccatgactcggat	H	GTG				8921449	8920334	0.91	2	6	1	1	cykcqksghwakec	51		0	0	0	0	0	0	9	2	1	8919792	8917238	0.74	4	5	3	0	0	0	0	0
10610	2729	5LTR PBS MA CA NC Prot RT IN PPT	8	10428574	10436042	875	C		10428574	10428991		137	H	tggtgccgtgactcagat	H	GTG				10430022	10431143	0.9	4	4	2	0	cykcqksghqakec	42		0	10431497	10431673	0.56	0	0	10	2	1	10431676	10434032	0.68	3	7	3	0	0	0	0	0
10610	2814	5LTR PBS MA CA NC Prot RT IN 3LTR	8	50332317	50338892	610	C		50332317	50332720	12.18	0	H	tggtgccatgacttggat			TGGTGCCaTGACTTGGAT	H	GTG	0	0	0	0	0	2	0	llqgqksghwakec	8		0	0	0	0	0	0	13	0	0	50334797	50338079	0.66	6	7	1	0	0	0	0	0
10610	2837	5LTR PBS MA NC Prot RT IN TM 3LTR	8	61224884	61217917	684	C	89086114>89087076	61224884	61224127	7.9	0	H	tggtgccatgacttggat			TGGTGCCaTGACTTGGAT	H	GTG	61223588	61222309	0.87	4	7	3	0	cfkcqksghwakec	49	pcpiyagphwksec	13	0	0	0	0	0	14	0	0	61222165	61218958	0.68	7	7	2	0	0	0	0	0
10610	2855	5LTR PBS MA NC Prot IN PPT 3LTR	8	72576900	72582685	628	C	115419513>115420784	72576900	72577263	8.59	88	H	tggtgccgtgactcggat	H	GTG				72577860	72578983	0.91	4	2	2	0	cfkcwksgywakec	47		0	0	0	0	0	0	21	2	0	72579230	72582622	0.67	8	13	0	0	0	0	0	0
10610	2867	5LTR PBS MA CA NC Prot IN 3LTR	8	80303920	80298339	573	CD		80303920	80303486	1.84	0	H	tggtgccgtgactcgaat			TGGTGCCGTGACTCgaAT	H	GTG	80302807	80301600	0.88	4	4	2	0	cytcwksghwakec	61		0	0	0	0	0	0	14	0	0	80301234	80299147	0.69	6	8	0	0	0	0	0	0
10610	2872	5LTR PBS MA CA NC Prot RT IN 3LTR	8	82816178	82810251	685	C		82816178	82815801	6.63	0	F	tggtgccaaagacccgga						82815263	82814032	0.89	4	1	1	0	cfkcqksghwakec	51	pcpicvgphwkwdc	4	0	0	0	0	0	13	0	0	82813877	82810726	0.66	9	4	2	0	0	0	0	0
10610	2876	5LTR PBS MA CA NC Prot RT IN	8	84423008	84418105	578	C		84423008	84422261		138	H	tggtgctgtgactcggat	H	GTG				84422666	84420660	0.69	5	5	3	1	chnyqksdhqakec	16	pcpicagphwksdc	4	84420613	84420221	0.66	0	1	17	1	0	84420220	84417704	0.71	7	10	1	0	0	0	0	0
10610	2879	5LTR PBS MA CA NC Prot RT IN 3LTR	8	85975066	85981385	823	C		85975066	85975470	5.22	144	H	tggtgcagtgactcagat			TGGTGCaGTGACTCAGAT	H	GTG	85975547	85977666	0.7	6	5	1	0	cykcwksghwakec	64		0	85977670	85978101	0.61	0	2	13	0	0	85978102	85980618	0.71	7	6	2	0	0	0	0	0
10610	2897	5LTR PBS MA CA NC Prot RT IN PPT	8	91108109	91101561	718	C		91108109	91107665		138	H	tggtgccgtgactcagat	H	GTG				91106901	91105716	0.89	6	1	3	-1	cykcqksdhqakec	41	pcpicagphwksdc	4	91105668	91105373	0.77	1	0	29	2	-1	91105372	91102007	0.56	9	20	1	0	0	0	0	0
10610	2909	5LTR PBS MA CA NC Prot RT IN 3LTR	8	98187250	98192981	460	C		98187250	98187703	7.27	0	S	tggtggatcaggggacct						98188575	98189735	0.91	5	3	1	-1	cymcrksghwakec	55		0	0	0	0	0	0	24	3	0	98190276	98193128	0.59	8	16	3	0	0	0	0	0
10610	2910	5LTR PBS MA CA NC Prot RT IN 3LTR	8	98212968	98218906	799	C		98212968	98213466	6.05	142	H	tggtgctgtgactcggat	H	GTG				98214419	98215653	0.86	5	3	1	-1	cytcrksghwakec	53		0	0	0	0	0	0	24	3	0	98215775	98219040	0.57	10	14	3	0	0	0	0	0
10610	2914	5LTR PBS CA NC Prot IN 3LTR	8	100955910	100961832	782	C		100955910	100956348	3.91	135	H	tggtgctgtgactcggat	H	GTG				100957349	100958441	0.92	3	3	0	0	cytcrksghwakec	52		0	0	0	0	0	0	18	2	0	100958730	100961476	0.61	5	13	0	0	0	0	0	0
10610	2917	5LTR PBS CA NC Prot IN PPT 3LTR	8	105298134	105304321	815	C		105298134	105298552	3.86	70	H	tggtgccgtgactcggat	H	GTG				105299437	105300505	0.91	3	4	0	0	cytcrksghwakec	52		0	0	0	0	0	0	13	2	0	105300794	105303131	0.68	9	4	0	0	0	0	0	0
10610	2926	5LTR PBS MA CA NC Prot RT IN TM PPT 3LTR	8	110313306	110319688	674	C		110313306	110313726	7.13	0	F	tggtgccgaagacccggg			TGGTGCcGAAGACCCGGG	F	GAA	110314292	110315434	0.85	2	5	3	0	cfkcwksshwakes	33	lspicvgphwksdc	1	0	0	0	0	0	13	0	0	110315443	110318064	0.7	8	5	1	0	0	0	0	0
10610	2930	5LTR PBS MA CA NC Prot RT IN 3LTR	8	113208212	113213617	763	C		113208212	113208489	6.88	152	H	tggtgccgtgactcagat	H	GTG				113208595	113210510	0.71	10	4	1	0	cyecqksghqakec	51		0	113210558	113210950	0.66	0	1	23	0	0	113210951	113214040	0.58	8	15	3	0	0	0	0	0
10610	2937	5LTR PBS MA CA NC Prot RT IN	8	115293822	115298742	525	C		115293822	115294372		44	H	tggtgccctgactcggat	H	GTG				115294466	115296672	0.67	9	2	1	1	cytcwksgnwtkec	36		0	0	0	0	0	0	14	2	0	115296846	115299144	0.66	5	9	2	0	0	0	0	0
10610	2940	5LTR PBS MA CA NC Prot RT IN	8	116224482	116230431	528	C		116224482	116224933		57	F	tggtgccgcaactcggat			TGGTGCCGcaACTCGGAT	H	GTG	116225023	116226798	0.72	6	4	2	-1	cytcrksgpwakec	41		0	0	0	0	0	0	24	1	0	116227086	116230765	0.55	11	13	1	0	0	0	0	0
10610	2959	5LTR PBS MA CA NC Prot RT IN 3LTR	8	129926681	129932563	805	C		129926681	129927111	7.23	146	H	tggtgctgtgactcggat	H	GTG				129927904	129929164	0.86	7	2	1	-1	chkcqkcghqakec	40		0	0	0	0	0	0	18	3	0	129929521	129931757	0.69	8	10	3	0	0	0	0	0
10610	2962	5LTR PBS MA CA NC Prot RT IN	8	132321826	132328515	502	C		132321826	132323584		138	H	tggtgccgtgactcagat	H	GTG				132323245	132324795	0.72	6	6	2	0	cykcqksdhwakec	52		0	0	0	0	0	0	35	2	0	132325230	132328963	0.53	20	15	2	0	0	0	0	0
10610	2963	5LTR PBS MA CA NC Prot RT IN TM PPT	8	132752992	132759408	937	C		132752992	132753400		200	H	tggtgctgtgactcagat	H	GTG				132754211	132755326	0.89	5	3	1	1	cykcqksghqakec	54		0	132755330	132755769	0.5	1	2	16	2	1	132755770	132758151	0.68	6	10	3	0	0	0	0	0
10610	2966	5LTR PBS MA CA NC Prot RT IN PPT 3LTR	8	136785270	136779418	782	C		136785270	136784815	5.79	92	H	tggtgccgtgactcggat	H	GTG				136783856	136782668	0.89	3	3	2	0	cykcqksdhqakec	29		0	136782620	136782315	0.75	0	2	32	0	0	136782313	136779145	0.55	11	21	2	0	0	0	0	0
10610	2972	5LTR PBS MA CA NC Prot RT IN 3LTR	8	138842692	138836874	782	C		138842692	138842395	7.88	90	H	tggtgccgtgactcggat	H	GTG				138842231	138840344	0.77	10	3	1	-1	cykcqksghqakec	38		0	138840296	138839916	0.68	0	1	14	3	1	138839911	138837515	0.69	7	7	1	0	0	0	0	0
10610	2983	5LTR PBS CA NC Prot RT IN	8	146185188	146180481	671	C		146185188	146184582		31	H	tgatgccgtgactcagat						146184161	146182905	0.86	7	2	1	1	cyrcqksghwanec	66	pcpicagphwksdc	4	146182852	146182484	0.69	0	0	14	2	-1	146182483	146180078	0.7	7	7	1	0	0	0	0	0
10610	2989	5LTR PBS MA CA NC Prot RT IN 3LTR	9	2275784	2281525	522	C	35134520>35134836	2275784	2276106	8.92	0	W	tggtctcttcacacggac	K	TTT				2276820	2277925	0.92	3	2	1	0	cykcqksghqakec	40		0	2277983	2278458	0.55	1	3	11	0	0	2278459	2280605	0.72	4	7	3	0	0	0	0	0
10610	2991	5LTR PBS MA CA NC RT IN	9	2509233	2514932	631	C	39245056>39256804	2509233	2510444		0	F	tggtgtctaatcactgct						2510643	2511861	0.91	2	2	0	0	cfkcwksghwdkec	48	cptcpaatpratgt	2	0	0	0	0	0	19	0	0	2512318	2515812	0.63	12	7	0	0	0	0	0	0
10610	3002	5LTR PBS MA CA NC Prot RT IN	9	10884595	10889539	856	C		10884595	10885673		200	H	tggtgctgtgactcagat	H	GTG				10885983	10887182	0.88	3	5	1	-1	cckcqksghwakec	56		0	10887229	10887642	0.73	0	0	12	3	-1	10887644	10889860	0.75	6	6	2	0	0	0	0	0
10610	3005	5LTR PBS MA CA NC Prot RT IN TM PPT	9	12948344	12954651	686	C		12948344	12948826		36	H	tggtgccatgactcggat	H	GTG				12949570	12950679	0.91	4	3	3	0	cymcrksghwakec	55		0	12950728	12951084	0.68	0	2	13	3	0	12951085	12953312	0.7	5	8	3	0	0	0	0	0
10610	3018	5LTR PBS MA CA NC Prot RT IN SU	9	22664084	22658533	742	C		22664084	22663662		200	H	tggtgctgtgactcagat	H	GTG				22663014	22661831	0.88	4	4	1	-1	cykcqksghqakec	40		0	22661798	22661404	0.66	1	0	20	3	-1	22661403	22658277	0.6	9	11	2	0	0	0	0	0
10610	3024	5LTR PBS MA CA NC Prot RT IN TM 3LTR	9	25288287	25294096	965	C		25288287	25288586	5.5	102	H	tggtgccgtgactcggat	H	GTG				25288936	25290014	0.91	3	4	3	-1	cykcwksghwakec	47		0	0	0	0	0	0	18	2	0	25290299	25293420	0.68	7	11	2	0	0	0	0	0
10610	3025	5LTR PBS MA CA NC Prot RT IN TM 3LTR	9	25668973	25675212	875	C		25668973	25669324	8.81	151	H	tggtgctgtgactcggat	H	GTG				25670164	25671383	0.86	5	5	3	0	cykceksgqlakec	46	prpicagthzksdc	2	25671387	25671755	0.64	0	3	16	0	0	25671757	25674416	0.7	6	10	2	0	0	0	0	0
10610	3042	5LTR PBS MA CA NC Prot RT IN SU TM 3LTR	9	31326351	31334692	1122	C		31326351	31326749	6.28	43	H	tggtgccgtgacttggat	H	GTG				31327631	31328756	0.91	3	4	2	0	cykcqksghwaker	47		0	0	0	0	0	0	15	2	0	31329037	31331916	0.72	8	7	2	31332299	31334082	0.96	3	2
10610	3046	MA CA NC Prot RT IN SU PPT	9	32168562	32162648	457	C		0	0										32168997	32167783	0.87	7	5	2	0	cckcqksghwakec	52		0	32167730	32167458	0.81	0	0	14	0	0	32167457	32165174	0.7	9	5	1	0	0	0	0	0
10610	3068	5LTR PBS MA CA NC Prot RT IN 3LTR	9	72025195	72019483	512	C		72025195	72024803	9.24	0	P	tgggggatcaatcccctg						72024159	72022898	0.86	3	5	1	0	cykcqksghqakec	51		0	72022870	72022514	0.67	0	1	13	0	0	72022509	72020289	0.71	6	7	2	0	0	0	0	0
10610	3070	5LTR PBS MA CA NC Prot RT IN TM PPT	9	76700703	76708718	714	C		76700703	76701855		136	H	tggtgccgtgactcagat	H	GTG				76701834	76702923	0.92	3	3	2	-1	cytcqksghwakec	54		0	0	0	0	0	0	24	1	-1	76703208	76706622	0.56	8	16	3	0	0	0	0	0
10610	3072	5LTR PBS MA CA NC Prot RT IN PPT 3LTR	9	77972507	77966074	825	C		77972507	77972094	8.7	144	H	tggtgccgtgactcagat	H	GTG				77971189	77970034	0.9	4	5	2	0	chkcqksghqtkec	42	pcpicagphwksdc	2	0	0	0	0	0	11	0	0	77969801	77967224	0.67	4	7	3	0	0	0	0	0
10610	3076	5LTR PBS MA CA NC Prot RT IN 3LTR	9	80795610	80801736	661	C		80795610	80796019	6.1	0	H	tggtgccatgactcggat	H	GTG				80796966	80798196	0.9	4	5	3	0	cykcqksghqakec	53	pcpicagphwksdc	2	0	0	0	0	0	11	3	0	80798356	80801459	0.61	6	5	3	0	0	0	0	0
10610	3083	5LTR PBS MA CA NC Prot RT IN 3LTR	9	83624273	83630192	744	C		83624273	83624392	13.33	6	H	tggtgccgtgacttggat	H	GTG				83625165	83626266	0.89	4	4	1	0	cykcqksghqakec	52		0	0	0	0	0	0	12	1	-1	83626786	83629333	0.72	3	9	3	0	0	0	0	0
10610	3089	5LTR PBS MA NC Prot RT IN SU TM PPT 3LTR	9	88073281	88081783	1051	C		88073281	88073612	2.71	69	H	tggtgccatgactcagat	H	GTG				88074812	88075905	0.93	3	3	3	0	cdtcrksghwakec	53		0	0	0	0	0	0	9	0	0	88076190	88079170	0.71	3	6	2	88079468	88081245	0.98	1	1
10610	3107	5LTR PBS MA CA NC Prot RT IN TM PPT	9	94834170	94840680	939	C		94834170	94834745		0	F	tggggatgcccactgagg						94834660	94836361	0.83	6	3	3	1	cfkcqkpghwakec	51	kpcpcvgphwksdc	6	94836372	94836698	0.75	0	0	13	1	0	94836699	94839797	0.72	7	6	1	0	0	0	0	0
10610	3109	5LTR PBS MA CA NC Prot RT IN PPT 3LTR	9	96109854	96115619	605	C		96109854	96110312	3.32	23	H	tggtgccatgactcggat	H	GTG				96111138	96112231	0.93	3	3	2	0	cytcrksghwakec	54		0	0	0	0	0	0	23	2	0	96112751	96115694	0.6	11	12	2	0	0	0	0	0
10610	3113	5LTR PBS MA CA NC Prot RT IN 3LTR	9	97302153	97307792	806	C		97302153	97302580	3.12	27	H	tggtgccatgactcggat	H	GTG				97303375	97304558	0.89	5	3	1	-1	cykcqksdhqakec	39	pcpicagphwksdc	4	97304606	97305049	0.6	0	1	19	3	-1	97305055	97307443	0.64	8	11	2	0	0	0	0	0
10610	3118	5LTR PBS MA CA NC Prot RT IN	9	99976963	99983043	534	C		99976963	99977249		101	H	tggtgccgtgactcggat	H	GTG				99978161	99979469	0.9	6	5	1	0	cytcrksghwakec	54		0	0	0	0	0	0	31	1	0	99980004	99983894	0.51	9	22	1	0	0	0	0	0
10610	3120	5LTR PBS MA CA NC Prot RT IN	9	101033464	101029096	574	C		101033464	101032846		0	N	tggcgagtcaattgcggg						101032609	101031466	0.91	3	5	1	-1	cykcrksghzakec	41		0	101031462	101030827	0.48	0	2	23	3	1	101030825	101027983	0.62	12	11	1	0	0	0	0	0
10610	3122	5LTR PBS MA NC Prot RT IN PPT 3LTR	9	102432049	102438180	721	C		102432049	102432508	4.57	33	H	tggtgccgtgacttggat	H	GTG				102432604	102434752	0.71	7	3	3	-1	cytcwksghwakec	63		0	102434773	102435243	0.55	0	3	24	2	-1	102435244	102438534	0.57	9	15	1	0	0	0	0	0
10610	3123	5LTR PBS MA CA NC Prot RT IN PPT	9	102908826	102901741	778	C		102908826	102908388		148	H	tggtgctgtgactcggat	H	GTG				102907467	102906364	0.92	2	3	1	0	cykcrtsghrdkec	49		0	0	0	0	0	0	12	1	1	102905846	102903084	0.7	2	10	2	0	0	0	0	0
10610	3151	5LTR PBS MA CA NC Prot RT IN PPT 3LTR	9	118607208	118601456	778	C		118607208	118606757	2.66	146	H	tggtgctgtgactcggat	H	GTG				118605962	118604783	0.89	5	3	1	0	cytcrksghwakec	53		0	0	0	0	0	0	16	1	0	118604583	118601899	0.64	8	8	1	0	0	0	0	0
10610	3155	5LTR PBS MA CA NC Prot RT IN 3LTR	9	121253675	121247909	770	C	8928095>8927610	121253675	121253224	5.09	86	H	tggtgccgtgactcggat	H	GTG				121253135	121251251	0.71	9	2	2	0	cytcqksghwakec	51		0	0	0	0	0	0	19	0	0	121251049	121248356	0.64	9	10	2	0	0	0	0	0
10610	3156	5LTR PBS MA CA NC Prot IN TM PPT 3LTR	9	124552256	124559006	1011	C		124552256	124552687	4.4	46	H	tggtgccgtgactcggat	H	GTG				124553498	124555076	0.91	3	2	0	0	cfkcqksghwakec	59		0	124555080	124555406	0.86	0	0	8	1	0	124555407	124557802	0.71	5	3	0	124557896	124558433	0.99	1	0
10610	3158	5LTR PBS MA CA NC RT IN 3LTR	9	125298430	125292872	717	C		125298430	125298010	6.07	33	H	tggtgccatgactcggat	H	GTG				125297359	125296301	0.93	3	5	0	0	cykcqksghqatey	35		0	0	0	0	0	0	11	0	0	125295759	125293514	0.73	3	8	0	0	0	0	0	0
10610	3162	5LTR PBS CA NC Prot RT IN	9	128843023	128837900	508	C		128843023	128841379		0	M	tgggcaaatttccaccct						128841400	128840166	0.87	3	5	1	0	cykcqksghqakec	37		0	0	0	0	0	0	12	0	0	128839776	128837354	0.7	6	6	3	0	0	0	0	0
10610	3180	5LTR PBS MA CA NC Prot RT IN TM	10	1391326	1397682	641	C		1391326	1391612		147	H	tggtgccgtgactcagat	H	GTG				0	0	0	0	0	2	0		0	cykcqksghrakec	58	0	0	0	0	0	12	0	0	1393572	1396136	0.64	6	6	3	1396103	1397842	0.77	8	5
10610	3191	5LTR PBS MA CA NC Prot RT IN	10	6677503	6671581	553	C		6677503	6677054		79	H	tggtgccgtgactcggat	H	GTG				6676964	6674819	0.7	9	3	2	0	cymcrksghwakec	54		0	0	0	0	0	0	29	0	0	6674428	6670540	0.51	17	12	1	0	0	0	0	0
10610	3209	5LTR PBS MA CA NC Prot RT IN 3LTR	10	26005326	26011852	895	C		26005326	26005758	5.86	141	H	tggtgctgtgactcggat	H	GTG				26006590	26007721	0.91	3	5	2	1	cykcrksghwakgc	46		0	0	0	0	0	0	15	3	0	26008268	26011166	0.7	4	11	3	0	0	0	0	0
10610	3215	5LTR PBS IN SU TM PPT 3LTR	10	27754239	27759868	630	C		27754239	27754691	4.19	100	H	tggtgctgtgactcagat	H	GTG				0	0	0	0	0	0	0		0		0	0	0	0	0	0	7	0	0	27755015	27757206	0.67	3	4	0	27757503	27759251	0.97	4	1
10610	3257	5LTR PBS MA CA NC Prot RT IN 3LTR	10	55926419	55932258	824	C		55926419	55926877	4.01	105	H	tggtgccgtgactcggat	H	GTG				55926977	55928861	0.7	7	2	2	-1	cytcrksghwakec	52		0	0	0	0	0	0	28	1	0	55929146	55932609	0.56	11	17	1	0	0	0	0	0
10610	3261	5LTR PBS MA CA NC Prot RT IN	10	57731470	57736636	535	C		57731470	57731653		90	H	tggtgccgtgactcggat	H	GTG				57732195	57733357	0.88	3	5	2	0	yfkcqksghzvnec	29	pcpicvgphwksdc	4	0	0	0	0	0	22	2	0	57733931	57737099	0.59	11	11	2	0	0	0	0	0
10610	3274	5LTR PBS MA CA NC Prot RT IN 3LTR	10	60627091	60620753	716	C		60627091	60626639	3.31	70	H	tggtgccgtgactcggat	H	GTG				60625239	60624165	0.92	4	2	1	1	cytcwksghwakeg	41		0	0	0	0	0	0	18	2	0	60623877	60621132	0.6	7	11	2	0	0	0	0	0
10610	3305	5LTR PBS MA CA NC Prot RT IN PPT 3LTR	10	84817264	84823121	759	C		84817264	84817633	9.46	0	F	tggtgccgaagacccagg			TGGTGCaGAAGACCCcGG	F	GAA	84818141	84819331	0.89	5	2	1	-1	cfkcpksghwakec	63		0	84819369	84819740	0.74	0	0	9	3	0	84819741	84821877	0.76	8	1	3	0	0	0	0	0
10610	3316	5LTR PBS MA CA NC Prot RT IN TM	10	91044477	91051520	703	C		91044477	91044875		83	H	tggtgccgtgactcggat	H	GTG				91045663	91046887	0.89	6	4	1	1	cfkcqksghwakec	49		0	0	0	0	0	0	11	2	0	91047289	91049951	0.72	7	4	2	0	0	0	0	0
10610	3320	5LTR PBS CA NC Prot IN 3LTR	10	92054731	92060497	752	C		92054731	92055174	4.75	82	H	tggtgccgtgactccgat			TGGTGCCGTGACTCcGAT	H	GTG	92056029	92057123	0.91	4	4	2	0	cytcqksghwaker	33		0	92057127	92057591	0.54	0	2	15	2	0	92057592	92059652	0.68	6	9	0	0	0	0	0	0
10610	3321	5LTR PBS MA CA NC Prot RT IN PPT	10	92567045	92574286	726	C		92567045	92567479		151	H	tggtgccgtgactcagat	H	GTG				92568453	92569641	0.9	5	3	3	-1	cykcqksghqakec	40	srpicagphwksdc	6	0	0	0	0	0	23	2	0	92569813	92572955	0.61	11	12	2	0	0	0	0	0
10610	3322	5LTR PBS MA CA NC Prot RT IN PPT	10	93066977	93060359	578	C		93066977	93066676		40	H	tggtgccgtgacttggat	H	GTG				93065748	93064503	0.87	4	6	1	1	cykcqksghwakec	50		0	93064450	93064154	0.79	0	0	13	2	0	93064153	93061821	0.72	8	5	2	0	0	0	0	0
10610	3341	5LTR PBS MA CA NC Prot RT IN TM 3LTR	10	102140677	102148155	527	C		102140677	102141062	7.06	0	F	tggtgctgaagacccagg			TGGTGCTGAAGACCCaGG	F	GAA	102142499	102143848	0.78	2	9	2	-1	ffkcwksghwakec	40		0	0	0	0	0	0	11	1	-1	102144124	102147347	0.71	5	6	3	102146861	102147637	0.95	2	0
10610	3342	CA Prot RT IN TM PPT	10	102949352	102944030	548	C		0	0										0	0	0	0	0	0	0		0		0	102948718	102948064	0.7	3	0	11	0	0	102948062	102945209	0.73	7	4	3	0	0	0	0	0
10610	3346	5LTR PBS MA CA NC Prot RT IN TM 3LTR	10	104965237	104973300	1155	C		104965237	104965510	6.57	96	H	tggtgccatgactcagat	H	GTG				104966186	104967797	0.9	1	1	3	0	cfkcqksghwakec	49	pcpicagthwksdc	11	104967801	104968486	0.74	0	0	10	3	0	104968487	104971818	0.72	3	7	3	104972352	104972973	0.85	4	1
10610	3349	5LTR PBS MA CA NC Prot IN SU TM PPT 3LTR	10	107782815	107776513	706	C		107782815	107782421	2.28	0	H	tggtgtcgtgacttggat			TGGTGTCGTGACTTGGAT	H	GTG	107781858	107780403	0.76	4	5	0	0	cykrqksghqakec	35		0	107780377	107780303	0.88	0	0	-1	2	0	0	0	0	0	0	0	107778870	107777125	0.96	2	3
10610	3363	5LTR PBS MA CA NC Prot RT IN 3LTR	10	118240173	118246047	1020	C		118240173	118240613	8.53	69	H	tggtgccgtgactcggat	H	GTG				118240683	118242622	0.73	6	3	1	1	cckcqksghqtkey	27		0	118242670	118242963	0.8	0	0	13	2	0	118242964	118245249	0.71	8	5	2	0	0	0	0	0
10610	3383	5LTR PBS CA NC Prot RT IN 3LTR	11	3669220	3674859	533	C		3669220	3669529	5.2	40	H	tggtgccctgactcagat			TGGTGCCcTGACTCAGAT	H	GTG	3670390	3671626	0.87	5	6	2	0	cykcrksghwakey	48		0	3671674	3671970	0.74	0	2	19	0	0	3671971	3674806	0.62	8	11	2	0	0	0	0	0
10610	3393	5LTR PBS MA NC Prot RT IN TM	11	6097123	6090336	811	C		6097123	6096657		141	H	tggtgctgtgactcggat	H	GTG				6095548	6094340	0.88	4	4	3	0	cymcwksghwakec	48		0	6094292	6093900	0.71	0	0	19	3	0	6093899	6091335	0.64	8	11	3	6091328	6089931	0.77	6	8
10610	3401	5LTR PBS MA CA NC Prot RT IN	11	7939454	7933160	558	C		7939454	7939014		83	H	tggtgccgtgactcggat	H	GTG				7938189	7936959	0.86	5	5	2	0	cytcqksghwarec	66		0	0	0	0	0	0	32	2	-1	7936553	7932811	0.52	13	19	1	0	0	0	0	0
10610	3411	5LTR MA CA NC Prot RT IN	11	18663369	18669594	399	C		18663369	18666237										18665806	18667037	0.88	6	3	1	0	cckcqksghwakec	56		0	18667085	18667417	0.76	0	0	23	0	0	18667418	18670747	0.64	13	10	1	0	0	0	0	0
10610	3417	5LTR PBS CA NC Prot RT IN 3LTR	11	23211324	23205483	741	C		23211324	23210844	4.6	74	H	tggtgccgtgactcggat	H	GTG				23209950	23208915	0.9	2	3	1	0	cytcwksghwakzc	35		0	23208885	23208331	0.43	0	4	16	0	0	23208326	23206078	0.66	8	8	3	0	0	0	0	0
10610	3430	5LTR PBS MA CA NC Prot RT IN PPT 3LTR	11	27656486	27650622	679	C		27656486	27656029	3.29	74	H	tggtgccgtgactcggat	H	GTG				0	0	0	0	0	1	-1		0	chkcqksdhqakec	46	0	0	0	0	0	16	3	0	27653730	27651058	0.62	5	11	3	0	0	0	0	0
10610	3449	5LTR PBS MA CA NC Prot RT IN TM 3LTR	11	39755669	39762609	859	C		39755669	39756103	5.56	0	M	tggtgccaaagacccagg						39756192	39758412	0.74	8	4	1	0	cfkcqksghwakey	36	pcpicagthwksdc	9	0	0	0	0	0	12	0	0	39758840	39762294	0.66	8	4	2	0	0	0	0	0
10610	3466	5LTR PBS MA CA NC Prot RT IN TM PPT	11	49348393	49341718	872	C		49348393	49348026		102	H	tggtgctgtgattcggat			TGGTGCTGTGAtTCGGAT	H	GTG	49347560	49346373	0.85	2	6	1	0	cfkcrkfghwakec	53		0	0	0	0	0	0	17	0	0	49345858	49343271	0.72	9	8	3	49343267	49340492	0.44	7	16
10610	3520	5LTR PBS MA CA NC Prot RT SU TM PPT 3LTR	11	63220152	63226789	748	C		63220152	63220368	7.37	0	M	tggctcaaaaagctccct						63221196	63222836	0.76	8	7	1	1	cykzwksghwakec	40		0	63222870	63223181	0.73	0	2	4	2	0	63223182	63223989	0.7	2	2	2	63224631	63226364	0.94	2	10
10610	3526	5LTR PBS CA NC Prot RT IN 3LTR	11	67527160	67532841	504	C		67527160	67527568	5.39	4	G	tggtgcagtgactgggat			TGGTGCgGTGACTaGGAT	H	GTG	67528408	67529581	0.9	3	4	2	-1	chkcqksghqakec	40		0	0	0	0	0	0	17	1	1	67529779	67532771	0.61	13	4	2	0	0	0	0	0
10610	3553	5LTR PBS CA NC Prot RT IN TM	11	77791882	77800774	671	C		77791882	77792345		38	H	tggtgctatgacttggat			TGGTGCTaTGACTTGGAT	H	GTG	77792841	77794458	0.88	1	5	2	-1	cfkcqksgqwakec	51		0	77794506	77794793	0.73	0	1	10	1	0	77794794	77797447	0.69	5	5	1	0	0	0	0	0
10610	3562	5LTR PBS MA CA NC Prot RT IN PPT	11	81517367	81523851	683	C		81517367	81517604		88	H	tggtgccgtgactcggat	H	GTG				81518498	81519617	0.9	4	2	1	0	cykcqksghqakec	40		0	81519828	81520172	0.65	0	0	17	0	0	81520175	81522938	0.7	5	12	3	0	0	0	0	0
10610	3565	5LTR PBS MA CA NC Prot RT IN PPT	11	81736434	81742991	442	C		81736434	81736895		0	T	tgggggacctcccttggg						81737479	81738775	0.85	4	3	1	0	cykcqksghwarec	70		0	0	0	0	0	0	18	0	0	81738897	81742129	0.6	5	13	3	0	0	0	0	0
10610	3566	5LTR PBS MA CA NC Prot RT IN 3LTR	11	83159577	83153215	922	C		83159577	83159217	7.35	77	H	tggtgccatgactcagat	H	GTG				0	0	0	0	0	1	0	cykcqksghqvkef	20		0	83157145	83156874	0.79	1	0	13	0	0	83156873	83153928	0.71	5	8	1	0	0	0	0	0
10610	3586	5LTR PBS MA CA NC Prot RT IN 3LTR	11	89114472	89120727	968	C		89114472	89114839	11.02	62	H	tggtgctgtgatttggat			TGGTGCTGTGAtTTGGAT	H	GTG	89115387	89116496	0.91	4	5	1	-1	cfkcqksghwakec	61		0	0	0	0	0	0	14	3	1	89117038	89119609	0.72	6	8	1	0	0	0	0	0
10610	3599	5LTR PBS MA CA NC Prot RT IN SU PPT	11	94079127	94088739	561	C		94079127	94079275		83	H	tggtgccatgactcagat	H	GTG				94079363	94081320	0.72	9	2	1	-1	cykcqksghwakec	48		0	0	0	0	0	0	28	3	0	94081746	94084948	0.59	14	14	3	0	0	0	0	0
10610	3601	5LTR PBS MA CA NC Prot RT IN PPT	11	94374767	94381215	718	C		94374767	94375185		142	H	tggtgctgtgactcggat	H	GTG				94375249	94377236	0.69	9	4	1	-1	rykcqksdhqakec	20		0	94377277	94377573	0.75	0	2	20	3	0	94377574	94380539	0.61	8	12	3	0	0	0	0	0
10610	3602	MA CA NC Prot RT IN PPT 3LTR	11	94757884	94752372	594	C		0	0										0	0	0	0	0	1	0		0		0	94756958	94756593	0.68	0	0	17	0	0	94756592	94753681	0.71	6	11	1	0	0	0	0	0
10610	3604	5LTR PBS MA CA NC Prot RT IN SU TM PPT 3LTR	11	95042624	95050771	1452	C		95042624	95042857	1.71	145	H	tggtgccgtgactcagat	H	GTG				0	0	0	0	0	3	0		0	lykcqksdhqakec	29	0	0	0	0	0	6	0	0	95045656	95048284	0.75	1	5	2	95048583	95050330	0.98	1	2
10610	3627	5LTR PBS MA CA NC Prot RT IN 3LTR	11	102780363	102774726	845	C		102780363	102780229	7.52	88	H	tggtgccatgactcagat	H	GTG				102779299	102778082	0.85	4	9	2	0	cykcqksghzakec	38		0	102778034	102777750	0.81	0	0	15	2	0	102777747	102775330	0.7	9	6	2	0	0	0	0	0
10610	3658	5LTR PBS MA CA NC Prot RT IN SU TM PPT 3LTR	11	122417439	122426307	1393	C		122417439	122417730	6.51	143	H	tggtgctgtgactcggat	H	GTG				122418523	122420074	0.91	1	5	3	-1	cfkcqksghwakec	61		0	122420083	122420447	0.73	1	0	6	2	1	122420450	122423648	0.73	3	3	3	122423947	122425694	0.96	1	5
10610	3663	5LTR PBS MA CA NC Prot RT IN 3LTR	11	123741587	123736032	841	C		123741587	123741376	10.1	92	H	tggtgccgtgactcggat	H	GTG				123740795	123739564	0.87	3	4	1	0	cykcqksghqakgc	38	phpicagphwksdc	4	0	0	0	0	0	17	1	1	123739404	123736817	0.66	5	12	2	0	0	0	0	0
10610	3672	5LTR PBS MA CA NC Prot RT IN TM PPT	11	127644790	127637892	650	CD		127644790	127644388		79	H	tggtgccgtgactcggat	H	GTG				127643462	127642220	0.87	5	3	3	0	cykcqksghqakec	52	pcpicagphwksdc	3	0	0	0	0	0	9	0	0	127641841	127639667	0.73	4	5	1	0	0	0	0	0
10610	3673	5LTR PBS MA CA NC Prot RT IN 3LTR	11	130440028	130434278	827	C		130440028	130439576	3.33	82	H	tggtgccgtgactcggat	H	GTG				0	0	0	0	0	2	0	llhvrksghwakec	16		0	130437491	130437093	0.68	0	0	19	2	0	130437092	130434610	0.64	9	10	2	0	0	0	0	0
10610	3677	5LTR PBS MA CA NC Prot RT IN PPT	11	133496645	133502657	849	C		133496645	133497099		200	H	tggtgctgtgactcagat	H	GTG				133497933	133499116	0.91	4	3	3	0	atkcqksghqanec	25		0	0	0	0	0	0	10	3	0	133499315	133501739	0.68	4	6	3	0	0	0	0	0
10610	3694	5LTR PBS MA CA NC Prot RT IN 3LTR	12	8957440	8963177	762	C		8957440	8957879	7.41	131	H	tggtgccgtgactcagat	H	GTG				0	0	0	0	0	1	-1		0	lykcqksdhqakec	27	8960055	8960322	0.8	1	0	21	3	1	8960323	8963446	0.61	13	8	1	0	0	0	0	0
10610	3703	5LTR PBS MA CA NC RT IN	12	10491257	10485615	630	C		10491257	10490771		99	H	tggtgccgtgactcggat	H	GTG				10490701	10488916	0.7	6	3	0	0	cytcwksghwakec	48		0	0	0	0	0	0	31	0	0	10488369	10484425	0.51	10	21	0	0	0	0	0	0
10610	3710	5LTR PBS MA CA NC Prot RT IN 3LTR	12	11620954	11615102	689	C		11620954	11620504	4.44	102	H	tggtgccgtgactcggat	H	GTG				11619585	11618492	0.91	3	5	2	-1	cymcqksdhwakec	48		0	0	0	0	0	0	18	1	-1	11618213	11615924	0.66	7	11	3	0	0	0	0	0
10610	3714	5LTR PBS MA CA NC Prot RT IN SU PPT	12	13418453	13412266	942	C		13418453	13418053		140	H	tggtgccgtgactcagat	H	GTG				13417370	13416137	0.84	4	4	1	-1	cykcqksghqakec	52		0	13416133	13415741	0.67	0	0	10	3	-1	13415740	13413411	0.74	3	7	2	0	0	0	0	0
10610	3716	MA CA NC Prot RT IN	12	14385202	14388056	367	C		0	0										14384749	14385880	0.93	2	0	3	0	cfkcqksghwakec	49		0	14385884	14386318	0.58	0	1	9	0	0	14386322	14389303	0.65	4	5	3	0	0	0	0	0
10610	3722	5LTR PBS MA CA NC RT IN 3LTR	12	17180297	17174827	744	C		17180297	17179868	3.49	89	H	tggtgccgtgactcggat	H	GTG				17179098	17178026	0.9	4	3	0	0	cytcwksghwakec	62		0	0	0	0	0	0	29	0	0	17177742	17174430	0.57	16	13	0	0	0	0	0	0
10610	3727	5LTR PBS MA CA NC Prot RT IN SU TM PPT 3LTR	12	18348696	18356658	1265	C		18348696	18349089	6.67	0	T	tgggggacctcccttggg						18349159	18350359	0.85	2	2	1	0	cykcqksghqaqef	33	pcpictgphwksdc	5	0	0	0	0	0	7	0	0	18350775	18353946	0.74	4	3	1	18354244	18355997	0.97	1	2
10610	3737	5LTR PBS CA NC Prot RT IN	12	23664296	23660065	433	C		23664296	23663545		0	W	tggagggcaaaaaccccc						23663455	23662334	0.89	5	7	1	0	cykcrksghwakec	62		0	0	0	0	0	0	21	1	1	23661821	23659147	0.62	14	7	2	0	0	0	0	0
10610	3738	5LTR PBS MA CA NC Prot IN TM 3LTR	12	25316256	25322409	532	C		25316256	25316518	4.6	42	H	tggtgccgtgacttggat	H	GTG				25316629	25318542	0.72	10	6	3	0	cykcqksghwakec	65		0	25318546	25318881	0.67	0	2	-1	0	0	0	0	0	0	0	0	25320322	25322025	0.91	3	4
10610	3743	5LTR PBS MA CA NC Prot RT IN	12	29293484	29288915	682	C		29293484	29293060		200	H	tggtgctgtgactcagat	H	GTG				29292450	29291323	0.88	4	6	1	0	cytcqksghwakec	53		0	0	0	0	0	0	16	1	1	29291038	29287968	0.64	9	7	2	0	0	0	0	0
10610	3748	5LTR PBS MA CA NC Prot RT IN 3LTR	12	30209055	30215463	692	C		30209055	30209439	10.24	29	H	tggtgctatgacttggat			TGGTGCTaTGACTTGGAT	H	GTG	30210149	30211256	0.92	6	2	1	0	cpncqksghqakgc	38		0	0	0	0	0	0	11	0	0	30211545	30214604	0.7	5	6	3	0	0	0	0	0
10610	3760	5LTR PBS MA CA NC Prot RT IN SU TM PPT 3LTR	12	34418544	34427179	1044	C		34418544	34418964	4.76	0	H	tggtgccttgactcggat			TGGTGCCtTGACTCGGAT	H	GTG	34419833	34420988	0.9	4	2	2	0	cykcqksghwakec	62		0	0	0	0	0	0	11	0	0	34421202	34424480	0.7	5	6	2	34424779	34426530	0.96	0	5
10610	3799	5LTR PBS MA CA NC Prot IN 3LTR	12	55342150	55336322	610	C		55342150	55341761	5.9	75	H	tggtgctgtgacttcgat			TGGTGCTGTGACTtcGAT	H	GTG	55341215	55340151	0.91	3	3	2	0	cfkcwksghzakec	52		0	55340101	55339403	0.56	0	1	8	0	0	55339400	55337476	0.69	3	5	0	0	0	0	0	0
10610	3812	5LTR PBS MA CA NC Prot RT IN 3LTR	12	59722767	59716967	693	C		59722767	59722284	3.53	30	H	tggtgccgtgacttggat	H	GTG				59722564	59720388	0.66	7	4	1	0	cytcrksghwakec	54		0	0	0	0	0	0	24	0	0	59720100	59717377	0.59	11	13	1	0	0	0	0	0
10610	3816	5LTR PBS MA CA NC Prot RT IN 3LTR	12	61351412	61345060	725	C		61351412	61351010	7.79	26	H	tggtgccgtgacttggat	H	GTG				61350257	61349037	0.86	6	5	1	-1	cykhqksghqakec	36		0	61348990	61348581	0.65	1	0	14	3	1	61348578	61345372	0.67	6	8	1	0	0	0	0	0
10610	3827	5LTR PBS MA CA NC Prot RT IN 3LTR	12	68166126	68160584	764	C		68166126	68165675	2.43	94	H	tggtgccgtgactcggat	H	GTG				68165586	68163816	0.71	5	3	1	-1	cytcqksghwakec	51		0	0	0	0	0	0	28	3	0	68163528	68160139	0.55	9	19	3	0	0	0	0	0
10610	3847	5LTR PBS MA CA NC Prot RT IN 3LTR	12	79933628	79939416	962	C		79933628	79934088	3.47	152	H	tggtgccgtgactcagat	H	GTG				79934904	79936100	0.87	4	5	1	0	cytcrksghwakec	54		0	79936148	79936541	0.69	1	0	35	0	0	79936542	79940178	0.52	11	24	1	0	0	0	0	0
10610	3892	5LTR PBS MA CA NC Prot IN PPT 3LTR	12	103622898	103615867	675	C		103622898	103621860	3.41	99	H	tggtgccgtgactctgat			TGGTGCCGTGACTCtGAT	H	GTG	103621793	103619846	0.65	7	5	0	0	cykcwksghwakec	63		0	0	0	0	0	0	24	0	0	103619557	103616885	0.58	12	12	0	0	0	0	0	0
10610	3903	5LTR PBS MA CA NC Prot RT IN SU TM PPT 3LTR	12	114493549	114501194	1045	C		114493549	114493978	6.78	0	H	tggtctcttcactcagat						114494516	114496148	0.91	3	3	3	0	cfkcqkpghwasec	59		0	114496176	114496450	0.77	1	0	13	3	-1	114496451	114499526	0.71	9	4	2	114499297	114500607	0.94	7	3
10610	3921	5LTR PBS MA CA NC Prot RT IN SU TM PPT 3LTR	12	133466136	133474966	1296	C		133466136	133466432	2.4	91	H	tggtgccgtgactcggat	H	GTG				133467156	133468607	0.93	0	5	2	0	cfkcqksghzakec	48	pcpicagthwksdc	2	133468611	133469195	0.58	0	1	17	2	1	133469196	133473056	0.56	8	9	3	133473034	133474463	0.93	2	8
10610	3943	5LTR PBS CA NC Prot RT IN	13	36890462	36895401	497	C		36890462	36890892		101	H	tggtgccgtgactcggat	H	GTG				36891834	36892925	0.89	3	4	1	0	cytcrksghwakec	53		0	0	0	0	0	0	19	1	1	36893214	36895951	0.62	12	7	2	0	0	0	0	0
10610	3955	5LTR PBS MA CA NC Prot RT IN 3LTR	13	48630577	48636433	846	C		48630577	48630905	4.62	141	H	tggtgctgtgactcggat	H	GTG				48631769	48632828	0.92	5	3	1	0	cykcrksghzakec	41		0	48632867	48633428	0.56	1	0	10	0	0	48633429	48635603	0.72	5	5	1	0	0	0	0	0
10610	3957	5LTR PBS MA CA NC RT IN	13	49446999	49441711	583	CD		49446999	49445813		0		tggtgtctgatctccacg						49445626	49444566	0.91	4	1	0	0	cskcqksghwakec	53	pcpicvaphwksdc	3	0	0	0	0	0	15	0	0	49444362	49441117	0.67	6	9	0	0	0	0	0	0
10610	3962	5LTR PBS MA CA NC Prot RT IN 3LTR	13	54707293	54701552	812	C		54707293	54706895	3.26	50	H	tggtgccatgactcggat	H	GTG				54706314	54705099	0.87	3	6	1	0	cykcqksgheakec	42		0	54705095	54704658	0.61	0	1	13	0	0	54704657	54702323	0.73	6	7	2	0	0	0	0	0
10610	3968	5LTR PBS MA CA NC Prot RT IN 3LTR	13	56158223	56152366	821	C		56158223	56157776	3.81	135	H	tggtgccgtgactcagat	H	GTG				56157699	56155768	0.7	7	4	2	0	cymcresghwakec	60		0	0	0	0	0	0	13	2	0	56155221	56153209	0.71	7	6	2	0	0	0	0	0
10610	3969	5LTR PBS MA CA NC Prot RT IN PPT 3LTR	13	56234937	56229065	745	C		56234937	56234491	2.91	96	H	tggtgccatgactcagat	H	GTG				56233590	56232446	0.9	3	4	1	-1	cytcqksghwakec	53		0	56232404	56231943	0.55	0	3	21	3	-1	56231942	56228797	0.59	11	10	2	0	0	0	0	0
10610	3972	5LTR PBS MA CA NC Prot RT IN PPT 3LTR	13	56692424	56686536	711	C		56692424	56691941	5.57	140	H	tggtgccgtgactcagat	H	GTG				56691033	56689940	0.91	3	2	2	0	cykcqksghwakec	64		0	0	0	0	0	0	28	2	-1	56689651	56686321	0.56	10	18	1	0	0	0	0	0
10610	3977	5LTR PBS MA CA NC Prot RT IN PPT	13	61779816	61786142	664	C		61779816	61780218		81	H	tggtgccgtgactcggat	H	GTG				61780297	61781419	0.87	5	1	2	1	cykcqkschhakec	36		0	0	0	0	0	0	16	3	-1	61781799	61784563	0.7	5	11	2	0	0	0	0	0
10610	3979	5LTR PBS MA CA NC Prot IN	13	63787424	63791767	605	C		63787424	63788157		105	H	tggtgctgtaactcggat			TGGTGCTGTaACTCGGAT	H	GTG	63788157	63789707	0.72	5	1	0	0	cykcqksdhqakec	41	pcpicagphwksdc	4	63789755	63790084	0.79	0	0	17	3	0	63790085	63792861	0.63	9	8	0	0	0	0	0	0
10610	4006	5LTR PBS MA CA NC Prot RT IN 3LTR	13	78513514	78507356	1041	C		78513514	78513113	3.98	200	H	tggtgctgtgactcagat	H	GTG				78512308	78510789	0.91	3	6	1	0	cfkcqksghwakec	61		0	78510728	78510393	0.69	0	2	17	0	0	78510392	78508184	0.7	6	11	1	0	0	0	0	0
10610	4009	5LTR PBS MA CA NC Prot RT IN 3LTR	13	80757421	80764115	753	C		80757421	80758095	5	17	H	tggtgtcatgactcagat			TGGTGtCATGACTCAGAT	H	GTG	80758946	80760276	0.86	6	3	2	-1	cykcqksghwakec	65		0	80760335	80760607	0.77	0	0	10	1	0	80760608	80763268	0.73	4	6	1	0	0	0	0	0
10610	4024	5LTR PBS MA CA NC Prot RT IN 3LTR	13	87844363	87838703	548	C		87844363	87843954	5.85	0	H	tggtgccgtgacgtggat			TGGTGCCGTGACgTGGAT	H	GTG	87843208	87841981	0.9	7	3	1	1	cykcqksghwakec	52		0	0	0	0	0	0	23	2	1	87841781	87838768	0.61	13	10	3	0	0	0	0	0
10610	4039	5LTR PBS MA CA NC Prot RT IN	13	91491745	91496367	440	C		91491745	91492663		0	P	tggtccttcagccttagc						91492967	91494112	0.9	3	5	1	0	cytcrksghwakec	51		0	91494166	91494618	0.61	0	2	21	0	0	91494621	91497422	0.61	8	13	3	0	0	0	0	0
10610	4055	5LTR PBS MA CA NC Prot RT IN PPT	13	104866184	104859283	798	C		104866184	104865768		200	H	tggtgctgtgactcagat	H	GTG				104864893	104863795	0.88	4	7	1	0	cykcqksghwakec	64		0	0	0	0	0	0	17	1	1	104863512	104860711	0.68	10	7	2	0	0	0	0	0
10610	4057	5LTR PBS MA CA NC Prot RT IN 3LTR	13	109917438	109923463	815	C		109917438	109917868	1.16	0	K	tggctcggatcgggggac						109918960	109920147	0.88	6	2	2	0	cckcqksdhqgkec	25		0	109920195	109920491	0.77	0	1	18	0	0	109920492	109923105	0.66	10	8	2	0	0	0	0	0
10610	4070	5LTR PBS CA NC Prot RT IN TM	14	21304680	21298150	647	C		21304680	21304475		95	F	tggtgccaaaacccggga	F	GAA				21303862	21302123	0.78	6	4	3	0	yfkcgneshrsrqc	38		0	21302096	21301818	0.66	0	0	18	0	0	21301816	21299131	0.68	12	6	1	0	0	0	0	0
10610	4109	5LTR PBS CA NC Prot RT IN PPT 3LTR	14	38659843	38665733	686	C		38659843	38660289	3.58	79	H	tggtgcggtgactcggat			TGGTGCgGTGACTCGGAT	H	GTG	38661249	38662342	0.91	3	4	2	0	cytcrksghwakec	53		0	0	0	0	0	0	15	2	0	38662889	38665357	0.67	8	7	2	0	0	0	0	0
10610	4136	5LTR PBS MA CA NC Prot RT IN PPT	14	46487274	46480976	683	C		46487274	46486905		80	H	tggtgccgtgactcggat	H	GTG				0	0	0	0	0	2	0		0	fykcqksdhqakec	34	46484897	46484341	0.54	1	0	22	2	-1	46484338	46481493	0.61	10	12	1	0	0	0	0	0
10610	4141	5LTR PBS MA CA NC Prot RT IN TM	14	48729889	48723551	710	C		48729889	48729733		151	H	tggtgccgtgactcagat	H	GTG				48729079	48727973	0.89	6	3	2	-1	cykcqksghqakec	52		0	0	0	0	0	0	15	1	0	48727685	48725156	0.68	7	8	1	48724745	48723057	0.76	9	6
10610	4142	5LTR PBS MA CA NC Prot RT IN TM	14	48737498	48730998	490	C		48737498	48737066		3	H	tggtaccgtgacttggat			TGGTaCCGTGACTTGGAT	H	GTG	48737001	48734965	0.68	4	5	1	1	cykcqksghqakec	52		0	0	0	0	0	0	23	2	1	48734325	48731352	0.58	12	11	3	0	0	0	0	0
10610	4153	5LTR PBS MA CA NC Prot RT IN TM 3LTR	14	53595463	53602225	917	C		53595463	53595847	7.27	0	G	tggtggactctcttcaaa						53595978	53597571	0.77	2	5	3	-1	cfkcrkcghwakec	52	ccpicvgphwksdc	20	53597599	53598070	0.64	1	0	9	2	-1	53598072	53600764	0.73	5	4	1	53601068	53601676	0.94	3	1
10610	4166	5LTR PBS MA CA NC Prot RT IN	14	61605682	61601135	492	C		61605682	61605388		81	H	tggtgccgtgactcggat	H	GTG				61604641	61603389	0.85	4	6	2	0	cyecqksghqakec	37	lcpicagthwksdc	0	0	0	0	0	0	11	0	0	61603239	61600758	0.68	8	3	3	0	0	0	0	0
10610	4176	5LTR PBS MA CA NC Prot RT IN SU TM PPT 3LTR	14	70768607	70760255	1312	C		70768607	70768307	5.37	0	K	tggtctcttcacatggac	K	TTT				70767388	70765892	0.93	2	3	2	0	cfkcqksghzakec	51	pcpicagthzkrdc	6	70765888	70765412	0.57	0	3	15	0	0	70765411	70762813	0.7	6	9	2	70762513	70760765	0.96	4	6
10610	4192	CA NC Prot RT IN TM PPT 3LTR	14	82531486	82526668	468	C		0	0										82531916	82530743	0.89	5	5	2	1	cykcqksghqakec	40		0	82530694	82530209	0.6	0	1	9	3	-1	82530203	82528053	0.73	5	4	2	0	0	0	0	0
10610	4201	5LTR PBS MA CA NC Prot IN 3LTR	14	87197930	87203405	788	C		87197930	87198341	5.84	73	H	tggtgcagtgactcggat			TGGTGCaGTGACTCGGAT	H	GTG	87198921	87200120	0.89	3	4	2	-1	cnkcqksghwakec	53	pcpicagshrksdc	3	87200180	87200479	0.76	0	0	12	1	0	87200482	87202553	0.71	4	8	0	0	0	0	0	0
10610	4204	5LTR PBS MA CA NC Prot RT IN 3LTR	14	87707156	87701038	1090	C		87707156	87706730	6.38	93	H	tggtgccgtgactcggat	H	GTG				87706647	87704688	0.71	6	3	3	0	cykcqksghqakec	53	pclicagphwksdc	8	0	0	0	0	0	7	0	0	87704277	87701841	0.72	5	2	2	0	0	0	0	0
10610	4213	5LTR PBS MA CA NC Prot RT IN SU TM PPT 3LTR	14	92516207	92508099	1161	C		92516207	92516090	18	0	F	tggtgctgaagacccggg	F	GAA				92515565	92514330	0.89	4	4	2	-1	cfkcrksghwakec	50	pcpicagphwksdc	1	92514312	92513950	0.73	0	0	7	1	0	92513949	92511031	0.74	3	4	1	92510733	92508633	0.93	2	5
10610	4218	5LTR PBS MA CA NC Prot RT IN 3LTR	14	96439364	96445182	644	C		96439364	96439752	4.39	18	H	tggtgccgtgactaggat			TGGTGCCGTGACTaGGAT	H	GTG	96440277	96441790	0.81	7	2	1	0	cykcqksghqakec	40		0	0	0	0	0	0	10	0	0	96442151	96444435	0.7	5	5	3	0	0	0	0	0
10610	4220	5LTR PBS MA CA NC Prot IN SU TM PPT 3LTR	14	99451606	99459234	927	C		99451606	99451979	1.87	71	H	tggtgccgtgactcggat	H	GTG				99452112	99453952	0.76	9	1	2	-1	cytcrksghwakec	52		0	0	0	0	0	0	12	1	0	99454167	99456588	0.68	6	6	0	99456886	99458636	0.98	1	2
10610	4221	5LTR PBS MA CA NC Prot RT IN PPT	14	101777584	101771417	881	C		101777584	101777184		81	H	tggtgccgtgactcggat	H	GTG				101776497	101775344	0.9	4	5	1	0	cfkcwksghrakec	40		0	0	0	0	0	0	18	0	0	101774891	101771916	0.67	10	8	1	0	0	0	0	0
10610	4245	PBS MA CA NC Prot RT IN	15	24935769	24931679	657	C		0	0		129	H	tggtgctgtgactctgat			TGGTGCTGTGACTCtGAT	H	GTG	24935172	24933730	0.71	2	8	2	0	cykcqksghwakec	51		0	24933719	24933537	0.55	0	0	12	0	0	24933535	24931307	0.73	4	8	1	0	0	0	0	0
10610	4250	5LTR PBS MA CA NC Prot RT 3LTR	15	35530817	35536038	625	C		35530817	35531263	3.4	20	H	tggtgctgtgacatggat			TGGTGCTGTGACaTGGAT	H	GTG	35532239	35533476	0.85	3	4	3	1	cytcrksdhqakec	36	pcpicagphwkshc	0	35533528	35533785	0.79	0	0	25	1	-1	35533787	35536546	0.61	11	14	3	0	0	0	0	0
10610	4257	5LTR MA CA NC Prot RT IN	15	41423804	41429399	597	C		41423804	41424213										41424574	41426181	0.88	3	4	1	0	cfkcqksgqwakec	39		0	41426239	41426511	0.8	0	0	21	1	0	41426512	41430021	0.63	8	13	1	0	0	0	0	0
10610	4259	5LTR PBS MA CA NC Prot RT IN 3LTR	15	43177118	43182551	675	C		43177118	43177383	8.4	0	S	tgggtcagcaggactcct						43177971	43179118	0.91	6	3	3	1	cfkcrksghzakec	51	scpicegrhwkldc	8	43179159	43179482	0.76	0	0	13	1	0	43179486	43182270	0.72	8	5	1	0	0	0	0	0
10610	4267	5LTR PBS MA CA NC Prot IN TM PPT 3LTR	15	49996942	49990696	538	C		49996942	49996519	4.06	54	H	tggtgccatgactcggat	H	GTG				49995822	49994706	0.92	4	3	0	0	cykcrksghqakec	41		0	49994658	49994267	0.59	1	2	-1	0	0	0	0	0	0	0	0	0	0	0	0	0
10610	4276	5LTR PBS MA CA NC Prot RT IN 3LTR	15	53724681	53719046	789	C		53724681	53724232	6.29	77	H	tggtgccgtgactcggat	H	GTG				53723497	53722268	0.87	4	3	1	-1	sykcqksdhqakec	24	pcpicagphwksdc	2	0	0	0	0	0	24	3	1	53721879	53718605	0.59	7	17	1	0	0	0	0	0
10610	4300	5LTR PBS MA CA NC Prot RT IN 3LTR	15	83371232	83377149	664	C		83371232	83371523	7.47	29	H	tggtgccatgactcggat	H	GTG				83372202	83373431	0.89	5	4	1	0	cfkcqksghwakec	49		0	83373469	83373792	0.7	0	1	15	0	0	83373795	83376786	0.68	9	6	3	0	0	0	0	0
10610	4307	CA NC Prot RT IN 3LTR	15	89094292	89090498	419	C		0	0										89095875	89094031	0.68	7	9	1	0	cytcwksghwakec	47		0	0	0	0	0	0	16	0	0	89093831	89091399	0.66	7	9	3	0	0	0	0	0
10610	4316	5LTR PBS MA CA NC Prot RT IN PPT	15	93054652	93061585	843	C		93054652	93054996		200	H	tggtgctgtgactcagat	H	GTG				93055988	93057265	0.86	4	4	1	1	cykcqksghqvkec	38		0	93057269	93057541	0.81	0	0	15	2	0	93057542	93059885	0.7	9	6	2	0	0	0	0	0
10610	4318	5LTR PBS CA NC Prot RT IN 3LTR	15	95293967	95299701	505	C		95293967	95294395	7.35	0	W	tggtctcttcaaacagac			TGGTCTCTTCAaACaGAC	K	TTT	95295223	95296464	0.88	4	6	1	-1	cykczksghwakec	61		0	95296468	95296803	0.67	0	3	22	3	-1	95296804	95299837	0.61	10	12	2	0	0	0	0	0
10610	4319	5LTR PBS CA Prot RT IN TM	15	95297539	95304484	401	C		95297539	95299694		0	K	tggtctcttcacatggac	K	TTT				0	0	0	0	0	2	0		0		0	0	0	0	0	0	18	0	0	95300332	95302839	0.66	8	10	3	0	0	0	0	0
10610	4327	5LTR PBS MA CA NC Prot RT IN 3LTR	15	100980508	100986420	645	C		100980508	100980822	8.01	0	F	tggtgctgtgactggagg						100981731	100982953	0.86	3	7	1	0	cykcqksghqakec	40		0	100983001	100983297	0.83	0	0	10	1	0	100983298	100985589	0.71	4	6	1	0	0	0	0	0
10610	4334	5LTR PBS MA CA NC Prot RT IN SU	16	7864789	7870392	689	C		7864789	7865108		68	H	tggtgccatgactcagat	H	GTG				7865958	7867162	0.88	3	3	1	0	cykcqksdhqakec	40	shlcgtpleigpdc	7	7867210	7867597	0.66	1	0	23	1	1	7867598	7870681	0.6	12	11	2	0	0	0	0	0
10610	4335	5LTR PBS MA CA Prot RT IN SU TM PPT 3LTR	16	8939329	8931828	1320	C		8939329	8938885	4.49	130	H	tggtgccgtgactcagat	H	GTG				0	0	0	0	0	1	1		0		0	8937151	8936879	0.8	0	0	12	2	0	8936878	8934469	0.71	4	8	2	8934163	8932418	0.97	4	2
10610	4363	5LTR PBS MA NC Prot RT IN 3LTR	16	30870990	30876701	706	C		30870990	30871182	8.07	72	F	tggtgccgaaacctggga	F	GAA				30871756	30872953	0.89	3	4	1	0	cfkcqksghwakec	60		0	30872967	30873568	0.76	0	0	10	0	0	30873570	30876137	0.66	8	2	3	0	0	0	0	0
10610	4377	5LTR PBS CA NC Prot RT IN SU TM PPT 3LTR	16	34980098	34970921	770	C		34980098	34979795	8.58	0	M	tggactcagtccacttgc						34979166	34977499	0.87	2	0	3	0	cfkcqksshwakec	35	lcpicagthwksdc	1	34977495	34977268	0.81	0	0	15	3	-1	34977267	34974142	0.69	5	10	2	34974024	34972248	0.91	1	6
10610	4379	5LTR PBS MA CA NC Prot RT IN TM 3LTR	16	35145609	35136557	892	C		35145609	35145506	40.21	48	F	tggtgccaaaacccagga	F	GAA				35144388	35142661	0.81	7	3	2	0	cfncsneghwspqy	38		0	0	0	0	0	0	11	0	0	35142067	35138980	0.72	5	6	1	35138932	35137167	0.81	7	6
10610	4384	5LTR PBS MA CA NC Prot RT IN	16	47872271	47877671	591	C		47872271	47873046		0	K	tggtctcttcacatggac	K	TTT				47873662	47874782	0.91	3	3	1	0	chkcqkyghwakec	51		0	0	0	0	0	0	11	0	0	47875071	47878087	0.7	5	6	3	0	0	0	0	0
10610	4393	5LTR PBS MA CA NC Prot RT IN SU TM PPT 3LTR	16	59556822	59548902	1315	C		59556822	59556520	2.64	94	H	tggtgccgtgactcggat	H	GTG				59556016	59554791	0.89	4	1	1	-1	cykcqksghqakec	40		0	59554743	59554389	0.69	1	1	12	3	-1	59554384	59551533	0.73	2	10	2	59551234	59549484	0.98	3	3
10610	4405	CA NC Prot RT IN PPT	16	65312847	65308778	327	C		0	0										65313634	65312540	0.86	6	2	2	-1	cytcpkcghwakec	51		0	0	0	0	0	0	19	1	-1	65312048	65309519	0.65	7	12	3	0	0	0	0	0
10610	4409	5LTR CA NC Prot RT IN	16	70659358	70650594	468	C		70659358	70656946										70654826	70653640	0.85	3	5	2	0	cymcwksghwakec	47		0	70653592	70653308	0.8	0	0	23	2	0	70653305	70650335	0.6	10	13	2	0	0	0	0	0
10610	4485	5LTR PBS MA CA NC Prot RT IN 3LTR	17	73248713	73254378	641	C		73248713	73249147	4.85	13	H	tggtgccatgactcggat	H	GTG				73249892	73251156	0.88	6	3	1	1	cykcqksghrakec	58		0	73251184	73251606	0.6	0	0	35	2	1	73251612	73255599	0.52	16	19	3	0	0	0	0	0
10610	4487	5LTR PBS MA CA NC Prot RT IN 3LTR	17	74607357	74602083	712	C		74607357	74607180	3.93	67	H	tggtgccgtgactcggat	H	GTG				74606499	74605289	0.87	3	5	1	1	cykcpksdhqaeec	36		0	74605244	74604936	0.77	0	0	16	2	0	74604934	74602828	0.69	6	10	2	0	0	0	0	0
10610	4489	5LTR PBS MA CA NC Prot RT IN SU TM 3LTR	17	78373594	78381986	1046	C		78373594	78374040	4.72	0		tggtaccaaagatccggg						78374110	78376050	0.76	7	3	3	-1	cfkcqkpghwakec	60		0	0	0	0	0	0	12	2	1	78376590	78379371	0.71	8	4	3	78379666	78381340	0.95	2	1
10610	4533	5LTR PBS MA CA NC Prot RT IN 3LTR	18	29383733	29390006	822	C		29383733	29384132	2.77	73	H	tggtgccgtgactcggat	H	GTG				29384992	29386169	0.91	4	7	2	0	cykcqksghwakec	49		0	29386230	29386661	0.61	0	1	12	0	0	29386662	29389391	0.71	6	6	3	0	0	0	0	0
10610	4543	5LTR PBS MA CA NC Prot RT IN 3LTR	18	33424019	33430392	855	C		33424019	33424467	6.03	25	H	tggtgccatgactcacat			TGGTGCCATGACTCAcAT	H	GTG	33425082	33426268	0.89	4	5	1	-1	rykcwksgrwakec	32		0	33426328	33426945	0.46	0	2	24	3	-1	33426947	33429955	0.61	9	15	2	0	0	0	0	0
10610	4545	5LTR PBS CA NC Prot RT IN	18	40041573	40047040	663	C		40041573	40042557		25	H	tggtgccgtgactaggat			TGGTGCCGTGACTaGGAT	H	GTG	40042737	40043975	0.88	5	4	1	0	yfkcqksghwakey	34		0	0	0	0	0	0	14	0	0	40044164	40047189	0.71	9	5	2	0	0	0	0	0
10610	4560	CA NC Prot RT IN TM	18	49100558	49095841	348	CD		0	0										49100920	49099826	0.92	4	2	2	0	cykcqksghwakec	63		0	49099670	49099299	0.73	0	0	17	2	0	49099298	49096383	0.61	9	8	2	0	0	0	0	0
10610	4566	5LTR PBS MA CA NC Prot RT IN 3LTR	18	54082667	54088573	595	C		54082667	54083115	3.12	16	H	tggtgccgtgacttggat	H	GTG				54084092	54085258	0.89	5	2	1	-1	cymcrksghwakec	54		0	0	0	0	0	0	26	3	-1	54085715	54089017	0.57	10	16	2	0	0	0	0	0
10610	4567	5LTR PBS CA NC Prot IN SU TM PPT 3LTR	18	54739630	54731883	987	C		54739630	54739286	0.58	76	H	tggtgatgtgactcggat			TGGTGaTGTGACTCGGAT	H	GTG	54738337	54737131	0.89	4	3	0	0	cykcqksghqakec	52	pcpicagphwksdc	3	54737083	54736779	0.77	1	0	14	0	0	54736778	54734538	0.71	6	8	0	54734241	54732497	0.98	1	2
10610	4570	5LTR PBS MA CA NC IN TM PPT 3LTR	18	56313940	56308454	600	C		56313940	56313569	7.08	151	F	tggtgctgaaacccggga	F	GAA				56312697	56311598	0.94	3	1	0	0	cfkcwksghwakec	47		0	0	0	0	0	0	-1	0	0	0	0	0	0	0	0	56310639	56308971	0.86	6	5
10610	4579	5LTR PBS MA CA NC Prot RT IN	18	62348953	62354393	662	C		62348953	62349390		102	H	tggtgccgtgactcggat	H	GTG				62350122	62351331	0.9	4	3	2	1	cyksqksdhqakkc	22	pcpicagphwksdc	3	62351372	62351665	0.81	0	0	23	3	0	62351666	62354902	0.59	16	7	3	0	0	0	0	0
10610	4585	5LTR PBS MA CA NC Prot RT IN PPT 3LTR	18	70991835	70997590	700	C		70991835	70992273	4.12	95	H	tggtgccgtgactcggat	H	GTG				70992371	70994219	0.68	5	4	1	-1	cytcrksghwakec	54		0	0	0	0	0	0	17	3	0	70994507	70997174	0.62	6	11	3	0	0	0	0	0
10610	4587	5LTR PBS CA NC Prot RT IN TM PPT 3LTR	18	71960293	71965983	752	C		71960293	71960390	20.41	0	W	tggcctgaagcaactgaa						71960941	71962215	0.84	2	6	1	0	cfkyzkcghwakec	30		0	71962219	71962560	0.66	0	0	5	0	0	71962561	71964823	0.76	1	4	1	71964897	71965758	0.91	2	3
10610	4594	5LTR PBS CA NC Prot RT SU	19	5548587	5553253	569	C		5548587	5549026		55	H	tggtgccgtgactcggat	H	GTG				5549768	5550958	0.88	2	3	2	0	cytcrksghwakec	53		0	5550992	5551531	0.6	0	0	17	2	-1	5551534	5554132	0.65	8	9	1	0	0	0	0	0
10610	4595	5LTR PBS MA NC Prot RT IN 3LTR	19	5852230	5857680	695	C		5852230	5852555	10.56	0	F	tggtgccgaagacccagg			TGGTGCaGAAGACCCcGG	F	GAA	5853039	5854651	0.84	4	4	1	0	cfkcrksghwakec	58		0	5854699	5855240	0.83	0	0	11	0	0	5855242	5858082	0.69	5	6	1	0	0	0	0	0
10610	4627	5LTR PBS MA CA NC Prot RT IN TM PPT	19	15939671	15948114	676	C		15939671	15940020		0	F	tggtgccaaaatctgggc			TGGTGCCAAAAcCTGGGt	F	GAA	15941013	15942090	0.88	4	3	3	0	cfkcrktghwakec	61	acptcagphwksdc	2	0	0	0	0	0	16	3	0	15942481	15945576	0.73	9	7	3	0	0	0	0	0
10610	4634	5LTR PBS MA CA NC Prot RT IN SU TM PPT 3LTR	19	20207551	20198717	1647	C		20207551	20207366	2.15	0	N	tggctcaaaaagcacccc						20206283	20204689	0.92	1	1	2	0	cfkcqksghwakec	61		0	20204685	20204323	0.8	0	0	5	2	0	20204322	20201284	0.75	2	3	2	20200861	20199109	0.98	1	1
10610	4645	5LTR PBS MA CA NC Prot RT IN PPT	19	20707125	20701027	416	C		20707125	20706374		0	T	tgggcaacattctgacct						20706831	20705142	0.79	10	4	1	0	cfkcqksghwakec	50		0	20705089	20704721	0.64	0	1	14	0	0	20704714	20702018	0.68	7	7	2	0	0	0	0	0
10610	4670	5LTR PBS MA CA NC Prot RT IN PPT 3LTR	19	22751072	22757823	1065	C		22751072	22751554	3.52	70	H	tggtgccgtgactcggat	H	GTG				22752299	22753479	0.9	5	4	2	0	cytcrksghwakec	52		0	0	0	0	0	0	8	2	-1	22753936	22756654	0.74	1	7	1	0	0	0	0	0
10610	4741	5LTR MA CA NC Prot RT IN TM 3LTR	19	46613191	46605820	941	C		46613191	46613040	5.26									46611817	46610692	0.94	4	1	1	0	cfkcwksghwanec	56		0	0	0	0	0	0	14	0	0	46610412	46607076	0.69	5	9	1	46606771	46606173	0.95	4	0
10610	4742	5LTR PBS MA CA NC Prot RT IN 3LTR	19	46782109	46776420	685	C		46782109	46781681	5.83	14	H	tggtgccatgactccgat			TGGTGCCATGACTCcGAT	H	GTG	46781093	46779905	0.91	7	2	2	-1	cykcwkfghwakec	49		0	46779848	46779514	0.69	1	1	14	1	0	46779513	46777264	0.71	8	6	1	0	0	0	0	0
10610	4745	5LTR PBS MA CA NC Prot RT IN 3LTR	19	47896086	47902028	688	C		47896086	47896535	6	0	H	tggtaccatgactcggat			TGGTaCCATGACTCGGAT	H	GTG	47897189	47898762	0.93	5	1	2	0	cfkcqksghwakec	48	pcpicagthwkadc	1	47898810	47899140	0.72	2	0	17	0	0	47899141	47902469	0.58	6	11	2	0	0	0	0	0
10610	4765	5LTR PBS MA CA NC Prot RT IN 3LTR	19	53124095	53130555	771	C		53124095	53124350	10.71	0	K	tggtctcttcacagggac			TGGTCTCTTCACAgGGAC	K	TTT	53124890	53126401	0.9	4	4	3	1	cfkcqksghwakec	61		0	53126414	53126728	0.67	0	0	7	1	0	53126731	53128980	0.74	5	2	1	0	0	0	0	0
10610	4783	5LTR PBS CA NC Prot RT IN 3LTR	19	55411957	55405655	666	C		55411957	55411543	6.52	0	F	tggtgccataactcgaat			TGGTGCCATaACTCGaAT	H	GTG	55410751	55409630	0.92	4	3	1	0	cykywksghwakec	48		0	0	0	0	0	0	12	0	0	55409090	55406470	0.74	6	6	1	0	0	0	0	0
10610	4784	5LTR PBS MA CA NC Prot RT IN PPT 3LTR	19	55523791	55518196	626	C		55523791	55523383	3.42	34	H	tggtgccgtgacttggat	H	GTG				55523296	55521428	0.74	4	6	1	0	cykcqksdhqakec	35		0	55521387	55520851	0.58	0	0	19	1	-1	55520848	55517971	0.6	9	10	3	0	0	0	0	0
10610	4798	5LTR PBS MA CA NC Prot RT SU TM PPT 3LTR	20	153143	160578	748	C		153143	153263	19.64	82	H	tggtgccgtgactcggat	H	GTG				0	0	0	0	0	1	0		0		0	155379	155796	0.7	1	0	3	1	0	155799	156460	0.71	1	2	1	157126	158877	0.96	0	6
10610	4806	5LTR PBS MA CA NC Prot RT IN	20	1713990	1709167	525	C		1713990	1713778		0	H	tggtgccatgactctgat			TGGTGCCATGACTCtGAT	H	GTG	1713241	1711773	0.9	4	3	1	1	cfkcqksghwakec	61		0	0	0	0	0	0	12	2	1	1711489	1708831	0.69	8	4	3	0	0	0	0	0
10610	4817	5LTR PBS MA CA NC Prot RT IN 3LTR	20	15134167	15128328	700	C		15134167	15133787	6.12	0	H	tggtgccgtgactcgaac			TGGTGCCGTGACTCGcAa	H	GTG	15132966	15131704	0.83	4	6	1	0	cykcwksghrakec	59		0	15131676	15131308	0.67	0	0	7	0	0	15131307	15129137	0.73	4	3	1	0	0	0	0	0
10610	4821	MA CA NC Prot RT IN	20	18503238	18498680	593	C		0	0										18503271	18501641	0.78	6	4	1	0	cfkcrksghwtkec	52		0	18501638	18501171	0.61	0	1	12	1	1	18501169	18498083	0.68	4	8	2	0	0	0	0	0
10610	4825	5LTR PBS MA CA NC Prot RT IN 3LTR	20	19737424	19732666	763	C		19737424	19736971	3.1	87	H	tggtgtcgtgactcagat			TGGTGTCGTGACTCAGAT	H	GTG	19736234	19735069	0.9	3	4	1	0	cykcqksdhqgkec	25		0	19735021	19734725	0.79	0	0	22	0	0	19734724	19732317	0.65	12	10	1	0	0	0	0	0
10610	4834	5LTR PBS MA CA NC Prot RT IN 3LTR	20	37227446	37221042	989	C		37227446	37227034	4.89	0	H	tggtgccatgactaggat			TGGTGCCATGACTaGGAT	H	GTG	37226220	37224615	0.9	1	2	3	0	cfkcqksghwakec	48	pcpicgrthwkadc	7	37224611	37224285	0.8	0	0	14	3	0	37224284	37221741	0.7	7	7	3	0	0	0	0	0
10610	4838	5LTR PBS MA CA NC Prot RT IN 3LTR	20	38721744	38727685	811	C		38721744	38722215	5.54	140	H	tggtgccgtgactcagat	H	GTG				38722935	38724337	0.89	5	3	3	0	cytcrksghwakec	54		0	0	0	0	0	0	27	0	0	38724944	38728055	0.52	8	19	3	0	0	0	0	0
10610	4847	5LTR PBS MA CA NC Prot IN TM PPT	20	44387959	44395137	567	C		44387959	44388387		70	H	tggtgccgtgactcggat	H	GTG				44388481	44390795	0.67	4	4	0	0	cfkcqksghwakec	61		0	44390799	44391035	0.46	0	1	13	3	0	44391036	44393232	0.67	7	6	0	0	0	0	0	0
10610	4864	5LTR PBS MA CA NC Prot RT IN 3LTR	21	17357679	17351928	730	C		17357679	17357221	7.66	4	H	tgctgctgtcactcggat						17356621	17355381	0.84	5	5	2	1	cykcqksghwakec	66		0	17355353	17354953	0.63	1	1	15	3	1	17354952	17352753	0.69	8	7	1	0	0	0	0	0
10610	4866	5LTR PBS MA CA NC Prot RT IN 3LTR	21	18264530	18270562	942	C		18264530	18264933	7.43	46	H	tgttgccgtgactcagat						18265744	18266955	0.86	4	4	3	-1	cykcqksghqakec	53		0	18267003	18267285	0.77	1	1	15	2	1	18267286	18269878	0.67	6	9	3	0	0	0	0	0
10610	4867	5LTR PBS MA CA NC Prot RT IN PPT 3LTR	21	18286441	18292234	734	C		18286441	18286863	7.14	98	H	tggtgccgtgactcggat	H	GTG				18286922	18288815	0.71	7	4	1	-1	cykcqksghqakec	41	pcpicagphwkldc	2	18288866	18289149	0.73	1	0	8	3	-1	18289150	18291443	0.72	5	3	2	0	0	0	0	0
10610	4881	5LTR PBS MA CA NC Prot RT IN 3LTR	21	27605806	27600196	672	C		27605806	27605401	3.47	18	H	tggtgccgtgactcggag			TGGTGCCGTGACTCGGAg	H	GTG	27604843	27603728	0.91	5	3	1	0	cyklwksghwakec	41		0	27603724	27603298	0.57	1	2	14	1	1	27603297	27600993	0.7	7	7	2	0	0	0	0	0
10610	4885	5LTR PBS MA CA NC Prot RT IN PPT	21	29534048	29540123	587	C		29534048	29534165		58	H	tggtgccgtgactgggat			TGGTGCCGTGACTgGGAT	H	GTG	29534738	29535881	0.92	7	3	1	-1	cykcqksghzakec	53		0	0	0	0	0	0	18	3	-1	29536409	29539318	0.62	9	9	2	0	0	0	0	0
10610	4902	5LTR PBS MA CA NC Prot RT IN	21	42326440	42332135	646	C		42326440	42327532		145	H	tggtgccgtgactcagat	H	GTG				42327235	42329224	0.7	5	2	1	0	cytcqksghwakec	51		0	0	0	0	0	0	27	1	-1	42329508	42332848	0.55	11	16	3	0	0	0	0	0
10610	4905	5LTR PBS CA NC Prot RT IN 3LTR	21	44226688	44220956	656	C		44226688	44226241	4.24	0	H	tggtgccatgactcggac			TGGTGCCATGACTCGGAc	H	GTG	44225641	44224436	0.89	6	5	1	0	cykcrksghwakec	52		0	0	0	0	0	0	14	0	0	44224242	44221825	0.66	7	7	3	0	0	0	0	0
10610	5029	5LTR PBS MA CA NC Prot RT IN	Y	4229204	4223138	565	C		4229204	4227995		143	H	tggtgctgtgactcggat	H	GTG				0	0	0	0	0	1	-1		0	cykcqksdhqakec	53	0	0	0	0	0	41	3	-1	4226546	4222143	0.47	17	24	2	0	0	0	0	0
10610	5031	5LTR PBS MA CA NC Prot RT IN SU PPT	Y	5198468	5190096	680	C		5198468	5198032		95	H	tggtgccgtgactcggat	H	GTG				5197932	5196195	0.71	5	3	2	0	cytcqksghwakeh	31		0	5196191	5195726	0.6	1	1	19	0	0	5195725	5192806	0.62	9	10	3	0	0	0	0	0
10610	5081	5LTR PBS MA NC RT IN SU 3LTR	Y	9891169	9884792	532	C		9891169	9890994	11.43	45	F	tggtgctgaaacgcagga			TGGTGCTGAAACaCgGGA	F	GAA	9890401	9889318	0.92	2	3	0	0	yfkcwesghwakec	38		0	0	0	0	0	0	20	0	0	9889034	9886277	0.69	8	12	0	0	0	0	0	0
10610	5088	5LTR PBS MA CA NC Prot RT IN SU TM PPT 3LTR	Y	14017380	14009194	1097	C		14017380	14017015	11.63	200	H	tggtgctgtgactcagat	H	GTG				14016365	14015227	0.9	6	5	1	0	cfkzqksghwamec	34		0	0	0	0	0	0	15	0	0	14014687	14011754	0.7	6	9	3	14011453	14009719	0.91	3	6
10610	5097	5LTR PBS MA CA NC Prot RT IN 3LTR	Y	14677289	14671144	880	C		14677289	14676904	7.81	86	H	tggtgccatgactcagat	H	GTG				14676358	14675195	0.89	5	2	1	0	cfkcqksghwakec	50	prpicagphwkldc	1	14675160	14674762	0.67	0	1	8	0	0	14674759	14672288	0.73	7	1	1	0	0	0	0	0
10610	5118	5LTR PBS CA NC RT IN	Y	16472199	16467467	445	C		16472199	16471384		0	F	tggtcctcagatcaacca						0	0	0	0	0	0	0	cfkcqksvhrakey	23	chicmgghhrgfgz	1	0	0	0	0	0	12	0	0	16469214	16467130	0.68	8	4	0	0	0	0	0	0
10610	5135	5LTR PBS MA CA NC Prot RT IN SU	Y	17624124	17630074	389	C		17624124	17624711		0	M	tggtaagcggcctctttt						17624689	17626600	0.75	6	2	1	1	cykcqksghhakec	54		0	0	0	0	0	0	27	2	-1	17627147	17630584	0.57	13	14	1	0	0	0	0	0
10610	5181	5LTR PBS CA NC Prot RT IN SU TM 3LTR	Y	21573850	21589611	1488	C		21573850	21574337	8.44	81	H	tggtgccttgactcagat			TGGTGCCtTGACTCAGAT	H	GTG	21581720	21583147	0.91	2	3	3	0	cfkcqksghzakec	50	pcpicarthwkvdc	7	21583151	21583807	0.53	0	2	8	3	-1	21583813	21586905	0.71	2	6	2	21587204	21588878	0.95	1	3
10610	5294	5LTR PBS MA CA NC Prot IN 3LTR	X	6195984	6190260	655	C		6195984	6195575	1.71	68	H	tggtgccgtgactcggat	H	GTG				6194710	6193496	0.89	4	3	0	0	cykcqksghqakec	53		0	6193448	6193157	0.81	1	0	15	2	0	6193156	6191011	0.68	6	9	0	0	0	0	0	0
10610	5306	5LTR PBS MA CA NC Prot RT IN 3LTR	X	16240394	16234996	610	C		16240394	16239995	6.06	107	F	tggtgccaaaacccggga	F	GAA				16239430	16237996	0.79	1	4	1	0	cfkcwksghwaeec	59		0	16237992	16237849	0.76	0	0	23	0	0	16237846	16234452	0.58	8	15	3	0	0	0	0	0
10610	5320	5LTR PBS MA CA NC Prot RT IN SU TM PPT 3LTR	X	27313072	27304379	1471	C		27313072	27312706	8.54	106	H	tggtgccatgactcagat	H	GTG				27312125	27310519	0.89	3	4	1	0	cfzcqksghwakec	48	lcpicagthwksdc	3	0	0	0	0	0	9	1	1	27310102	27307008	0.73	7	2	2	27306704	27304959	0.94	3	3
10610	5329	5LTR PBS MA CA NC Prot RT IN TM PPT	X	28916310	28909567	825	C		28916310	28915831		151	H	tggtgccgtgactcagat	H	GTG				28915222	28914111	0.9	5	5	1	1	cykcrksghqakzc	40		0	0	0	0	0	0	20	2	-1	28913604	28910614	0.66	9	11	1	0	0	0	0	0
10610	5330	5LTR PBS MA CA NC Prot RT IN 3LTR	X	29993819	29999360	782	C		29993819	29994060	8.3	82	H	tggtgccgtcactcagat			TGGTGCCgTCACTCAGAT	H	GTG	0	0	0	0	0	1	1		0		0	29995888	29996181	0.71	0	1	17	2	-1	29996184	29998963	0.65	9	8	1	0	0	0	0	0
10610	5334	5LTR PBS MA CA NC Prot RT IN 3LTR	X	31395839	31401489	704	C		31395839	31396290	6	0	H	tggtgccatcactcggat			TGGTGCCATcACTCGGAT	H	GTG	31396882	31398077	0.86	3	5	1	-1	cykcqksghwakec	63		0	31398125	31398537	0.61	1	1	14	3	1	31398540	31400697	0.68	6	8	1	0	0	0	0	0
10610	5442	5LTR PBS MA CA NC Prot RT IN	X	64354806	64350055	814	C		64354806	64354218		0	M	tggtgtctgatcactgag						0	0	0	0	0	1	0	cfkcqksgtgtrna	16	pcpictgphwksdc	4	64352724	64352461	0.77	0	1	10	1	0	64352460	64349561	0.72	4	6	1	0	0	0	0	0
10610	5463	5LTR PBS MA CA NC Prot RT IN TM PPT 3LTR	X	70484426	70492470	813	C		70484426	70484559	3.73	62	F	tggtgccgaaacctggga	F	GAA				70485276	70486458	0.89	3	3	3	1	cfmczkpghwtkec	46	pcpicagphwksdc	2	70486496	70487134	0.74	1	0	18	1	0	70487135	70490686	0.66	10	8	1	70490465	70491898	0.93	5	1
10610	5480	5LTR PBS MA CA NC Prot RT IN SU TM PPT 3LTR	X	73350390	73341434	1375	C		73350390	73350038	5.38	0	F	tggtgctgaagacccggg	F	GAA				73349497	73347985	0.92	1	6	2	0	cfkcqkpghwasec	58	sgpvcagphwksdc	7	73347933	73347532	0.8	0	1	17	2	0	73347531	73344045	0.73	10	7	2	73343697	73341994	0.94	2	4
10610	5493	5LTR PBS MA CA NC Prot RT IN PPT 3LTR	X	74857305	74851402	714	C		74857305	74857137	9.09	0	F	tggtgccaaagacctggg						74857033	74855359	0.78	7	3	1	0	cfzcqksghwakec	48		0	74855345	74854882	0.65	1	0	9	0	0	74854880	74852429	0.72	5	4	2	0	0	0	0	0
10610	5537	5LTR PBS MA CA NC Prot RT IN 3LTR	X	81982215	81988398	686	C		81982215	81982646	3.7	0	F	tggtgctgaagactgggg			TGGTGCTGAAGACtgGGG	F	GAA	81983221	81984654	0.93	3	1	3	0	cfkcwksghwakec	61		0	0	0	0	0	0	17	0	0	81985223	81988079	0.69	8	9	3	0	0	0	0	0
10610	5560	5LTR PBS MA CA NC Prot RT IN PPT 3LTR	X	86236847	86242487	596	C		86236847	86237284	5.52	95	H	tggtgcaatgactcagat			TGGTGCaATGACTCAGAT	H	GTG	0	0	0	0	0	3	-1		0	cykcqksdhqakec	55	0	0	0	0	0	23	2	0	86239432	86242265	0.63	14	9	2	0	0	0	0	0
10610	5563	5LTR PBS MA CA NC Prot RT IN	X	86936666	86942660	630	C		86936666	86937132		92	H	tggtgccgtgactcggat	H	GTG				86937220	86939315	0.67	6	3	1	-1	cytcrksghwakec	55		0	0	0	0	0	0	30	3	0	86939523	86943416	0.51	10	20	3	0	0	0	0	0
10610	5580	5LTR PBS CA NC Prot RT IN 3LTR	X	91533793	91528083	919	C		91533793	91533361	3	200	H	tggtgctgtgactcagat	H	GTG				91532510	91531340	0.88	6	4	1	1	cykcqzsdhqakec	31	lcpicagphwksdc	1	0	0	0	0	0	38	2	0	91530909	91527319	0.52	15	23	2	0	0	0	0	0
10610	5583	5LTR PBS MA CA NC Prot RT 3LTR	X	92079427	92084346	789	C		92079427	92079881	3.09	87	H	tggtgccgtgactcggat	H	GTG				92079968	92081924	0.7	7	4	1	1	cytcqksghwakec	52		0	0	0	0	0	0	17	2	-1	92082380	92084513	0.68	9	8	1	0	0	0	0	0
10610	5599	5LTR PBS MA CA NC Prot RT IN 3LTR	X	95879139	95885444	1048	C		95879139	95879423	5.97	200	H	tggtgctgtgactcagat	H	GTG				95879478	95881370	0.73	9	4	2	0	cykcqksghqakec	55		0	0	0	0	0	0	14	0	0	95881889	95885102	0.67	5	9	1	0	0	0	0	0
10610	5603	5LTR PBS MA CA NC Prot RT IN 3LTR	X	97785084	97779251	594	C		97785084	97784625	6.09	0	H	tggtgtcgtgacttggat			TGGTGTCGTGACTTGGAT	H	GTG	97784554	97782567	0.71	7	4	1	0	cytcrksghrakec	55		0	0	0	0	0	0	26	1	0	97782367	97778805	0.57	12	14	1	0	0	0	0	0
10610	5606	PBS MA CA NC Prot RT IN	X	98419780	98414894	617	C		0	0		142	H	tggtgctgtgactcggat	H	GTG				98418911	98417807	0.91	3	4	1	-1	cykcwksghqakec	53		0	98417803	98417363	0.6	0	3	14	3	1	98417362	98414493	0.71	5	9	1	0	0	0	0	0
10610	5612	5LTR PBS MA CA NC RT IN	X	100046657	100041647	308	C		100046657	100046480		0	F	tggtgccgaagacccggg			TGGTGCcGAAGACCCGGG	F	GAA	100045919	100044657	0.86	4	5	0	0	cfkcrksghwakec	52	pcpicagphwkldc	3	0	0	0	0	0	-1	0	0	0	0	0	0	0	0	0	0	0	0	0
10610	5636	5LTR PBS MA CA NC Prot RT IN 3LTR	X	108421574	108427388	1035	C		108421574	108422022	3.79	200	H	tggtgctgtgactcagat	H	GTG				108422109	108423956	0.73	6	2	2	0	cykcqksghwakez	31	pcpicvgphwksdc	3	108423983	108424459	0.62	0	2	27	0	0	108424462	108427327	0.62	11	16	3	0	0	0	0	0
10610	5639	5LTR PBS MA CA NC Prot RT 3LTR	X	109114098	109109523	619	C		109114098	109113839	7.09	77	H	tggtgccgtgactcggat	H	GTG				0	0	0	0	0	1	-1		0	cykcqksdhqakec	54	109111658	109111289	0.67	2	0	36	3	-1	109111288	109107024	0.49	15	21	2	0	0	0	0	0
10610	5641	5LTR PBS MA CA NC Prot RT SU	X	110786988	110792917	630	C		110786988	110787488		130	H	tggtgccgtgactcagat	H	GTG				110787577	110789490	0.69	6	2	1	0	cymcqksghwakec	53		0	0	0	0	0	0	28	1	0	110789780	110793286	0.55	12	16	1	0	0	0	0	0
10610	5644	5LTR PBS MA CA NC Prot RT IN	X	111773572	111779995	500	C		111773572	111774515		103	F	tggtgctgaaacccagga			TGGTGCtgAAACCCAGGA	F	GAA	111775095	111776238	0.91	5	3	2	-1	cytcqksghrakec	56		0	0	0	0	0	0	29	1	-1	111776474	111780404	0.51	16	13	3	0	0	0	0	0
10610	5651	5LTR PBS MA CA NC Prot RT IN	X	113283459	113287988	545	C		113283459	113283746		40	H	tggtgccgtgactcgaat			TGGTGCCGTGACTCgaAT	H	GTG	113283739	113285500	0.74	7	2	2	0	cykcqksghqakec	54		0	0	0	0	0	0	25	2	1	113285789	113288768	0.61	10	15	3	0	0	0	0	0
10610	5654	PBS MA CA NC Prot RT IN	X	113841245	113836662	423	C		0	0		97	H	tggtgctgtgacttggat	H	GTG				113841159	113839145	0.7	9	1	1	1	cytcqksdhqakec	40		0	0	0	0	0	0	22	2	0	113838857	113835580	0.58	8	14	2	0	0	0	0	0
10610	5660	5LTR PBS CA NC Prot RT	X	115127118	115130112	443	C		115127118	115127824		85	H	tggtgccatgactcagat	H	GTG				115127891	115129480	0.89	2	3	2	0	cckcqksghwakec	50	pcpicagthwksdc	9	115129484	115129808	0.73	2	1	-1	2	-1	0	0	0	0	0	1	0	0	0	0	0
10610	5666	5LTR PBS MA CA NC Prot IN TM 3LTR	X	115860542	115854295	616	C		115860542	115860282	6.18	107	H	tggtgccgtgactcggat	H	GTG				115859426	115858180	0.88	5	3	0	0	cykcgksghqakec	55	lcpicvgphwksdc	0	0	0	0	0	0	-1	1	0	0	0	0	0	0	0	115856411	115854857	0.94	4	10
10610	5668	5LTR PBS CA NC Prot RT IN PPT 3LTR	X	115951966	115946419	544	C		115951966	115951745	5.41	89	H	tggtgccgtgactcggat	H	GTG				115950897	115949819	0.92	3	4	2	-1	cytcwksghwakec	61		0	0	0	0	0	0	19	1	0	115949555	115946476	0.6	6	13	1	0	0	0	0	0
10610	5672	5LTR PBS MA CA NC Prot RT IN	X	116550218	116556878	509	C		116550218	116552709		0		tggtgtctgatctctgcg						116552847	116554049	0.9	4	4	1	1	wykcrksghwakec	28		0	116554053	116554484	0.69	0	0	15	2	0	116554485	116557986	0.69	8	7	2	0	0	0	0	0
10610	5682	5LTR PBS MA CA NC Prot RT 3LTR	X	120482418	120477737	594	C		120482418	120482111	5.2	28	H	tggtgccgtgacttggat	H	GTG				120481350	120480118	0.85	3	8	1	0	chkcqksghwakec	56		0	120480114	120479683	0.63	0	1	19	0	0	120479681	120476834	0.64	11	8	3	0	0	0	0	0
10610	5705	5LTR PBS MA CA NC Prot RT IN 3LTR	X	130846250	130851796	603	C		130846250	130846477	7.62	0	W	tggtctcttcacacggac	K	TTT				130847333	130848560	0.89	6	5	1	0	cykcrksghwakec	52		0	130848564	130848899	0.72	0	1	13	0	0	130848900	130851010	0.69	2	11	3	0	0	0	0	0
10610	5730	MA CA NC Prot RT IN	X	141315382	141319634	565	C		0	0										141315549	141316681	0.92	3	3	3	1	cykcqksghwakec	64		0	0	0	0	0	0	12	1	1	141317224	141320525	0.68	3	9	2	0	0	0	0	0
10610	5732	5LTR PBS MA CA NC Prot RT IN PPT	X	141516747	141510802	724	C		141516747	141516333		83	H	tggtgccgtgactcggat	H	GTG				141515823	141514564	0.83	4	4	1	0	cykcqksghqakec	40		0	141514560	141514192	0.7	0	0	14	1	0	141514191	141511703	0.67	7	7	1	0	0	0	0	0
10610	5766	5LTR PBS CA Prot RT IN 3LTR	X	152367312	152360384	851	C		152367312	152366864	6.52	0	F	tggtgccgaaaaacccgg						0	0	0	0	0	0	0		0		0	152365037	152364803	0.77	1	0	9	3	1	152364799	152361337	0.7	4	5	1	0	0	0	0	0
10610	5811	5LTR PBS MA CA NC Prot RT IN SU TM PPT 3LTR	1	5104895	5112937	1160	C		5104895	5105083	3.18	37	H	tggtgccatgactcggat	H	GTG				5106164	5107253	0.92	3	3	1	-1	cytcrksghwakec	53		0	0	0	0	0	0	9	3	0	5107542	5110521	0.7	2	7	3	5110791	5112542	0.98	3	1
10610	5829	5LTR PBS MA CA NC Prot RT IN SU PPT	1	13886269	13894115	406	C		13886269	13888123		0		tggtgtctgatcaccacg						13887760	13889850	0.75	5	2	1	0	cfkcrisshwaker	18		0	13889854	13890207	0.7	0	1	13	0	0	13890208	13892526	0.73	11	2	2	0	0	0	0	0
10610	5838	MA CA NC Prot RT IN	1	20372187	20367966	403	C		0	0										20371731	20370452	0.88	3	5	3	1	cfkgqksghwakec	43	qcpicagthwksdc	4	0	0	0	0	0	15	1	0	20370278	20367410	0.68	6	9	1	0	0	0	0	0
10610	5842	5LTR PBS MA CA NC Prot RT IN TM 3LTR	1	23330855	23324192	825	C		23330855	23330683	6.36	0	M	tggtgacccccacccctg						23329940	23328757	0.9	5	3	2	0	cfkcqksghqakec	37		0	0	0	0	0	0	11	0	0	23328543	23325475	0.71	7	4	1	23325174	23324420	0.88	3	2
10610	5847	5LTR PBS MA CA NC Prot RT IN	1	30676525	30680715	342	C		30676525	30676912		0	F	tggtgccgaagacctggg			TGGTGCtGAAGACCcGGG	F	GAA	30677490	30678585	0.92	3	2	3	0	cfkcqksghcakec	38	scpicvgphwksdc	3	30678619	30679038	0.71	0	0	-1	0	0	0	0	0	0	0	0	0	0	0	0	0
10610	5861	5LTR PBS MA CA NC Prot IN TM PPT 3LTR	1	38373537	38379766	497	C		38373537	38373794	6.62	32	F	tggtgccaaaacccagga	F	GAA				38374572	38375720	0.92	4	4	1	0	cfzcwksghwakec	46	pcpicagphwksdc	1	0	0	0	0	0	11	0	0	38375953	38378026	0.71	7	4	0	0	0	0	0	0
10610	5863	5LTR PBS MA CA NC Prot RT IN 3LTR	1	38890771	38896455	885	C		38890771	38891198	4.47	27	H	tggtgccatgactcggat	H	GTG				38892003	38893204	0.88	6	2	3	-1	cykcqksdhqakec	41	pcsicvgphwksdc	3	38893252	38893581	0.79	0	0	20	2	0	38893582	38896874	0.59	11	9	2	0	0	0	0	0
10610	5872	MA CA NC Prot RT IN	1	45782106	45786954	527	C		0	0										45782538	45783717	0.9	3	4	3	1	cfkcwksghzalec	45	pcpvcvnphwksdc	0	45783773	45784176	0.63	1	0	29	1	1	45784182	45787912	0.57	18	11	2	0	0	0	0	0
10610	5882	5LTR PBS MA CA NC Prot RT IN	1	48680493	48674628	612	C		48680493	48680060		144	H	tggtgccgtgactcagat	H	GTG				48679166	48677854	0.83	5	6	1	-1	cykczkpghqakec	49		0	48677850	48677590	0.79	0	0	26	3	-1	48677587	48673251	0.52	10	16	2	0	0	0	0	0
10610	5907	5LTR PBS MA CA NC Prot RT IN	1	64821897	64815151	451	C		64821897	64820253		76	H	tggtgccgtgactcggat	H	GTG				64820927	64819037	0.7	8	2	1	0	cytcrksghwakec	53		0	0	0	0	0	0	23	0	0	64818748	64814550	0.54	10	13	1	0	0	0	0	0
10610	5919	5LTR PBS MA CA NC Prot RT IN PPT 3LTR	1	71054169	71059686	633	C		71054169	71054481	6.95	93	H	tggtgccgtgactcggat	H	GTG				71055248	71056387	0.9	2	5	1	-1	cykcqksghwdkec	53		0	71056448	71056783	0.7	0	2	24	3	0	71056784	71060166	0.59	14	10	3	0	0	0	0	0
10610	5934	5LTR PBS CA NC Prot RT IN 3LTR	1	77366091	77360479	450	C		77366091	77365647	7.48	7	H	tggtgccgtgacttggat	H	GTG				77364956	77363686	0.84	3	7	1	0	cykcwksghwaeeh	42		0	77363658	77363290	0.7	0	0	17	0	0	77363288	77360897	0.66	7	10	3	0	0	0	0	0
10610	5937	5LTR PBS MA CA NC Prot RT IN SU TM PPT 3LTR	1	79337872	79346600	1202	C		79337872	79338304	8.67	0	S	tgggtcagcgggactcct						79338838	79340447	0.91	1	3	3	0	cfkrqksghwakec	32	pcptcagthwksdc	10	79340451	79340777	0.74	0	1	11	3	1	79340778	79343964	0.71	5	6	1	79344262	79345933	0.94	2	3
10610	5938	5LTR PBS MA CA NC Prot RT IN 3LTR	1	79959554	79954306	730	C		79959554	79959407	10.14	97	H	tggtgctgtgacttggat	H	GTG				79958724	79957523	0.88	3	4	3	0	cykcqksghqakec	53	prpicagphwksdc	1	79957475	79957180	0.79	1	0	20	0	0	79957179	79954230	0.63	10	10	1	0	0	0	0	0
10610	5940	5LTR PBS MA CA NC Prot RT IN SU 3LTR	1	80167752	80162032	896	C		80167752	80167321	4.17	97	H	tggtgccgtgactcggat	H	GTG				80166491	80165315	0.89	6	2	1	0	cykcqksdhqakec	41	avsicagphwksdc	2	80165267	80164880	0.65	1	0	14	0	0	80164879	80162873	0.7	5	9	3	0	0	0	0	0
10610	5943	5LTR PBS MA CA NC Prot RT IN SU	1	81710968	81717130	483	C		81710968	81711405		0	H	tggtgccatgacttggct			TGGTGCCcTGACTTGGaT	H	GTG	81712375	81713470	0.92	2	3	1	0	cytcrksghwakec	55		0	0	0	0	0	0	13	0	0	81713965	81716515	0.65	6	7	2	0	0	0	0	0
10610	5945	5LTR PBS MA CA NC Prot RT IN TM PPT	1	82826239	82819994	696	C		82826239	82825842		26	H	tggtgccgtgacttggat	H	GTG				82825055	82823929	0.89	3	4	1	0	wyqcwksghwakec	38		0	0	0	0	0	0	13	1	-1	82823617	82821080	0.72	8	5	3	0	0	0	0	0
10610	5946	5LTR PBS MA CA NC Prot RT IN 3LTR	1	83420988	83427264	856	C		83420988	83421392	5.76	98	H	tggtgctgtgcctcggat			TGGTGCTGTGcCTCGGAT	H	GTG	83422261	83423499	0.88	2	3	1	0	cykcrksgprakec	43		0	83423532	83423924	0.71	0	0	20	0	0	83423925	83426640	0.69	7	13	1	0	0	0	0	0
10610	5975	5LTR PBS MA CA NC Prot RT IN 3LTR	1	95038245	95032041	651	C		95038245	95037955	6.94	0	H	tggtgccctgactcggat	H	GTG				95037237	95035780	0.88	3	7	2	0	cykcqksghwakec	50		0	95035569	95035197	0.59	1	0	18	0	0	95035191	95032343	0.66	7	11	3	0	0	0	0	0
10610	5980	5LTR PBS CA NC Prot RT IN 3LTR	1	99272433	99265618	839	C		99272433	99271976	6.37	140	H	tggtgccgtgactcagat	H	GTG				99271311	99270071	0.87	5	6	2	0	cykcqksghwakec	49		0	99270067	99269745	0.69	1	1	13	0	0	99269742	99267463	0.7	7	6	1	0	0	0	0	0
10610	5981	5LTR PBS MA CA NC Prot RT IN 3LTR	1	99975067	99980925	726	C		99975067	99975521	3.8	98	H	tggtgccgtgactcggat	H	GTG				99975586	99977521	0.73	5	3	1	0	cykcqksgpqprip	14		0	0	0	0	0	0	17	1	0	99977810	99980572	0.62	9	8	1	0	0	0	0	0
10610	5985	5LTR PBS MA NC RT SU TM PPT 3LTR	1	102068959	102062968	717	C		102068959	102068836	5.65	148	H	tggtgcggtgactcagat			TGGTGCgGTGACTCAGAT	H	GTG	102068106	102066977	0.9	5	5	0	0	cykcrksghwtkec	58		0	0	0	0	0	0	2	0	0	102066435	102065867	0.75	1	1	0	102065083	102063348	0.94	3	7
10610	5996	5LTR PBS CA NC Prot RT IN SU TM PPT 3LTR	1	104922745	104931261	1102	C		104922745	104923166	9.24	0	L	tggtgtcatgacttggat			TGGTGaCtTGACTTGGAT	H	GTG	104923692	104925320	0.87	6	3	3	1	cfkcwksgnwskec	49	pclicagphwksdc	9	104925377	104925610	0.74	0	2	8	1	1	104925611	104928499	0.73	2	6	2	104929263	104930638	0.92	2	5
10610	6015	5LTR PBS MA CA NC Prot RT IN	1	113351443	113357979	467	C		113351443	113352992		76	H	tggtgccgtgactcggat	H	GTG				113353281	113354461	0.92	5	1	2	1	cykcrksghsakes	28		0	0	0	0	0	0	20	3	0	113354947	113358428	0.6	13	7	3	0	0	0	0	0
10610	6024	5LTR PBS CA NC Prot RT IN TM 3LTR	1	116057994	116051756	580	C		116057994	116057646	8.62	0	F	tggtgccgaagacccagg			TGGTGCaGAAGACCCcGG	F	GAA	116058378	116056400	0.71	7	10	3	1	flqmpkpghwasec	6		0	116056396	116055856	0.47	1	1	11	1	1	116055855	116053230	0.69	5	6	2	0	0	0	0	0
10610	6026	5LTR PBS MA CA NC Prot RT IN	1	117405203	117410181	603	C		117405203	117406235		0	L	tggtctgaggtgcctgac						0	0	0	0	0	1	0	cfkcqkprvppkpc	15	crtpqeiglsspaa	5	117407248	117407682	0.64	0	2	6	0	0	117407685	117410675	0.72	4	2	3	0	0	0	0	0
10610	6118	5LTR PBS MA CA NC Prot RT IN 3LTR	1	178009498	178015060	631	C		178009498	178009803	9.03	59	F	gggtgctgaaacccggga						178010342	178011628	0.88	6	2	1	0	cfkcqksghrakec	45	pcpicagphwkldc	0	0	0	0	0	0	14	1	0	178011954	178014713	0.71	9	5	1	0	0	0	0	0
10610	6126	5LTR PBS MA CA NC Prot RT IN PPT	1	185923348	185916758	597	C		185923348	185922895		99	H	tggtgccgtgactcggat	H	GTG				185921912	185920818	0.89	4	1	1	-1	cytcrksghwakkc	49		0	0	0	0	0	0	24	3	0	185920529	185917231	0.58	11	13	3	0	0	0	0	0
10610	6166	5LTR PBS MA CA NC Prot RT IN 3LTR	1	205859560	205853681	552	C		205859560	205859468	26.37	0	M	tggtgccaaagacccagg						205858872	205857786	0.93	4	1	2	0	cfkcwksghwakec	61		0	0	0	0	0	0	13	0	0	205857382	205854012	0.66	6	7	1	0	0	0	0	0
10610	6176	5LTR PBS MA CA NC Prot IN 3LTR	1	210289552	210284434	775	CD		210289552	210289192	6.7	88	H	tggtgccgtgactcagac			TGGTGCCGTGACTCAGAc	H	GTG	210288646	210287279	0.83	5	3	0	0	cfkcwksghwakec	62	pcpicegphwksdc	5	0	0	0	0	0	15	0	0	210287260	210284739	0.7	8	7	0	0	0	0	0	0
10610	6177	5LTR PBS MA CA Prot RT IN SU TM PPT 3LTR	1	210360949	210369023	1211	C		210360949	210361365	5.29	0	F	tggtgccgaagacctggg			TGGTGCtGAAGACCcGGG	F	GAA	0	0	0	0	0	0	0		0		0	210363167	210363511	0.74	0	0	5	1	1	210363513	210366444	0.74	2	3	2	210366739	210368777	0.87	3	5
10610	6187	5LTR PBS MA CA NC Prot RT IN 3LTR	1	215589043	215583156	808	C		215589043	215588587	7.03	141	H	tggtgccgtgactcagat	H	GTG				215588487	215586673	0.71	4	3	2	0	cytcrksghwakec	53		0	0	0	0	0	0	26	2	1	215586384	215582937	0.57	8	18	3	0	0	0	0	0
10610	6188	5LTR PBS MA CA NC Prot RT IN TM PPT	1	216181471	216187452	719	CD		216181471	216181882		85	H	tggtgccgtgactcggat	H	GTG				216182597	216183799	0.87	4	3	2	-1	cykcqksghqaref	38	prpicagphwksdc	6	0	0	0	0	0	13	1	0	216184231	216186429	0.69	6	7	1	0	0	0	0	0
10610	6189	5LTR PBS MA CA NC Prot RT IN	1	216318399	216323757	561	C		216318399	216319769		143	H	tggtgctgtgactcggat	H	GTG				216319484	216321235	0.72	4	3	1	-1	cytcwksghwakec	62		0	0	0	0	0	0	15	3	0	216321520	216324785	0.62	8	7	3	0	0	0	0	0
10610	6192	5LTR PBS MA CA NC Prot IN	1	218773191	218768352	360	CD		218773191	218772890		17	H	tggtgccatgactcggat	H	GTG				218772648	218770521	0.69	8	3	0	0	cytcrksghwakec	53		0	0	0	0	0	0	14	0	0	218770232	218767952	0.66	5	9	0	0	0	0	0	0
10610	6196	5LTR PBS MA CA NC Prot RT IN PPT 3LTR	1	222139307	222144960	456	C		222139307	222139683	4.35	6	H	tggtgtggtgactcggat			TGGTGTgGTGACTCGGAT	H	GTG	222140566	222141748	0.88	5	4	2	-1	cykcqksdhqakec	42		0	0	0	0	0	0	30	1	1	222142262	222145326	0.56	7	23	2	0	0	0	0	0
10610	6202	5LTR PBS MA CA NC Prot RT IN SU TM 3LTR	1	225073389	225081246	1102	C		225073389	225073483	5.26	98	F	tggtgctgaaacccagga			TGGTGCtgAAACCCAGGA	F	GAA	225074028	225075490	0.93	3	4	3	1	cfkcqksghwasec	57		0	0	0	0	0	0	13	1	0	225075780	225078729	0.68	6	7	1	225079272	225080931	0.89	3	1
10610	6203	5LTR PBS MA NC Prot RT IN 3LTR	1	225033784	225027630	783	C		225033784	225033384	5.06	7	H	tggtgccctgactcggat	H	GTG				225032690	225031545	0.92	2	4	2	0	cfkcqksghwakec	61		0	0	0	0	0	0	13	2	0	225031028	225028422	0.73	8	5	2	0	0	0	0	0
10610	6208	5LTR PBS MA CA NC Prot RT IN	1	227021401	227026126	555	C		227021401	227022144		93	F	tggtgccgaaacctggga	F	GAA				227022190	227023428	0.88	3	3	1	0	cfkcwksgrwakec	49		0	227023432	227023766	0.76	1	0	18	1	0	227023767	227026823	0.67	8	10	1	0	0	0	0	0
10610	6214	5LTR PBS MA CA NC Prot RT IN PPT	1	228818396	228811875	583	C		228818396	228818115		0	F	tggtgctgaagacccggg	F	GAA				228817561	228816074	0.94	2	2	1	1	cfkcqkpghwasec	58		0	228816072	228815644	0.6	0	1	13	2	0	228815643	228812626	0.67	5	8	2	0	0	0	0	0
10610	6215	5LTR PBS MA CA Prot RT IN 3LTR	1	229083310	229087638	597	C		229083310	229083604	7.14	78	H	tggtgctatgactcggat			TGGTGCtATGACTCGGAT	H	GTG	0	0	0	0	0	0	-1		0		0	0	0	0	0	0	32	2	0	229084613	229088417	0.51	15	17	2	0	0	0	0	0
10610	6217	5LTR PBS MA CA NC Prot RT IN 3LTR	1	229309718	229315920	741	C		229309718	229310455	4.57	148	H	tggtgctgtgactcggat	H	GTG				229311435	229312563	0.88	5	4	1	0	cykcqksdpqakec	24		0	0	0	0	0	0	15	1	1	229312801	229315547	0.63	6	9	2	0	0	0	0	0
10610	6221	5LTR PBS MA CA NC Prot RT IN SU TM PPT 3LTR	1	230736962	230744760	1184	C		230736962	230737314	2.83	69	H	tggtgccgtgactcggat	H	GTG				0	0	0	0	0	2	-1		0	cykcqksdpqakec	36	0	0	0	0	0	14	1	-1	230739600	230742198	0.67	6	8	3	230742497	230744241	0.97	1	4
10610	6224	5LTR PBS MA CA NC RT IN PPT 3LTR	1	232370545	232365352	677	C		232370545	232370275	9.81	141	H	tggtgctgtgactcggat	H	GTG				232369428	232368337	0.93	4	3	0	0	cykcqksghwakec	64		0	0	0	0	0	0	19	0	0	232368221	232365579	0.64	10	9	0	0	0	0	0	0
10610	6234	5LTR PBS MA CA NC Prot RT IN 3LTR	1	241597180	241603186	765	C		241597180	241597591	7.54	33	H	tggtaccgtgactcggat			TGGTaCCGTGACTCGGAT	H	GTG	241598527	241599776	0.86	3	5	3	-1	rykcqksghqakec	31	pcpicagphwksdc	1	241599827	241600167	0.63	1	0	9	2	-1	241600171	241602385	0.72	5	4	1	0	0	0	0	0
10610	6259	5LTR PBS CA NC Prot RT IN 3LTR	1	248504293	248499071	613	C		248504293	248504003	6.67	0	W	tggtctcttcaaacggat			TGGTCTCTTCAtACGGAa	K	TTT	248504138	248502760	0.79	5	5	1	1	cykrrksghwakec	43		0	248502732	248502460	0.82	0	0	18	2	0	248502459	248499767	0.71	6	12	2	0	0	0	0	0
10610	6281	5LTR PBS MA CA NC Prot IN 3LTR	22	35230599	35236017	562	C		35230599	35231015	5.3	0	K	tggtctcttcacagggac			TGGTCTCTTCACAgGGAC	K	TTT	35231592	35232741	0.91	5	1	0	0	cykcwksghrakec	42		0	0	0	0	0	0	11	3	0	35233167	35235365	0.7	5	6	0	0	0	0	0	0
10610	461	5LTR PBS MA CA NC Prot RT IN TM PPT	2	3868930	3861805	641	C		3868930	3868540		0	F	tggtcccaaaacccagga			TGGTcCCAAAACCCAGGA	F	GAA	3867977	3866797	0.9	2	5	2	1	cfkcrisghwakec	47		0	0	0	0	0	0	15	3	1	3866750	3863511	0.64	10	5	1	0	0	0	0	0
10610	465	5LTR PBS MA CA NC Prot RT IN PPT	2	5140901	5148404	563	C	92107645>92107616	5140901	5141351		82	H	tggtgccgtgactcggat	H	GTG				5142368	5143460	0.92	4	4	2	1	cytcwksghwakec	61		0	0	0	0	0	0	31	3	0	5143747	5147573	0.51	8	23	3	0	0	0	0	0
10610	483	5LTR PBS MA CA NC Prot RT SU TM PPT 3LTR	2	16979466	16969580	729	C		16979466	16979374	45.65	16	H	tggtgccgtgacttggat	H	GTG				16978448	16976478	0.7	7	4	1	0	cyicwksghwakec	49		0	16976430	16976125	0.79	0	1	19	1	0	16976123	16973561	0.66	10	9	1	0	0	0	0	0
10610	491	5LTR PBS MA CA NC Prot RT IN	2	20280900	20287039	447	C	169517826>169519462	20280900	20283332		0	P	tgggcttgcctccttcac						20283318	20284424	0.9	4	0	2	1	cfkcqksghwakec	48		0	0	0	0	0	0	16	3	0	20284939	20287546	0.71	10	6	3	0	0	0	0	0
10610	504	5LTR PBS MA CA NC Prot IN TM 3LTR	2	34919706	34927896	436	C		34919706	34919954	8.87	0	W	tggtctcttcacacggac	K	TTT				34920161	34921378	0.87	3	6	0	0	cykcqksdhrakec	45		0	34921406	34921747	0.72	0	2	-1	2	0	0	0	0	0	0	0	0	0	0	0	0
10610	507	5LTR PBS MA CA NC Prot RT IN TM PPT 3LTR	2	35668731	35659684	672	CD		35668731	35668607	48	0	P	tggttgctcttgtgagaa						35666637	35665437	0.86	5	3	2	0	cykcqksghqakec	53		0	35665389	35665096	0.77	0	1	15	0	0	35665095	35662656	0.69	8	7	1	0	0	0	0	0
10610	508	5LTR PBS CA NC Prot RT IN	2	36037362	36042968	388	C		36037362	36038178		0	S	tggcacctccccaactca						36039391	36040653	0.86	3	5	3	0	cykcqksghqakec	41	pcpicagphwksdc	5	36040681	36041043	0.68	0	0	18	3	0	36041044	36044025	0.63	8	10	3	0	0	0	0	0
10610	509	5LTR PBS MA CA NC Prot RT IN TM PPT	2	36826243	36835658	663	C		36826243	36826670		97	H	tggtgccgtgactcggat	H	GTG				36827439	36828638	0.91	4	0	2	0	yykcqksghqakec	37		0	36828649	36828981	0.69	0	1	30	0	0	36828982	36832649	0.52	7	23	1	0	0	0	0	0
10610	511	MA CA NC Prot RT IN	2	37613839	37609316	421	C	136779898>136779771	0	0										37612609	37611465	0.91	1	6	1	0	cykckksghwvkec	58		0	37611416	37611070	0.59	1	2	12	0	0	37611068	37608930	0.69	5	7	1	0	0	0	0	0
10610	524	5LTR PBS MA CA NC Prot RT IN PPT 3LTR	2	44251849	44243235	612	C	51354141>51353564	44251849	44251755	38.89	0	I	tggatcacctgaggtcag						44250683	44249486	0.91	6	1	2	0	cfqcrksghwakec	52		0	44249448	44249017	0.67	0	0	18	0	0	44249016	44245744	0.65	8	10	1	0	0	0	0	0
10610	543	5LTR PBS CA NC Prot IN TM 3LTR	2	57454515	57462335	476	C	82446593>82448820	57454515	57454763	5.62	0	F	tggtgccgagaaatgcaa						57457259	57458503	0.87	3	4	0	0	cykcwksghqakec	52		0	0	0	0	0	0	-1	3	0	0	0	0	0	0	0	57460282	57461817	0.94	4	5
10610	544	5LTR PBS MA CA NC Prot RT IN SU TM	2	57420130	57427344	597	C		57420130	57420386		95	H	tggtgccgtgactcggat	H	GTG				0	0	0	0	0	1	0		0	cykcqksdhqakec	53	57422626	57422905	0.78	1	0	16	0	0	57422907	57425502	0.64	5	11	3	0	0	0	0	0
10610	549	5LTR PBS MA CA NC Prot RT IN TM	2	60644754	60652073	608	C		60644754	60644978		76	H	tggtgccgtgactcggat	H	GTG				60646030	60647061	0.93	5	3	2	0	cykcqksdhqakec	40		0	60647065	60647541	0.53	0	2	26	2	1	60647542	60650333	0.59	10	16	3	0	0	0	0	0
10610	557	5LTR PBS CA NC Prot RT IN PPT 3LTR	2	64307578	64300401	535	C		64307578	64307487	45.65	0	R	tggagtgtgagacagtta						64306811	64305318	0.74	4	7	1	0	chkcqksghwakec	56		0	64305297	64305094	0.49	0	0	21	0	0	64305088	64301908	0.59	9	12	3	0	0	0	0	0
10610	558	5LTR PBS MA CA NC Prot RT IN	2	64479809	64485699	402	C		64479809	64480034		72	H	tggtgccgtgactcggat	H	GTG				64480936	64482099	0.9	5	4	2	0	cymcrksghwakeg	34		0	0	0	0	0	0	36	2	-1	64482299	64486787	0.47	17	19	1	0	0	0	0	0
10610	562	5LTR PBS MA CA NC Prot RT IN TM PPT 3LTR	2	67558091	67566726	674	CD		67558091	67558194	46.54	90	H	tggtgctgtgactgggat			TGGTGCTGTGACTgGGAT	H	GTG	67559980	67561236	0.86	4	3	1	0	cykcqksghqakec	53	pcpicagphwksdc	3	67561264	67561535	0.79	1	0	12	1	-1	67561536	67563881	0.7	5	7	3	0	0	0	0	0
10610	569	5LTR PBS CA NC RT IN 3LTR	2	71392739	71384906	750	C		71392739	71392309	1.39	30	H	tggtgccgtgactcggac			TGGTGCCGTGACTCGGAc	H	GTG	71391275	71390198	0.92	3	3	0	0	cytcrksghwakec	53		0	0	0	0	0	0	24	0	0	71388829	71385224	0.55	11	13	0	0	0	0	0	0
10610	576	5LTR PBS MA CA NC Prot RT IN PPT	2	75446681	75438109	660	C		75446681	75446198		104	F	tggtgccaagacccggga			TGGTGCCAAgACCCGGGA	F	GAA	75445390	75444303	0.9	3	3	2	1	cymcrksghwakec	53		0	0	0	0	0	0	23	3	-1	75443998	75440660	0.59	9	14	2	0	0	0	0	0
10610	596	5LTR PBS MA CA NC Prot RT IN TM PPT	2	84021604	84014269	635	C		84021604	84021196		83	H	tggtgccgtgactcggat	H	GTG				84020511	84019304	0.89	4	4	1	-1	cykcqksghqakec	40		0	84019256	84018864	0.62	0	2	22	3	0	84018863	84016204	0.64	10	12	3	0	0	0	0	0
10610	611	CA NC Prot RT IN SU TM 3LTR	2	90189973	90181875	936	C		0	0										90190542	90189066	0.75	6	7	2	0	cfkcwksghwteec	41	pcpicagphwkldc	2	90189031	90188594	0.66	0	1	9	0	0	90188593	90185131	0.68	4	5	1	90184805	90183059	0.94	2	2
10610	693	5LTR PBS MA CA NC Prot RT IN	2	138446025	138441082	576	C	21851179>21849880	138446025	138444940		143	H	tggtgccgtgactcagat	H	GTG				138445015	138443817	0.89	4	6	1	0	cykcqksghwakec	51		0	0	0	0	0	0	24	1	1	138443453	138440744	0.63	13	11	2	0	0	0	0	0
10610	707	5LTR PBS MA CA NC Prot RT IN	2	150968139	150973854	751	C		150968139	150969908		152	H	tggtgctgtgactcggat	H	GTG				150970347	150971472	0.89	5	5	1	0	cykcgksghwakec	65		0	0	0	0	0	0	7	0	0	150972009	150974175	0.72	2	5	3	0	0	0	0	0
10610	720	CA NC Prot RT IN	2	155444102	155440632	493	C		0	0										155444929	155443134	0.69	8	11	1	0	cykcwksghwakec	64		0	0	0	0	0	0	16	1	-1	155442846	155439956	0.7	6	10	3	0	0	0	0	0
10610	724	5LTR PBS MA CA NC Prot RT IN TM PPT 3LTR	2	157582422	157570803	527	C		157582422	157582325	38.14	29	H	tggtgccgtgacttggat	H	GTG				157581058	157579806	0.85	3	6	1	0	cykcqksghqakec	54		0	157579802	157579507	0.77	2	0	26	1	0	157579506	157576524	0.59	11	15	1	0	0	0	0	0
10610	744	PBS CA DU RT IN TM PPT	2	169985950	169994059	388	C		0	0		17	S	tggggctgcctgaaaatt						0	0	0	0	0	0	0		0		0	0	0	0	0	0	9	0	0	169990145	169992442	0.73	4	5	0	0	0	0	0	0
10610	747	5LTR PBS MA CA NC Prot RT IN TM PPT	2	171839896	171830243	681	C		171839896	171839494		46	H							171838643	171837446	0.9	4	4	3	-1	cykcqksghqvkec	40	pcpicagphwksdc	1	0	0	0	0	0	14	2	0	171837248	171834786	0.67	8	6	2	0	0	0	0	0
10610	749	5LTR PBS CA NC Prot IN PPT 3LTR	2	173406819	173413486	392	C		173406819	173406929	8.49	68	H	tggtgccatgactcagat	H	GTG				173407710	173408884	0.9	7	4	0	0	cykcqksghqakec	52		0	0	0	0	0	0	-1	0	0	0	0	0	0	0	0	0	0	0	0	0
10610	777	5LTR PBS MA CA Prot RT IN TM PPT 3LTR	2	193370649	193382697	589	C		193370649	193370755	45.79	144	H	tggtgctgtgactcggat	H	GTG				0	0	0	0	0	3	-1		0		0	193374736	193375002	0.79	2	0	21	2	1	193375003	193377504	0.65	10	11	3	193377732	193379244	0.8	10	11
10610	787	5LTR PBS MA CA NC Prot RT IN SU TM PPT 3LTR	2	198443157	198452410	1211	C		198443157	198443460	4.61	26	H	tggtgccgtgattcggat			TGGTGCCGTGAtTCGGAT	H	GTG	0	0	0	0	0	1	0	assagzsghwakec	15	pypicagphwksdc	2	0	0	0	0	0	9	0	0	198445676	198449533	0.66	4	5	2	198450184	198451918	0.95	4	4
10610	791	5LTR PBS MA CA NC Prot RT IN TM PPT	2	204832293	204824737	671	C		204832293	204832014		140	H	tggtgctgtgactcggat	H	GTG				204831107	204829868	0.88	3	4	1	0	cykcqksghqakec	39	prpicagphwksdc	4	204829864	204829419	0.61	1	0	21	1	1	204829413	204826223	0.59	11	10	2	0	0	0	0	0
10610	794	5LTR PBS NC Prot RT IN TM PPT	2	207677351	207669189	602	C		207677351	207676899		142	H	tggtgccgtgactcagat	H	GTG				207676042	207674966	0.92	4	5	2	0	czmcwksghwakec	46		0	0	0	0	0	0	20	2	0	207674677	207671940	0.61	9	11	2	207671389	207669465	0.76	6	10
10610	795	5LTR PBS MA CA NC Prot RT IN TM PPT	2	207881942	207889452	935	C		207881942	207882361		200	H	tggtgctgtgactcagat	H	GTG				207882440	207884448	0.73	8	3	3	0	cykcrksghwaeec	46	pcpicvgphwksdc	1	207884501	207884869	0.7	0	0	15	0	0	207884870	207887316	0.67	4	11	1	0	0	0	0	0
10610	796	5LTR PBS MA CA NC Prot RT IN TM	2	209086664	209078353	825	C		209086664	209086253		85	H	tggtgccgtgactcggat	H	GTG				209085473	209084203	0.86	6	6	2	0	cykcrksgpwakec	39		0	209084159	209083890	0.7	0	3	13	0	0	209083889	209081424	0.7	7	6	2	0	0	0	0	0
10610	800	5LTR PBS MA NC Prot RT IN 3LTR	2	209758492	209770193	842	C	114325949>114327305	209758492	209758893	6.05	18	H	tggtgccatgactcggat	H	GTG				209758957	209766327	0.63	13	2	3	1	sykcqksghqakec	38		0	209766368	209766763	0.6	0	3	17	1	-1	209766764	209769569	0.7	9	8	3	0	0	0	0	0
10610	803	5LTR PBS MA CA NC Prot RT IN TM PPT	2	210164296	210170391	507	C		210164296	210164524		70	H	tggtgccgtgactcggat	H	GTG				210165218	210166295	0.91	4	3	1	0	cytcrksghwakec	53		0	0	0	0	0	0	22	0	0	210166574	210169284	0.61	10	12	1	0	0	0	0	0
10610	805	5LTR PBS MA CA NC Prot RT IN	2	212124717	212131149	550	C		212124717	212127080		0	R	tggtaagccatcttttca						212127454	212128700	0.85	3	4	1	0	cfkcqksghwakec	61		0	212128723	212129091	0.63	0	2	6	1	1	212129092	212131462	0.73	4	2	2	0	0	0	0	0
10610	813	5LTR PBS MA CA NC Prot RT SU	2	216787026	216795629	596	C		216787026	216787479		81	H	tggtgccgtgactcggat	H	GTG				216787569	216789442	0.7	6	3	2	0	cytcrksghwakec	53		0	0	0	0	0	0	21	0	0	216789731	216792996	0.6	11	10	2	0	0	0	0	0
10610	817	5LTR PBS MA CA NC Prot RT IN TM PPT	2	219044613	219033893	626	C		219044613	219044181		65	H	tggtgccgtgactcggat	H	GTG				219044090	219042034	0.72	6	4	3	-1	cykcqksdhqakec	39	pcpicagchwksdc	6	219041986	219041594	0.7	0	1	32	2	1	219041593	219037230	0.49	11	21	3	0	0	0	0	0
10610	826	5LTR PBS MA CA NC Prot RT IN 3LTR	2	224060108	224053484	750	C		224060108	224059816	6.25	20	H	tggtgccatgactcggat	H	GTG				224059047	224057784	0.85	3	6	2	0	cykcqksghqakec	40		0	224057756	224057388	0.64	0	1	19	2	0	224057387	224054236	0.64	8	11	2	0	0	0	0	0
10610	830	5LTR PBS MA CA NC Prot RT IN	2	225088644	225095057	543	C		225088644	225091031		129	H	tggtgccgtgactcagat	H	GTG				225091259	225092436	0.89	3	3	2	-1	cykcqksghqakec	53	pcpicagphwksdc	2	0	0	0	0	0	15	1	-1	225092984	225095602	0.63	7	8	3	0	0	0	0	0
10610	831	5LTR PBS CA NC Prot RT IN TM PPT	2	225161343	225168985	671	C		225161343	225161753		143	H	tggtgctgtgactcggat	H	GTG				225162660	225163851	0.86	4	4	2	0	cykcqksghqakec	54	prpicagphwksdc	5	225163899	225164230	0.75	1	0	15	0	0	225164232	225166744	0.68	11	4	1	0	0	0	0	0
10610	838	5LTR PBS MA CA IN 3LTR	2	234126475	234122261	324	C		234126475	234126346	14.06	0	K	tggtgccctcaaaatcac						0	0	0	0	0	0	0		0		0	0	0	0	0	0	19	0	0	234127693	234124541	0.64	9	10	0	0	0	0	0	0
10610	843	5LTR PBS MA CA NC Prot RT IN SU PPT	2	238515429	238524151	579	C		238515429	238515844		82	H	tggtgccgtgactcggat	H	GTG				238516854	238517946	0.91	3	4	3	-1	cykcqksghqakec	52		0	0	0	0	0	0	19	2	0	238518231	238521294	0.6	7	12	2	0	0	0	0	0
10610	850	5LTR PBS MA CA NC Prot RT IN TM PPT 3LTR	3	938473	929717	705	C		938473	938382	45.46	98	H	tggtgccatgactcagat	H	GTG				937596	935625	0.69	7	2	2	-1	cykcrksghqakec	51	prpicagthwksdc	10	935577	935185	0.65	0	1	16	1	0	935184	932654	0.65	9	7	1	932360	931294	0.87	6	6
10610	852	5LTR PBS CA NC Prot RT IN SU TM PPT 3LTR	3	1286698	1274519	713	C		1286698	1286595	45.63	124	H	tggtgctgtgactcggat	H	GTG				1285939	1284765	0.89	3	2	1	0	cykcqksghqakec	52		0	1284717	1284421	0.81	0	0	26	1	-1	1284420	1281438	0.6	10	16	3	0	0	0	0	0
10610	874	5LTR PBS CA NC Prot RT IN TM PPT 3LTR	3	16785543	16794841	425	C		16785543	16785642	37.37	0		tggttgtacaaattcaca						16787079	16788283	0.89	3	4	3	0	cykcqksgpqakec	37	phpicagshwksdc	12	16788331	16788721	0.66	1	0	28	0	0	16788722	16792078	0.55	11	17	3	0	0	0	0	0
10610	902	RT IN 3LTR	3	27641875	27644641	370	C		0	0										0	0	0	0	0	0	0		0		0	0	0	0	0	0	14	0	0	27641014	27644303	0.65	6	8	0	0	0	0	0	0
10610	906	5LTR PBS MA CA NC Prot RT IN SU TM PPT 3LTR	3	32108959	32117996	1460	C		32108959	32109420	6.71	0	F	tggtgctgaagaccaggg			TGGTGCTGAAGACCaGGG	F	GAA	32109956	32111620	0.89	4	4	1	0	cfkcqkpghwasec	57		0	32111624	32111968	0.74	0	0	8	1	1	32111970	32115027	0.73	2	6	2	32115354	32117103	0.93	1	3
10610	909	5LTR PBS MA NC Prot RT IN TM PPT 3LTR	3	32509206	32500096	876	C		32509206	32509047	44.16	139	H	tggtgctgtgactcggat	H	GTG				32507386	32506175	0.88	5	3	1	-1	cykcqksghqakec	53	pcpicagphwksdc	2	32506157	32505840	0.72	0	1	13	3	0	32505839	32503218	0.7	2	11	3	0	0	0	0	0
10610	928	5LTR PBS MA CA NC Prot RT IN TM PPT	3	39625113	39616594	659	C		39625113	39624706		70	H	tggtgccatgactcagat	H	GTG				39623768	39622675	0.9	3	4	2	-1	cykcqksghqakec	50		0	0	0	0	0	0	27	1	-1	39622390	39619282	0.61	13	14	3	0	0	0	0	0
10610	930	5LTR PBS MA CA NC Prot RT IN TM PPT	3	40602362	40611763	657	C		40602362	40602784		141	H	tggtgccgtgactcagat	H	GTG				40602861	40605001	0.73	5	3	3	0	cykcqksghqakec	42	prpicagphwksdc	4	0	0	0	0	0	28	0	0	40605307	40609184	0.53	12	16	1	0	0	0	0	0
10610	933	5LTR PBS MA CA NC Prot RT IN TM PPT	3	44391885	44382356	628	C		44391885	44391519		102	H	tggtgctatgactcggat			TGGTGCtATGACTCGGAT	H	GTG	44390980	44389848	0.9	4	3	3	0	cfkczksghwakec	44	pcpicvgphwksdc	2	0	0	0	0	0	17	3	0	44389619	44386213	0.64	10	7	3	0	0	0	0	0
10610	936	MA CA NC RT IN	3	44903300	44897453	593	C		0	0										44903300	44900505	0.64	8	11	0	0	clkchksghwakkc	44	pcpncagphwksdc	2	0	0	0	0	0	14	0	0	44900115	44896863	0.69	10	4	0	0	0	0	0	0
10610	940	5LTR PBS MA CA NC Prot RT IN PPT 3LTR	3	46293556	46285866	867	C		46293556	46293102	6.74	67	H	tggtgccgtgactcggat	H	GTG				0	0	0	0	0	2	1		0	cykcqksdhqakec	53	46291002	46290721	0.81	0	0	18	3	0	46290719	46288143	0.65	8	10	3	0	0	0	0	0
10610	941	5LTR PBS CA NC RT	3	46374348	46371159	422	C		46374348	46373909		0	F	tggtgctgaagatccagg			TGGTGCTGAAGAaCCtGG	F	GAA	46373403	46372224	0.92	1	2	0	0	cfkczksghwakec	45		0	0	0	0	0	0	6	0	0	46371835	46369842	0.71	6	0	0	0	0	0	0	0
10610	967	MA CA Prot RT IN TM PPT 3LTR	3	58570741	58581463	444	C		0	0										0	0	0	0	0	0	1		0		0	0	0	0	0	0	33	2	1	58574748	58578960	0.52	15	18	3	0	0	0	0	0
10610	975	5LTR PBS MA CA NC Prot RT IN PPT	3	70489570	70483048	557	C		70489570	70489155		23	H	tggtgccgtgattcagac			TGGTGCCGTGAcTCAGAt	H	GTG	70489082	70487398	0.75	8	5	1	1	cykcqksghztkec	47		0	0	0	0	0	0	11	2	0	70486855	70484607	0.72	5	6	2	0	0	0	0	0
10610	989	5LTR PBS MA CA NC Prot RT IN TM PPT 3LTR	3	76587767	76578619	765	C		76587767	76587675	38.71	106	F	tggtgctgaaaccaggga			TGGTGCTGAAACCaGGGA	F	GAA	76586760	76585106	0.87	3	2	2	-1	clkchktghwakec	52		0	76585061	76584478	0.63	1	0	31	1	1	76584475	76580912	0.51	16	15	2	0	0	0	0	0
10610	991	5LTR PBS MA CA NC Prot RT IN PPT	3	78373092	78381703	492	C		78373092	78373979		92	H	tggtgccgtgactcggat	H	GTG				78373640	78375389	0.76	7	3	1	-1	cytcrksghwakec	55		0	0	0	0	0	0	42	3	1	78375589	78379894	0.44	15	27	1	0	0	0	0	0
10610	992	5LTR PBS MA CA NC Prot RT IN 3LTR	3	78638069	78630359	790	C		78638069	78637620	2.67	79	H	tggtgccgtgactcggat	H	GTG				78636774	78635681	0.92	3	3	1	1	cyicrksghwakec	56		0	0	0	0	0	0	35	2	-1	78635392	78630734	0.49	19	16	1	0	0	0	0	0
10610	997	CA NC RT IN	3	80435655	80439094	378	CD		0	0										80435293	80436459	0.87	4	7	0	0	cfkcwksghwakec	61	scpicagphwksdc	6	0	0	0	0	0	10	0	0	80436869	80439726	0.7	4	6	0	0	0	0	0	0
10610	1004	5LTR PBS MA CA NC Prot RT IN TM PPT	3	84243990	84235663	504	C		84243990	84241698		31	H	tggtgccatgactcggat	H	GTG				84241467	84240286	0.88	5	2	1	1	cfkgqksghwakec	30		0	0	0	0	0	0	12	2	0	84239897	84237327	0.71	6	6	2	0	0	0	0	0
10610	1012	5LTR CA NC Prot RT IN TM 3LTR	3	87616309	87627728	764	C		87616309	87616433	34.71									87619233	87620926	0.83	8	0	2	0	cfkcqksghwakec	50	pcpicagphwksdc	3	87620980	87621291	0.73	0	1	6	0	0	87621292	87623627	0.7	3	3	1	87623585	87624660	0.87	3	5
10610	1023	5LTR PBS MA CA NC Prot RT IN TM PPT	3	93656890	93674598	781	C		93656890	93657286		0	F	tggtgccaaagacctggg						93657849	93658992	0.87	3	4	2	0	cfkcrksghwakec	59		0	0	0	0	0	0	8	2	0	93659581	93662608	0.7	3	5	2	0	0	0	0	0
10610	1033	5LTR CA NC Prot RT IN TM	3	96996219	96988177	619	C		96996219	96995993										96996653	96995098	0.76	5	7	2	0	cykywksghrakec	42		0	96995050	96994755	0.8	1	0	8	2	0	96994754	96992212	0.75	4	4	2	0	0	0	0	0
10610	1035	5LTR PBS CA NC Prot RT IN SU PPT	3	97910117	97917591	713	C		97910117	97910858		147	H	tggtgccgtgactcagat	H	GTG				97911050	97912269	0.9	4	5	1	0	yfkcwksghwakec	45		0	97912273	97912581	0.76	0	0	22	0	0	97912582	97915917	0.63	11	11	3	0	0	0	0	0
10610	1058	5LTR PBS MA CA NC Prot IN PPT	3	107291634	107283062	341	CD		107291634	107290182		0	M	tggtgtctgatcaccgtg						107290000	107288810	0.88	3	4	0	0	cfkcwksghwakec	61	pcsictgphwksdc	1	107288742	107288378	0.7	1	1	-1	0	0	0	0	0	0	0	0	0	0	0	0	0
10610	1064	5LTR PBS NC Prot RT IN SU PPT	3	112142228	112131867	537	C		112142228	112141766		70	H	tggtgccgtgactcggat	H	GTG				112140886	112139796	0.92	3	3	1	0	cytcrksghwakec	52		0	0	0	0	0	0	24	1	-1	112139507	112136439	0.6	12	12	3	0	0	0	0	0
10610	1074	5LTR PBS MA CA NC Prot RT IN TM PPT	3	115518013	115508810	601	C	8012640>8013287	115518013	115517562		35	H	tggtgccatgactcggat	H	GTG				115517497	115515737	0.74	7	2	1	-1	cytcrksghwakec	52		0	0	0	0	0	0	32	3	1	115515448	115511533	0.52	12	20	1	115511536	115509027	0.65	13	6
10610	1110	5LTR PBS MA CA NC Prot RT IN PPT	3	128553701	128547065	481	C	162434810>162435725	128553701	128553360		0	H	tggtaccatgactcggtt			TGGTtCCATGACTCGGaT	H	GTG	128552508	128551260	0.87	5	4	1	1	cykcqksghrakec	56		0	128551232	128550961	0.78	1	0	20	2	-1	128550960	128547734	0.63	11	9	1	0	0	0	0	0
10610	1127	5LTR CA NC Prot RT IN 3LTR	3	133148592	133156058	804	C	95305272>95304490	133148592	133149206	6.52									133149176	133150425	0.81	6	4	1	0	cfkcqksdhqakec	37		0	0	0	0	0	0	12	0	0	133150800	133152981	0.71	6	6	2	0	0	0	0	0
10610	1132	5LTR PBS MA CA NC Prot RT IN SU PPT	3	137314428	137321194	782	C	157526260>157526736	137314428	137314886		149	H	tggtgccgtgactcagat	H	GTG				137315557	137316752	0.89	8	4	2	0	czrcqksghqakec	36		0	0	0	0	0	0	8	2	-1	137317158	137319605	0.7	5	3	1	0	0	0	0	0
10610	1149	5LTR PBS MA CA NC Prot RT IN PPT	3	144830272	144837022	551	C	51807940>51808759	144830272	144831856		98	H	tggtgccgtgactcggat	H	GTG				144831996	144833235	0.87	5	5	1	0	cykcrksghwakgc	48		0	144833283	144833675	0.67	0	1	16	0	0	144833676	144835734	0.68	6	10	1	0	0	0	0	0
10610	1179	5LTR PBS MA CA NC Prot RT IN PPT 3LTR	3	152314393	152323757	604	C	83094817>83094253	152314393	152314512	45.3	18	H	tggtgccatgactcggat	H	GTG				152315733	152317738	0.81	3	3	2	0	cykcqksghqakec	88	cykcqksghqakec	105	152317766	152318188	0.62	0	1	14	2	-1	152318194	152321098	0.62	8	6	1	0	0	0	0	0
10610	1182	5LTR PBS MA CA NC Prot RT IN SU	3	153546921	153538371	422	C		153546921	153546249		0	P	tggctgctcacccatatt						153545915	153544323	0.9	3	3	1	1	cfksqkpghwasec	43		0	153544309	153543901	0.67	1	0	33	2	-1	153543900	153538501	0.58	11	22	1	0	0	0	0	0
10610	1186	5LTR PBS MA CA NC Prot RT IN TM	3	154998587	154991215	905	C	8917595>8916828	154998587	154998169		200	H	tggtgctgtgactcagat	H	GTG				154997461	154996356	0.89	5	6	1	0	cykcqksghqakec	57		0	0	0	0	0	0	12	0	0	154995841	154992911	0.71	4	8	3	0	0	0	0	0
10610	1194	5LTR PBS MA CA NC Prot RT IN PPT 3LTR	3	161446091	161437556	646	C		161446091	161445976	34.82	103	H	tggtgccatgactcagat	H	GTG				161445137	161443034	0.69	8	5	1	1		0	cykcqksdhqtkec	47	0	0	0	0	0	26	2	0	161442773	161439180	0.57	9	17	2	0	0	0	0	0
10610	1219	5LTR PBS MA CA NC Prot RT IN PPT	3	166224213	166217226	650	C	121248947>121248364	166224213	166223821		90	H	tggtgccatgactcagat	H	GTG				166223717	166221856	0.74	10	3	2	0	cykcqksghqakec	54		0	0	0	0	0	0	16	0	0	166221451	166218783	0.65	5	11	1	0	0	0	0	0
10610	1233	5LTR PBS MA CA NC Prot RT IN TM	3	170542348	170533766	889	C	130435198>130434732	170542348	170541158		22	H	tggtgccatgactcggat	H	GTG				170541056	170539132	0.68	5	4	3	0	cykcqksghqakec	52	pcpicagphwkldc	2	170539077	170538682	0.72	0	0	9	0	0	170538681	170536202	0.71	4	5	3	0	0	0	0	0
10610	1245	MA CA NC Prot RT IN TM PPT 3LTR	3	175780297	175789161	467	DC		0	0										175780368	175781491	0.9	3	5	1	0	cykcqksghhakec	56		0	175781630	175782025	0.72	0	2	13	0	0	175781930	175784303	0.72	6	7	3	0	0	0	0	0
10610	1248	5LTR PBS MA CA NC Prot RT IN TM PPT	3	177388928	177374832	470	C	56154835>56154000 56153587>56152811	177388928	177388464		0	H	tggtgccatgactcgggt			TGGTGCCATGACTCGGgT	H	GTG	177388097	177386904	0.89	2	4	1	0	cykcqksghqakec	40	prpicvgphwksdc	6	0	0	0	0	0	26	0	0	177386394	177377255	0.53	10	16	3	0	0	0	0	0
10610	1251	5LTR PBS MA CA NC Prot IN TM PPT 3LTR	3	179233093	179244970	732	C	80762895>80763736	179233093	179234391	34.63	82	H	tggtgccgtgactcggat	H	GTG				179235872	179237108	0.86	4	5	0	0	cykcqkyghwvkec	52	pcaicvgphwksdc	4	179237156	179237598	0.58	1	1	8	2	0	179237600	179239450	0.73	4	4	0	179240095	179241604	0.78	8	10
10610	1259	5LTR PBS MA CA NC Prot RT IN PPT	3	185098381	185090084	414	C		185098381	185097407		0	F	tggtgccaaagacccggg			TGGTGCcaAAGACCCGGG	F	GAA	185096814	185095588	0.89	4	3	2	0	cykcrksghwakec	53	pcpicagphwksdc	6	185095535	185095167	0.71	0	0	18	0	0	185095166	185091868	0.66	11	7	3	0	0	0	0	0
10610	1262	5LTR PBS MA CA NC Prot RT IN TM PPT	3	186375563	186386951	541	C		186375563	186375960		0	W	tggtctcttcacacggac	K	TTT				186376667	186378310	0.84	2	9	2	0	cfkcqksshzakec	47		0	186378314	186378609	0.78	1	0	39	2	-1	186378610	186382612	0.51	17	22	1	0	0	0	0	0
10610	1265	5LTR PBS MA CA NC Prot RT IN TM PPT	3	186898847	186891984	521	C	43181738>43182290	186898847	186897869		133	H	tggtgccgtgactcagat	H	GTG				186897778	186896702	0.92	4	3	1	0	cytcwksghwakec	49		0	0	0	0	0	0	14	0	0	186896417	186893733	0.62	4	10	3	0	0	0	0	0
10610	1266	5LTR PBS MA CA NC Prot RT IN PPT	3	187189788	187181535	637	C	53719513>53719491	187189788	187189381		20	H	tggtgccatgactcggat	H	GTG				187188541	187187333	0.89	4	3	1	-1	cykcqksghqgkec	41		0	187187285	187186894	0.64	1	0	25	3	-1	187186893	187183184	0.54	11	14	2	0	0	0	0	0
10610	1267	5LTR PBS MA CA NC Prot RT IN TM PPT	3	189862389	189869851	781	C	83375995>83376869	189862389	189862807		139	H	tggtgccgtgactcagat	H	GTG				189863564	189864752	0.9	4	2	3	-1	cykcqksghqakec	38		0	189864800	189865188	0.7	1	0	23	2	-1	189865189	189868121	0.62	10	13	1	0	0	0	0	0
10610	1268	5LTR PBS MA CA NC Prot RT IN TM PPT	3	190637949	190646163	646	C		190637949	190638396		88	H	tggtgccgtgactcggat	H	GTG				190638473	190640330	0.71	8	2	1	0	cytcwksghwakec	62		0	0	0	0	0	0	21	1	-1	190640531	190643273	0.63	10	11	3	0	0	0	0	0
10610	1274	5LTR PBS MA CA NC Prot RT IN TM PPT 3LTR	3	191619057	191609975	815	C	29388844>29389605	191619057	191618937	41.82	143	H	tggtgccgtgactcagat	H	GTG				191618400	191616373	0.72	7	4	1	1	cykcqksghqakqc	51		0	191616369	191616074	0.78	1	0	21	2	1	191616073	191613546	0.66	11	10	3	0	0	0	0	0
10610	1275	5LTR PBS MA CA NC Prot RT IN TM PPT	3	191794657	191786977	614	C	33429176>33429945	191794657	191794237		70	H	tggtgccatgactcagat	H	GTG				191793346	191792189	0.9	6	2	2	1	cykcqksghwakec	63		0	0	0	0	0	0	18	3	0	191791975	191788774	0.63	13	5	3	0	0	0	0	0
10610	1276	5LTR PBS MA CA NC Prot RT IN	3	192713425	192719617	512	C	54087648>54088125	192713425	192713855		0	W	tggtctcttcacacggac	K	TTT				192714699	192715934	0.86	4	5	1	0	cykcrksghwakec	62		0	192715982	192716373	0.66	1	1	30	0	0	192716374	192720835	0.52	10	20	3	0	0	0	0	0
10610	1313	5LTR PBS MA CA NC Prot RT IN PPT 3LTR	4	9640061	9648771	710	C	16234976>16235392	9640061	9640462	43	148	H	tggtgctgtgactcggat	H	GTG				9641767	9642870	0.9	3	4	2	0	cykcqkaghqakec	52		0	0	0	0	0	0	10	0	0	9643368	9645754	0.7	5	5	1	0	0	0	0	0
10610	1323	5LTR PBS MA CA NC Prot RT IN PPT	4	11808074	11814668	482	C		11808074	11808364		82	H	tggtgccgtgactcggat	H	GTG				11809139	11810373	0.86	5	4	1	-1	cykcqksghqakec	40		0	0	0	0	0	0	20	3	1	11810765	11813801	0.61	8	12	1	0	0	0	0	0
10610	1335	NC Prot IN SU TM	4	20194383	20199906	432	C	62644101>62644471	0	0										0	0	0	0	0	2	1		0		0	0	0	0	0	0	30	3	0	20194699	20198093	0.57	11	19	0	20198809	20200241	0.92	4	4
10610	1342	5LTR PBS MA CA NC Prot RT IN	4	23729450	23724000	412	C	101969779>101971495	23729450	23728255		59	H	tggtgccgcgactcagat			TGGTGCCGcGACTCAGAT	H	GTG	23728619	23726905	0.69	7	5	1	0		0	cykcqksdhqakec	53	0	0	0	0	0	33	0	0	23726746	23722471	0.53	17	16	2	0	0	0	0	0
10610	1347	5LTR PBS MA CA NC Prot RT IN TM PPT	4	24502598	24509650	537	C	172765035>172768210	24502598	24503049		41	H	tggtgtcgtgactcggat			TGGTGTCGTGACTCGGAT	H	GTG	24503903	24505106	0.88	4	3	2	0	cykcqksdhqakec	42	pcpicagrhwkldc	3	0	0	0	0	0	24	2	0	24505266	24508582	0.57	9	15	2	0	0	0	0	0
10610	1366	5LTR PBS MA CA NC Prot RT IN	4	35024031	35019753	493	C		35024031	35023091		0		tggtgtctgatcaccacg						35022908	35021610	0.83	5	5	1	1	cfkcwksghwakec	47	lcpncegthwksdc	6	35021559	35021296	0.77	0	0	26	2	1	35021295	35018708	0.61	11	15	3	0	0	0	0	0
10610	1440	5LTR PBS MA NC Prot RT IN	4	68895049	68901769	1008	C		68895049	68897274		200	H	tggtgctgtgactcagat	H	GTG				68897572	68898807	0.9	4	2	3	1	cftcwksghwakec	48	lypiyeglhwksdc	3	68898860	68899273	0.7	0	0	13	1	1	68899275	68902125	0.71	2	11	2	0	0	0	0	0
10610	1443	CA NC Prot RT IN	4	69443959	69447014	456	C		0	0										69442715	69444494	0.82	5	1	1	-1	cfkcgneghwsrqc	68		0	69444528	69444949	0.62	1	0	11	3	1	69444952	69447455	0.72	7	4	1	0	0	0	0	0
10610	1476	5LTR PBS MA CA NC Prot RT IN	4	79640875	79634688	631	C		79640875	79640425		151	H	tggtgccgtgactcagat	H	GTG				79640352	79638262	0.69	11	3	1	0	cytcrksghzakec	44		0	0	0	0	0	0	34	0	0	79637883	79633666	0.51	13	21	1	0	0	0	0	0
10610	1477	5LTR PBS MA CA NC Prot RT IN TM 3LTR	4	80481757	80469047	676	C		80481757	80481637	46.22	87	H	tggtgccgtgactcggat	H	GTG				80479613	80478353	0.87	3	4	2	0	cytcqksghwakec	51	prpssvgphrksdc	3	0	0	0	0	0	18	2	0	80478231	80475497	0.62	9	9	2	80472380	80470588	0.62	7	15
10610	1493	5LTR PBS MA CA NC Prot RT IN	4	88842955	88848484	413	C		88842955	88844136		47	H	tggtgccgtgacttggat	H	GTG				88844272	88845477	0.89	5	3	1	-1	cymcrksghwakec	53		0	0	0	0	0	0	30	3	-1	88845879	88849868	0.55	11	19	2	0	0	0	0	0
10610	1494	5LTR PBS MA CA NC Prot RT IN TM PPT	4	89270458	89263608	683	C		89270458	89269802		91	H	tggtgccgtgactcggat	H	GTG				89269387	89268237	0.91	3	2	1	0	cfkcrksghwaqec	60	pcpicvgphwksdc	3	0	0	0	0	0	12	1	-1	89267858	89264591	0.67	6	6	3	0	0	0	0	0
10610	1505	5LTR PBS MA CA NC Prot RT IN SU TM PPT	4	92544767	92555617	570	C		92544767	92545237		33	H	tggtgccttgactcggat			TGGTGCCtTGACTCGGAT	H	GTG	92545331	92547690	0.66	12	0	1	0	chkcqksghwakec	50		0	0	0	0	0	0	27	0	0	92547863	92551779	0.54	10	17	3	0	0	0	0	0
10610	1506	5LTR PBS MA CA NC Prot RT IN PPT 3LTR	4	92582414	92573809	469	C		92582414	92582201	20.56	22	H	tggtgccatgactcggat	H	GTG				92580255	92579162	0.93	3	3	1	0	cykcqksghwakec	64		0	0	0	0	0	0	28	0	0	92578873	92575342	0.55	13	15	1	0	0	0	0	0
10610	1510	NC RT IN SU TM 3LTR	4	92945136	92952323	372	C		0	0										0	0	0	0	0	0	0		0		0	0	0	0	0	0	-1	0	0	0	0	0	0	0	0	92949929	92951679	0.98	1	3
10610	1516	5LTR PBS MA CA NC Prot RT IN	4	95011209	95006830	384	C		95011209	95010864		17	H	tggtgccctgactcggat	H	GTG				0	0	0	0	0	2	0		0	cykyqksdhqakec	38	0	0	0	0	0	22	0	0	95008885	95006011	0.6	10	12	3	0	0	0	0	0
10610	1520	5LTR PBS MA CA NC Prot RT IN SU PPT	4	95220731	95213015	494	C		95220731	95218738		95	H	tggtgccgtgactcggat	H	GTG				95218818	95217755	0.91	3	4	1	1	cykcqksdhzakec	40		0	0	0	0	0	0	19	2	-1	95217479	95214728	0.61	8	11	1	0	0	0	0	0
10610	1543	5LTR PBS MA CA NC Prot RT IN TM PPT 3LTR	4	104481864	104470653	429	C		104481864	104481753	38.1	12	H	tggtgccgtgactaggat			TGGTGCCGTGACTaGGAT	H	GTG	104479386	104478309	0.92	4	2	2	0	cykcqksdhqakdc	50		0	0	0	0	0	0	17	0	0	104478020	104475351	0.64	7	10	2	104474980	104473465	0.79	7	12
10610	1544	5LTR PBS MA CA NC Prot RT IN TM PPT	4	104862639	104869665	565	C		104862639	104862881		8	H	tggtgccatgactcggat	H	GTG				104863542	104864771	0.89	5	2	2	0	cykcqksvhqakec	36		0	0	0	0	0	0	15	0	0	104865156	104867776	0.62	7	8	2	0	0	0	0	0
10610	1574	5LTR PBS MA CA NC Prot RT IN SU TM PPT 3LTR	4	116903055	116893246	688	C		116903055	116902910	34.78	42	H	tggtgccatgactcggat	H	GTG				116901953	116900073	0.73	7	1	1	-1	syncqksghqaeec	34	prpicvgphwksdc	1	0	0	0	0	0	31	3	-1	116899656	116896254	0.53	10	21	2	116896205	116894472	0.73	7	14
10610	1589	5LTR MA CA NC Prot RT IN	4	126489816	126483814	371	C		126489816	126487251										126488083	126486180	0.7	9	2	2	0	cymcrksgqwakec	42		0	0	0	0	0	0	19	2	0	126485657	126482424	0.6	8	11	2	0	0	0	0	0
10610	1590	5LTR PBS MA CA NC Prot RT IN TM PPT	4	127071698	127064964	649	C	82690899>82692138	127071698	127071270		91	H	tggtgccgtgactccgat			TGGTGCCGTGACTCcGAT	H	GTG	127070758	127069575	0.87	3	4	2	-1	cykcqksdhqakec	40		0	127069527	127069147	0.67	0	1	24	1	1	127069142	127066075	0.59	8	16	2	0	0	0	0	0
10610	1596	5LTR PBS MA CA NC Prot RT IN TM PPT	4	129567771	129560079	484	C		129567771	129567343		0	H	tggtgccatgactcggtt			TGGTGCCATGACTCGGtT	H	GTG	129566464	129565338	0.91	2	4	1	0	cykcqksghqakec	40	pcpicmrphwksdc	2	129565302	129564856	0.57	0	2	19	0	0	129564855	129561511	0.62	13	6	1	0	0	0	0	0
10610	1599	5LTR PBS MA CA NC Prot RT IN SU TM PPT	4	131688564	131697419	625	C		131688564	131688966		0	S	tggtgatctcgtcacatg						131689039	131691025	0.74	10	3	2	-1	cykcqksghqakec	40	pcpicagphwksdc	2	0	0	0	0	0	11	1	-1	131691380	131693573	0.72	5	6	3	0	0	0	0	0
10610	1605	5LTR PBS MA CA NC Prot RT IN TM	4	133039316	133047095	454	C		133039316	133039738		0	K	tggtctcttcacatggac	K	TTT				133039812	133041882	0.68	6	3	1	-1	cykcqkyghqakec	41		0	0	0	0	0	0	22	3	1	133042328	133045476	0.59	15	7	1	0	0	0	0	0
10610	1622	5LTR PBS MA CA NC Prot RT IN	4	135607562	135598284	622	C		135607562	135604314		39	H	tggtgccgtgacttggat	H	GTG				135603529	135602297	0.86	4	4	2	0	cykcqksghqakey	41	prpicagphwksdc	8	135602293	135601964	0.81	0	0	26	2	-1	135601961	135598014	0.56	15	11	1	0	0	0	0	0
10610	1645	5LTR PBS MA CA NC Prot IN TM PPT	4	146177925	146172237	441	C		146177925	146177716		103	F	tggtgccgaaacctggga	F	GAA				146177182	146175957	0.83	3	5	0	0	cfkfqksghwakec	32	pcpicvgphwksdc	3	146175906	146175628	0.76	0	1	-1	3	0	0	0	0	0	0	0	0	0	0	0	0
10610	1646	5LTR PBS MA CA NC Prot RT IN	4	146619975	146625954	577	C		146619975	146620425		28	H	tggtgccgtgacttggat	H	GTG				146621530	146622743	0.87	4	4	3	-1	cykcqksdhqakec	40	rvpsvrgphwkldc	2	146622747	146623079	0.8	0	0	33	2	0	146623080	146626512	0.52	11	22	2	0	0	0	0	0
10610	1647	5LTR PBS MA CA NC Prot RT IN TM PPT	4	146753953	146763180	498	C		146753953	146754172		78	H	tggtgccgtgactcggat	H	GTG				146755146	146756311	0.91	5	4	2	0	cytcrksghwakec	53		0	0	0	0	0	0	28	0	0	146756788	146759882	0.58	12	16	3	146760969	146762638	0.78	9	12
10610	1654	5LTR PBS CA NC Prot RT IN 3LTR	4	153668299	153662508	745	C		153668299	153667860	1.36	23	H	tgttgctgtgactcggat						153666967	153665744	0.88	6	1	1	0	cfkcqksghwakec	50	pcpicagthwksdc	10	153665740	153665264	0.61	0	1	17	1	-1	153665258	153662835	0.6	8	9	3	0	0	0	0	0
10610	1659	5LTR PBS MA CA NC Prot RT IN TM PPT	4	154976487	154984543	718	C		154976487	154978912		0	L	tggcctgaggtgcctgat						154978655	154979776	0.91	3	1	2	0	cfkcwksghwakkc	57		0	0	0	0	0	0	10	0	0	154980265	154983458	0.71	5	5	2	0	0	0	0	0
10610	1662	5LTR PBS MA CA NC Prot RT IN	4	155846772	155840658	602	C		155846772	155845179		49	H	tggtgccatgattcagat			TGGTGCCATGAtTCAGAT	H	GTG	155845216	155843264	0.75	11	4	2	-1	cykcwksghrakec	59		0	155843236	155842775	0.65	0	1	16	1	-1	155842769	155840246	0.71	7	9	3	0	0	0	0	0
10610	1663	5LTR PBS MA CA NC Prot RT IN TM PPT	4	156035401	156027780	669	C		156035401	156034945		89	H	tggtgccgtgactcggat	H	GTG				156034848	156033002	0.71	6	4	1	0	cykcqksghwakec	63		0	0	0	0	0	0	16	0	0	156032488	156030102	0.67	8	8	2	0	0	0	0	0
10610	1679	PBS CA RT IN SU 3LTR	4	164024940	164014322	446	C		0	0		87	H	tggtgccgtgactcggat	H	GTG				0	0	0	0	0	0	0		0		0	0	0	0	0	0	16	0	0	164024891	164021962	0.69	10	6	0	0	0	0	0	0
10610	1691	5LTR PBS MA CA NC Prot RT IN	4	168363315	168358082	406	C		168363315	168362233		27	H	tggtgccatgactcggat	H	GTG				168362157	168360347	0.72	7	3	1	-1	cyacqksghwakec	51		0	0	0	0	0	0	19	3	0	168360055	168357514	0.65	11	8	3	0	0	0	0	0
10610	1692	5LTR PBS MA CA NC Prot RT IN TM	4	168797447	168804652	618	C		168797447	168797855		103	H	tggtgccgtgactcggat	H	GTG				0	0	0	0	0	2	1		0		0	0	0	0	0	0	16	3	1	168800266	168802423	0.7	7	9	1	0	0	0	0	0
10610	1693	5LTR PBS MA CA NC Prot RT IN SU TM	4	168844117	168851861	719	C		168844117	168844463		147	H	tggtgccgtgactcagat	H	GTG				168845302	168846500	0.89	3	4	3	-1	cykcqksghqakzc	43	prpicvgphwksdc	4	168846548	168846939	0.68	1	0	20	2	-1	168846940	168850311	0.6	9	11	1	0	0	0	0	0
10610	1720	5LTR PBS MA CA NC Prot RT SU TM PPT	4	177221441	177213114	607	C	112025356>112026755	177221441	177221150		80	H	tggtgccatgactcagat	H	GTG				177220488	177219231	0.86	7	4	1	1	cykcwksghzakec	52		0	177219203	177218932	0.75	1	0	21	2	-1	177218931	177215163	0.58	13	8	1	0	0	0	0	0
10610	1722	5LTR PBS MA CA NC Prot RT IN	4	180091747	180086456	467	CD	156338504>156338789	180091747	180091263		89	H	tggtgtcgtgactcagat			TGGTGTCGTGACTCAGAT	H	GTG	180090510	180089273	0.85	3	5	1	0	cykcqksdhqakec	40	pcpicagphwksdc	3	0	0	0	0	0	28	1	1	180088821	180086029	0.55	12	16	2	0	0	0	0	0
10610	1723	5LTR MA CA NC Prot RT IN TM PPT 3LTR	4	180323219	180334089	627	C		180323219	180323329	43.93									180325598	180326716	0.92	3	4	3	-1	cfqcqksghwakec	49		0	0	0	0	0	0	15	2	-1	180327301	180330089	0.7	10	5	1	0	0	0	0	0
10610	1724	5LTR PBS MA CA NC Prot RT IN TM PPT	4	180641665	180649474	670	C		180641665	180642096		73	H	tggtgccgtgactcggat	H	GTG				180642836	180644130	0.82	5	6	2	0	cykcqksghqakec	40		0	180644170	180644400	0.76	0	1	19	0	0	180644401	180647647	0.67	7	12	1	0	0	0	0	0
10610	1725	5LTR PBS MA CA NC Prot RT IN TM PPT	4	183735463	183743165	486	C	176040634>176039857	183735463	183735896		93	H	tggtgccgtgactcggat	H	GTG				183736926	183738144	0.88	4	5	3	-1	cymcrksghzakec	42		0	0	0	0	0	0	23	2	0	183738511	183741188	0.65	14	9	2	0	0	0	0	0
10610	1739	5LTR PBS MA CA NC Prot RT IN PPT 3LTR	4	190846436	190854462	593	C	153664833>153664109 153663693>153662947	190846436	190846529	45.75	102	H	tggtaccgtgactcagat			TGGTaCCGTGACTCAGAT	H	GTG	190848238	190849535	0.83	5	6	2	0	cykcqksghqakkc	50	pcpicagphwkldc	2	190849539	190849811	0.78	0	0	18	0	0	190849812	190852687	0.64	9	9	2	0	0	0	0	0
10610	1744	5LTR PBS MA CA NC Prot RT IN PPT	5	702586	709322	547	C	59961213>59961520	702586	703016		36	H	tggtgtcgtgactcggat			TGGTGTCGTGACTCGGAT	H	GTG	704157	705248	0.95	3	0	2	-1	cykcqksghqakec	38		0	0	0	0	0	0	16	1	-1	705740	708302	0.64	7	9	3	0	0	0	0	0
[truncated: 1,537 more rows]
[truncated: 65 more columns]
