# Supplementary material for: Classification and characterization of human endogenous retroviruses; mosaic forms are common
Source: Retrovirology. 2016 Jan 22;13:7. doi: 10.1186/s12977-015-0232-y (PMC4724089; doi:10.1186/s12977-015-0232-y)
Supplement: Supplementary file 4 — 10.1186/s12977-015-0232-y HERV Env subgroup consensus sequences. The FASTA names contain 1. taxorder, 2. subgroup, 3. number of members in the subgroup, 4. 23-amino acid consensus immunosuppressive domain, 5. if present, the most highly related envelope protein from maximum likelihood (Fig. 6, 7) phylograms, and 6. the bootstrap value of the common branch of these envelope proteins. [file 12977_2015_232_MOESM4_ESM.txt]

>hervta_10110_con_13_lqnrrgldllflsqgglcaalge_hervhb_48_avibeta2_59_envputein
mgpqawvrplktapklgeairlilfiylsclflpvmssapsysflltsfttgrvfanttwragtskevsfavdlcalfpepaiphesqttlpvigagvvdlaagfghsgsqtgcgaskgaekglqnvdfylcpgnhpnascrdtyqffcpdwtcvtlatysggstrsstlsisrashpklctkrncnpLtItvhnPnsaQWyYGMSWGLRLYIsGFDVGTMFTIQKKILVpWSPPKPIGPLTDLGDPMFQKHPDkVDLTVPPPFLVPKPQLQrQHLQPSLMSILGGVHHLLNLTQPKLAQDCWLCLKAKPPYYVGLGVEATLKigpLSCHTrPhALTLGDVSGNASCLISTGYNLSASPFQATCNQSLLTSLSTSVSYQAPNNTWLACTSGLTrCINGTEPGPLLCVLVHVLPQVYVYSGPEGQLLIAPPELHpRFhrAAPLLVPLLAGLSIAGSAAIGmAALVQGETGLMSLSQQVDADLSNLQSAIDILHsQVESLAEVVLQNrRGLDLLFLSQGGLCAALGESCCFYANQSGVIKDTLQKVrENLDRcQQERENNTPWYQSMFNWNPWLTTLITGLAGPLLlLLLgLvFGPCILNWFLNFvKQrIASVKLMYLRTQYNPLViTEESmI

>hervea_10210_con_70_yqnrlaldyllaaeggvcgkfnl_hervipc_96_envputein
ALLQSHPEADWSTHGrSMRKlIvGLIFLkiWTCtVrtSTDlpqTEDCSQCIHnnQVTEVGQQVKTIFLFYSYYEClGTllKGTCLYNaTQYKVCSPGNDqPDnVCYdPSEPppPmtTVFEIRLRTedwwGlinDTSKVlaRTEEgKGVPKqItLKFDACAvINSNlyKLgiGCGSLnwgkwEkgYmtENkkKYICHELGLCgiNeCgYWSCVIwATWkKkNEKDPVhLQKGKsgPSCTsGhCNPLELvITNPLDPrWKKGErVTLGIDGaGLDPrVNILVrGgEVyKcSPePVFQTFYDELNVPVPEiPGkekKTrNLFLQLAEhvVaqSLNVTSCYVCGGTvmGDQWPWEArELVPTDPVPDefPaQKnHpdNFWVLKaSIIGQYCIAREGKdFThPVGrLsCLGQKLYNgTTKTqlVTWWssNHTEKhsNPFSKFPKLQTvWtaHPESHqDWTAPTGLYWICGHRAYaKLPDQWAGSCVIGTIKPSFFLLPIKTGELLGFPVYASrEKRSIAIGNWKDDEWPPERIIQYYGPATWAQDGSWGYqTPIYMLNqIIrLQAVLEIITNKTGRALTiLAwQETQMRNAaIYQNRLALDYLLAAEGGVCGKFNLTNCCLHIDDQGQVVEDnIVRDMTKLAHvVPvQVWHGrmwFDPGAMFGKWFPALGGFKTLIIGVIIVIGTCLLLPCLLPVLLQMIKSFIATLVHQNASAQVYYMNHYrSVlQEDmgsenesenshyzvrfskggireettphivlclisaskepaslskrgg

>herveb_10210_con_1_ldnrfaleyllaeqgrvctvinh_herv1artiodact_83_envputein
LLGIKMLLFTLFLLLPIRAQGRLGLLKzETNSLDNLSGIIaSGNNLSNCWVCYHHpQSEGLPlaLPKSSTTNFTkEVWKPKITSAPLmVDLSVSlSFeciNLIglLNALVTKKGGKKRSwTAYFEiPPGFLLAVRKTLIKLGLRkAiFSPmPkQSyLSPQLSCSPEllSPCVSLcTHGVFCSfVDTQThLINSYPSANFTSLLLALACPcVdNVQRNKECmLGTLsPSRITVhnITHvvKSKKAIGLILAGvGIAPWDGfAYcqTALrNFQtLEtLATsTGRAIKghQASLhSLANAVLdNRfALeYLLAEQGRVCtviNhiCCsYINsSGLaklqVqKIyQKVKIhQEaTWlHnrNDSTaqTIWgSISGyLqsmTwFLPfFGPzVVIzLLLLLAYcVfnLlVkLCLSGFnsSkSS

>harlequina_10220_con_65_yqnrlaldyllaaeggvc_envputein
mavgvltqtvgpwprpvgyaskqlnggskgwppglralaavallaqeadkltlgqnlnikappavvnlmttkghhwltnarltkyqsllcenlhitievcntlnpttllpvsespvehncvevldsvyssrplllpdlniprlgavhgqeqlrALLQSHPEADWSpcsshtqwsTHGrSMRKLIaGlLIFLKIWTcTVRTSTDLPQTEdCSQcIHQVTEVGQKvATVLLFYgYYKCTgTLKrtttCLYNaILyKVCSPGNDQPdVCYDPSEPPMtTVFkIRLRTeDwwgLiNDTSKVlAKTEEKGVPKqVTLKFDACAvINssnklgigcgSLNzkrgYmaenKyIchelglsgldlcgnecgywscviiatwikKnkKrdpvhLqKgKsgPSCTsGqCNPLELVITNPLDPrwKlKgerVTLGIDGaGLDPrVNIlVzGEVYKrSPEPVFQTFYDELNVPVPEIPGKTRNLFLQLAEHVAQSLNVTSCYVCGGTViGDQWPWEArELVPTDPVPDEFPAQKNHPDNFzinfwVLKASIIrQYCIARvGKdFThPVGRLSCLGQKLYNgTTKTkvTwWSSNHyTekNPFSKFPpKLQTVWTHppESHrDWTAPTGLYWICGHRAYAKLPDQWAGSCVIGTIKPSFFLLPIKTGELLGFPVYASrEKRskknSIAIGNwKDDkWPPEkRIIQYYGPATWAQDGSWGYqTPIYMLNrIIrLQAVLEIITNnKTGRALTILAwQETQMRNAIYQNRLALDYLLAAEGgVCrKFNLTNCCLHIDDQGQVVEDIVrdnMTKLAHVPVQVWHGfFdPgAMFgKWFfPALGgFKTLIIgVIIVIgTCLLLPCLLPVLLQMIKSFIATLVHQNASAQVYYMNHYqSVLQEDmgsedesenshz

>harlequinb_10220_con_1_yqnrlaldyllaaeevvcgkfnl_herv9d_69_envputein
MTGRNLAFLGDLKGCSELKNfQELiNQSAlVHpqadvwwycggpllgtlpnNwSGicaLVQLaipfTLafhqPegGKirhCkVReAPyGPfnShiYldaIGIqKGIPDqFKaqNqIaagFESiFwwvTvNKNVDwINYiYYNQqQrAFHeLkekLmSAlaLGLpdQTkPFTLyVSdReKKmAVrvLTQTmGpWLgPVAYLSKQLDGVSKSwPpCLrALaaTaLlAzeVDKLTLGQNLKIKaPHTVVTlInTKgHHwLKntRLTryqSLLcENpcITieVcNTLNpTTLLPVsEsPvkHNCVeVLDSVySQAQpLrPSLNISRLVAaRgREQLHqPlqSdSeeddKRCSShTQKLTGPrTAeAzGNSsWDSFLkIwTCTVrTSTdlSQTEDcSQYIrqVtAVgQkvaTVlLfyGyykcTRTlkgaCLfNAilyKVySpGSdqpDVCynPSFFLvPIKTGTlLGFPVcASREKRsIaIGsWKDdEWPPEKnhAVLWAchlGTrrlWGYqTPIYMLNRIIQLkAVLkIITNkTGRALTVLAQQTQMRNAIYQNRLALDYLLAAEEVvCGKFNLnNCCLhINDQGQVVEdIVKDMTKLAHVPLQVWHGFNPGamvGWFPALkGFKTLIikIiiVIGTCLLLPCLLPvLLQvIKNFItTLVHQnaSAQVYYMNHYzSVLQED

>herv3a_10230_con_20_yqnrlalnyllaqeggvcgkfnl_envputein
misallavllrlapltmlaylpvegclmflvvallaavflpiltnvllgeggslcthttlignsvvktllyhtyyectgttlgtctmnqtfysicdpgnnqpyvcydpkfspgewfeihagskessllnqtkvppfykgpislyfdacqaayllapavvglllardsknvlkpvyglplipaipqttcwsciiqshnlqspgpviLtkipvkpdcktktcnllnltiLkPdlpvwttgypahlgvdyqvaggqkgvnllilikiktttaippqqfrvFKSFykhisqklpEpPpvlaknLFAqqqLAENIaGSLgiSSCYVcggTNmGdQWPwEAKeLMPQdNfTLtvssPEptftSlSvwlLKtsiirkyciarwGkaFTdpgvGElTCLgQqYYneTlrKTLwwgkdnnSksPhPsPFSzFsSLnHswYQLeAPNtWQaPsGLywICGpwAYqqLpaKWtgACVLgTIRpsFFLiPLrQiliGEaLGYPVYDktkrkttrsiitkidtnikkgitIgdwKdneswPpErlIIqYYGPATWAqdGswGYcTPIYMLNHIIRLQAVLEIITNeTAnALdLLAQQATkMRNAIYQNRLALDYLLAQEGGVCGKFNLTNCCLEIdDNGKAImeITArmqKLAHVPVQTWKgWSPDSLFGGWFSsFgGFKTLiGiVLAILggCLILPCLLPLLirNIQStiEAIVaRqTTTQLMALtKYQPLpneEalplqlEelansgafYlpladals

>herv3b_10230_con_11_yqnrlaldyllaqeggvcgkfnl_hervia_55_envputein
ivillyvaaalllplvwvslslLgmnMLylaLlLllPlsmlgegepiEgCpHCTHTTwsGntlTkTLLyHTYyECtGThLGTCtyNQtTYSvCDPgngqpYiCYdppfpLpgiwFEIhtgskegsLlnqtkvfpsgkgviSLYfdiCQatfigslypvisssmeyyslsschkapcatPacSarspvatCWdCatwsssqqslglimLTKiPakPDCKtstcftCNpVNfTILkPdlpIWTTGYpapLgvsgqkaaigtkvpLYIIKKtqtetraqQQFrVFKSFyeHvnQKLPEPPPLAkNLFAQLAENIAsSLGiSSCYVCGGTNMGDQWPWEAKELMPQDNFTLTdSSPEPtpTSSSVWLLKTSIIGRyCIAhWGKAFTDPVGELTCLGQQYYNETLGKTLWrGgKndSssPHPNPFScFPSLNHSWYQLEAPNTWQAPSGLYWICGPqAYrQLPAKWTGACVLGTIRPSFFLiPLkQGEaLGYPVYDEiKrRnkrniniKKdIaIGDWKDneWPPERIIQYYGPATWAQDGmwGYcTPIYMLNrIIRLQAVLEIITNETAnALDLLAQQATKMRNAIYQNRLALDYLLAQEGGVCGKFNLTNCCLEIDDNGKAImEITAkMqKLAHVPVQTWKGWSPDSLFGGWFSSFgGFKTLIGiVLAILGgCLILPCLLPLLvRSIQSTIEAIVtRQTTTQLMALtKYqpLPkEEnLplHEElsnSDAFY

>herv3c_10230_con_1_yqkrlaldifzlqkeefvenltn_herv1c_61_envputein
MAEAzgSqqHKSKcGfNlqAYwIeFtsIvnTrtCTdYftVmLSLqmlPrLLPrrvlThSiSlimlvilkPltlapmvtkgdqddchhcmieawsRkgmtktmfcqtyyKCTgTHTgIVSITRLVTqSViPeMGSpKYiKTQSsCPRTSEVQtgePLmPSytNPTEIRVSkPvnkKevFPHSHkGPVSIYfDaCQASHLsKlNNiGTiCkNLgQERvSQQSHqGhnRNPKRSALIvIisGPhVnLsapihrkccsvcQQEVkigCtTGTCNPLNLTILKPNKPfWTKGinlGLLtfDQarnLlGLGIpLvITrKTqRIQvQvsPmQhfrFYTSFNEHfnPEvSKnqiPPiSaeNLFAQLAEsidNnLGVTVCYiCGGTNMGDQWPWEvKELmSQeNFTLPdfVtQfNANQAFgyzgTSSlEnLViTcwdKAFqNqVGEATCLGQQHfEeSeKrTQWRSfTdNSSVSdFNrFLQFPaLNQSWYQLdAPsvWrtrAGLYWICeTkAYQLlPhKWTGpCVLGTIRPSFcLLPLqqredlsYlvYDEgrkrirrTVftKtntvEKIETNiKKDIkIGszKDNEWPPEkIIKYYGPvTrAQDGSlGhciSIYMLNzhInRLnhkVSSSsgNzsIkEpepzDLLAIQVTQMtdVIYQkRLALDiFzLQKEeFveNLTNCCLQIDDNGKVVMEITARMQKLAHVPVQkcSccKlNSLFGGWFSqFrGFKTLIiGFVaIIGgCLLLPCLLPLLIRsIQSTIEAVVdryHHpNkgSAkYQLvSqDEYvPtQEEivNSGAlY

>herv1a_10240_con_1_fdnrialdcllaeqggiraiayt_mer65a_50_envputein
LLLLVSSYVLLFSWKNKSNLHFLiYfQNEKHNRfIGfGTKKTSISmMqVNPWSNSzWTQNRfYzYSPCNCSNYTSSpfyKVKLLDSHiQiSCFTlTlPKIyKKGLEVRLRLcKQHADRIQEKrnLTAYKniydLPPLivddFqQcNNSIIePwIITVDTsLQVtVNAQGLHLrGiTCCdTSRYiFIcGGAYSqLySWATScLNKwkIkHqCGLGYFYIqFKLAkSehWlTSTNLHhhIKkdTLPRgINSAGwAsVVRSFFLwIGVSTlEImVRnlSLTIGAPAdSTAkAMAAHqTSLdFLaKVVfdNRiALDcLLAEQGGIraIAyTsCtwkzKTQlzKITEhaTwLQKVPpNaFgLfNLFsdLPSkzdSWFraIfqTeFMILLLLILdImIVkLhyccLsnLckacFpnRkMLVQcFqmIaNAcVTdKmeSnAesQVdLScKgLSfRPLcCpnVtwASnVdsYdsyfPssvgseQLgqstSrh

>herv1b_10240_con_1_ldniialdsilaeqggicvains_envputein
FTLFLLLFNiPPiLHGKImfYHELPKIQLHQSVRQNvGSGtQSHNPHkITETLLYLqCmALTRSLLSTEGFKSGFSSCILNEDYIWLmrIGWPYENwPAPClAiPIQPImVSHfpTynYLTAsVnTILPVCNQTAyEKKVmLLtRLrKIALlISRRfShKMECsPEEyVfVcrQkgLVLGiSCLWNdIQVGqRLLGSLIIPLTLhPaNdTKLwTSSlKLfTGVVHDLSgGTTTRmNISLDSLYFHGSGSTTCIKKPFQsPYcnSzzDYQLASRIaKITLarVILdNiiALDsiLAEQGGICvAiNszfCsYINtSsQVEtSIDQIRQQATKLQQILyhyALCFRKQrSDfLACFPgYLLESNlYzqE

>herv1c_10240_con_8_yqnrlaldyllaseggvcgklnl_herv3c_61_envputein
mhgaSLRKpalDknvwzickcsytlactdclaVMLSLQlLpnLLPRrmPvHSinLIiLVilmltglgpmvikGnQDnCHHCMIEAWSGKGvTKTLLYQTYYECTGTplGTCVYNQTSYSVCDPGNgQPqvCYdpefLPydFwFEiqIGkPLlPSYtNPtdtGvGKLVsKTqVFPYsHKGpVSIYFDACQAAHlSkLNNlGvvCKnLGQERvSSkAaKiiigEpEeECPDCniQwTThEFsQhLYtGRVALlaSQeaKIGCtTgTCNPLNLTILKPNMPFWTKGHkGlliFaqeGAnLglGIpLVIiKKTQRaqvQVSPMqQFRFyKSFnkHFNPeesKiQIPPiSAENLFtQLAeSIAtNLgVTSCYVCGGTNiGDQWPWEARELMPQDNFTlPEFVTkFnANPSVwLLknPIIgkYCIapwGKaFQnQVGdTTCLGQQYFEESkNkTQwRSFIDNSSVsDFNPllQFPtLNQSWYQLDaPnVwrAPAGLYWICGTKAYQLLPdKWTGACVLGTIRPSFFLLPLqQGEDLSYlVYdEgrKRtRRNVFTQISTVEKINTNIKKDIEIGSWKDNEWPPERIIKYYGPATWAQDGSWGYhTPIYMLNhIIRLQAVLEIIVNETArALDLLAIQATQMRDAIYQNRLALDYLLASEGGVCGKLNLTNCCLQIDDNGkAVMEITARMrKLAHVpVQTWSgWsPnSLFGGWFSWFGGFKTLIIGFVAIiGgCLiLPCLLPLLIRSIQSTIEAIVDRhTTTkIMALQKYQpVpQeEYVPTQEEIadCGALY

>hervia_10250_con_10_yqnrlaldyllaseggvcgkfnl_herv3b_55_envputein
MFLlhTLmlLpFLPilkGEkSlegcphCvHttwvkntlVKtLLyhTyyectgtklgtctynqttysvcdpgnnqlyvcydpkllpyefwfevhinirekkkgnliatpeappsykrpislyfdachaayvpnpkkpeavcngltqeRlsrsspkhlygepqircpdcNIqWSmltQLqHLySGRTALLsSMSTKPncKTRTcNPLNFTiLKPELPFwSTGQTALLzVdRqgAGLGVPLLIVKKTRRTQMhPTlQFwVHKSFYKHFdQsVpeLPPsTKNLFAQLAeNIAGSLgISSCYVcggTNMGDQwpWEAKELMPQDnFTlpNPASEPTASASVWLLKTSIIGKYCIArWGKAFTEAVgETTCLGQQYYDETKNKTLwRNaQNDSyLPDPNpFSzFSTLSHSWHQLEaPNAWKAPSGLYWICGawAYqQLLAKWTGACVLgTIKPSfFLIPLKQGELLGYPVYDkNkkkkrTrkSIiTKIDTNvKKDVDIGdwKDNEWPPErIIKYYGPATwAQDGSWgYrTPIYMLNRIIRLQAVLEIITNEtSRALDLLAIQATQMRNAIYQNRLALDYLLASEGGVCGKFNLTNCCLEIDDNGrAVMEITARMhkLAHVPVQTWSGWSLDSLFGGWFSTFGGFKTLIGGFLfILGICLILPCLLPLFIRSIQSTIEAIVTrhTTmQLMALTKYQpLPveEeAQLcEEVANSGAFY

>hervib_10250_con_2_yqnrlaldyllazegrvcekfnl_envputein
mlLLsvllillliltsKgggnsiegSlClegTlapntqVltllymgllataGzaslGiCVkNntaflmlilgdnqpcvcydpeLLpgpvfDiserseiGalznstwipStNkHcvylyvDasvvgstgLqTggpapamaeelgvtsfigyllvptinsfiIsfSvflaIswynivnivwglisfplttlvISyailligllaLspqRmtVmsgpcnncIlstnctAlvFqgagmwaphiflyiTaIvfglfyiiLnstqaragqnzfaIFlfFseqigqvvlnpSfsfsnlgvsLaKniagagssLmvppgescllWsalqllpqdnytlifsalnaPivlPggsstwLLeasIpgreilvRpvglttllPagmLamlgvpytslaigisPwscgpvigpclslPsyfIpvlsfpsLspswiqllpPllwivpvgLlvivgcgAsRiLPtcdvgagvlgvtflSFvLlplisgaglglgiidepisnsggavkyIeigdwniwiaEkIinYYgPAmWVQDgSWGYcTPIYviNcIIRLQAVLeIITnETskALDLLavlaTQikNAVYQNRLALDYLLaseGrVCsKFNLiNCcLEIDqngvgimEITAklrKLAlVPVQTwsgWsPDSLggwfsgSqagGFKTLlgsvlLiLGiCLILPCLLPLliRsIQSTipfvysgkllqlmalTKYQlLPvEisaqlrkemansgafy

>hervic_10250_con_1__hml6a_59_envputein
MVLLNFRFPFYCRiKNKNIHLVKLSDYSDRyIETfzNLTeVfHfmQkDATLLLNPILYLaenLAAFqATERFEDeQGiYYSqSKSiQGNLeQWRvKDKSKVNSRIFIPNrKKdIPLzKlSWNTyTqfKzLSSvRTsvkFQQmfVYKeETILPAncYmiSELLmhRLNQcVHyNKVCNSwQpfQGTGLsgVDLzNsFLTIpLhVKDKPSFaFsVPSIkQkqLVShyqwKVLHkNmlinPmlyqhfVGhyamRIrphginftdtgeetlaslhyislgfnpNvqqTLLGTGfrPLSSMTLSRkTvpvqeLIGkaaLpFmdGsfcVGtlFNysnsaqhSfNvTfvEnITTQFAIcVfkPYIFLAAkkIkVndAhLTCdSfqpyNSLNcSTikTcsISTliILgcnPQLrILvNLSESsVatsGLhfvnLFlTqlTHSacRtlGmIIFVkVSLGTLitSVvvsLVAmhssIQTAKYeeNRmcAAnQAwMLKnkzNTEIQMevAmLktivLwLgKQVqsLzLqqQLHShfNyTcIcLtNLEzNzreyQzNLvKShLQGafTSnVTFdmNdLQSkIlNLNKHSSIsALFKnLggIPAGFrEP

>hervid_10250_con_1_ldnelalhyllaeqggiyavtsr_envputein
LLQPLzIyLlPTNrGqLLIEDSRLLzSfNSqAASHPSGSLLLPAKMYSLaTENGIKLNLSRmHSlqPSRhNfTWyPGSDLKVCTNNSLVPYIkLLgLYGPKPAdKTlSdCegzCeYWQGNiLpLWEySftLSQGFKInyKLSYGGRYAMLQGTSKVIhDhLVqKTmEQYiDnGLLSPIYTVHNLHLiILNyTNSKFVLVLvPELFFFVDTLITTShGPLLIILTPSPHzlePTLvYImYrdKLSNYPzLhLPTSGFYLSKVGLSMVVAgIGMALILAApWGGfTYHeVTLhNLmQQIGhMvDqARpTLeDLkISLNSLgNVVLdNeLALhYLLAEQGGIyAvTsrsYYtwINTTEqVDVNiQAIyNQAKWLrFFCKgDSTAASMKcsQFSLTPhIlVPSSLRAS

>hervwa_10310_con_14_lqnrraldlltaerggtclflge_envputein
MALPYHIFLFTVLLPPFtLTAPpPChCmTSSSPYQeFLWRMrlPgNIDAPSYRSLSKGtPpfTaHTHMPrNCYnSATLCMHANTHYWTGKmINPSCPGGLGATVCWTYFTHTGMSDGGGVQDQAREKHvKEVISQLTwVHSTpSPYKGLDLSKLHETLRTHTrLVSLFNTTLTGLHEVSAQNPTNCWMCLPLHFRPYISIPVPEQWNNFSTEINTTSVLVGPLVSNLEITHTSNLTCVKFSNTIDTTNSQCIRWVTPPTqIVCLPSGIFFVCGTSAYHCLNGSSESMCFLSFLVPPMTIYTEQDLYNyViPKPRNKRVPILPFVIGAGVLGGLGTGIGGITTSTQFYYKLSQELNGDMEwVADSLVTLQDQLNSLAAVVLQNRRALDLLTAERGGTCLFLGEECCYYVNQSGIvTEKVKEIrDrIQrRAeELQNTGPWGLLSQWMpWILPFLGPLAAIILLLLFGPCIFNLLVKFVSSRIEAVKLQMvLQMEPQMQSMTKIYrGPLDqPASPCSDVNDIegTPPEEISTAQPLLcPNSAGSS

>hervwb_10310_con_1_lqnrrgldlltaekgglciflne_hervha_59_envputein
MIFAGRgPSNTfTLMKFYSLLLYSLzFSFPFLCHPLPLPSYLHHTINLTHSLLAVSkPSlANNCWLCISLSSSAYTAVPALyRLSNIfCLPmPPNFnSPHVYLrEELIYFLDRSSrTSPDISHQQAAALLhTYLKNLSPYINSTPPVfGPLTTQTTIPHLCISRQRPTGIPLGnFSPSQCSFTLHFQsPTIHITETIGAFQLHITDKPSINTGKLKNISSNYCLGRrLPCISLHPWLPSPCSSDSPPRPSSCLLstSPENNSEnLLiDTqRFLlHHENRTsPPTQLPPQSPLQPLmAAALAGSLGVWVQDTPFSTPSHLFTLHLQFyLAQGLFFLCGSSTYMCLPANWTGTCTLVFLTPKIQFAhGTzELPFPLMTSTzQKRVIlvIPLMVGLGLSASiiALGTGIAGISTSVMTFRSLSNDFSGSIRDISQTLSVLQAQVDSLAAVILQNRRGLDLLTAEKGGLCIFLNEECCFYpNQSGLVYDNIKKLKDRAQKLANQASNYAEPPWALSNWMSWVLPILSPLIPtFLLLLFGPCIFcLVSQFIQNcIHgITNHSIzQMlLLTtPQYHPLPQnPPST

>herv9a_10320_con_101_lqnczgldlltaekgglctflge_hervipa_69_envputein
tkiliastfllssflltaiysylzlgldkmissskgsssvrapslpsyllfaylsaplllpwiphtitpplpLapnylyktlnlThsLLnqsnpslandcwLcislstsrayvatpipakgvfrilgfcglgpavtpdiaakknwvftnltyhphyegkdpfqllnmqslanfpisdrtkntltgcaiqllrsYisnLtyytsneKpIhgPvtmntiLtFqaPlCiQcnlLsgglPlGhllphqcnytlqlqaptdhsnlfrvtqtapfrwlvhfsgppkiitssllnkqSrfcnGKhtPCMtIhPwptPcsSaPttsecLLIPSFnhSlslewFLVDTKrFFlpLqWENRTQGaTQFaPNTPFQpLTgATLASTLGfgVWENeNnpfnKlThLFNIHNqFCLPlSQGifFLCGtSTYrICLPTNWTGTCTLVFLSPNInIAPGNQTLSVPLKsspsaqAQVhQhRAIQLIPLLIGLGMATATGTRIASLSTSLSYYhgyHTLSKDFSDSLQrEITKSpvILTLQSQIDSLAAtaVTLQNczGLDLLTAEKGGLCTFLGEECCFYTNQSGIVzDAtwHLQEKASEIRQcLSNsnnvsYTNLWSqWATWLLPFLGPVaAILLLLAFGPCIFNnnLLVKFVSSRnIEAIKLQMVLQMEPlQMSStnTnNFYrGPLDqPtGPfTGLkSSsgPLEDTTTAGPLLcPYPAGSSravirqiptaigvsclegglrgeagwasgvggdlelfcvalat

>herv9b_10320_con_8_lqnhzgldlltaekgglctflge_envputein
llplgmaggspvlgmplvltfqltlnlavpaktlggghsllllkpslrgrrgegssilkwsRlgktsqlelnkethreggisafllllsqergrlgdrpsecvggrerkrgrglalerkrltssqklrkrptktftilifkslrcpdgsslsltvygiplsarvnltpvisnaiggllpyatqlppvcqlqqgtgpkklrplttvslpipgvallSkllspagfltgdlnlflllwkgptrprvavlqkwtidgvsqaikgkrhngysvSdketlveaglgkLpnnwsaqccplfalgtqTLkyLqpqigiiytNskLiwplkalinskeaiklqpllvglgsatalgtgvaglstvLsyYHTLSkdfsdslrneiiypilTlpnqldslaAVTLQNhZGLDLLTAEKGGLCtFLGEECCFYTNQSGIVzDAiqcLQEKASEIrQclSNSYtnLWSwatWLLPFLGPvaAILLLLaFGPCIFNLLVKFVSSRIeaikLqmvlqmepqmssinnfyqgPLdrptGPltgLessPLEdTTTAGPLLhPyPAGSS

>herv9c_10320_con_1_enrialdmilaekgrvcvmigvq_envputein
iinVTkSSSPQTITFdAcLvIPCGeLSSqKqLSSSeKYLHpsWlssdWafVNRDKLVweeFdeDfSmNWKSCPlrAdLLCRSWfnvzznTKeqEwTTPtGTCSflKPyIHfTKGiTPPNCqLnQcNpAQITIPaPQSSSPSLSHfCGIGAeVSgKDPAGSfemhfIaSLpPVpPSPSpKFSTNqTFsRcIPnDKLKVAVIeVkdLKQIiAieTGzQDTnAwLEwIKySVhtLnKSDcyAcVTGrPeTqiVPfPLVRwsfhRpGmsCMVrALFQNPtVzGDESCKTlSLLFPEVkSPaGqPLRTIQPPaPdVNfTscLSWQGekLAflGdLTgcSEtKPFqELTDqSaLvHprANvWWycgrllLGTLTSnwSSqFnWLSfTlAfhQPrKLkTeycKKrdVshRSFDPhVYiDAVGVPLgvpDEFKdRnQIAAGfESILfWLSTvnKnVazkiNyIfynzQhFvnyTRDaiKgIVEQLgpTSqmAweNRiALDmiLAEKGRVCvmIGvqCCtFIpNNTApDgTIQKLQgLTSLSNELAkNSGIndPFTsLMeKwFeKwKgImTSIfTsLVIIIGIfL

>herv9d_10320_con_1_nqnrlaldylpaaeggicgkfnf_harlequinb_69_envputein
MGNSRQSLELGGIELQRQPqALGKITQTiSTWANeRCPISLFSPVHPFsPSDHMWIKDwNAAPLRPwWKGPqTIILTTPTAAkIeGIPaWIHhSCvKPAANETwEAKPSPDNPcKvTlRRTTSPVPVTPRSDwSTHGzSmRRIIMgLifLiiwTCLVkTsTdFPHLEDcShCIhqVTEvGzQVkkiFLFzSfyEcLgSLkGTcLYNdTQyKVcSpGNdqAdmGYEPSePLmATVFeIRLrTeDzWgLiNdSskVLARTeekgvPkCIilkfhaSAviNSNkLgRGCgSFeLLPIKTGElLGFPVYTScEKRsIaIGNzKDdEWPPERIIQYnePTTAwDGlWGYRTrfYMiNqIIwLQAILEIITNkTDrALTiLAQQETQMRNAInQNRLALDYLpAAEGGICGKFNfTNCCLhIDDQGQVVEdIVReITKLAHVPLQVgHGFdPGamFGKWFLvLGGFKTLiIkSIiVIGTCLrLLCLLPvLLQMIKSFITiLVHQNAsaQVyYKNHYQSILQEV

>mer41a_10340_con_1_mqnrmsldtltaaqggtcaiiri_envputein
kgftvryicLElNLFLmePhKLpTPSLLIzsTVVSqzkVYTSDtQSaNLVYSCASrrSilPLqeKSLeaSYykVMLwiSLGARLvflIllLvVFyFyWyEsVPaLgkqsmSLQdiTIECSfSfICvyfGASiLpfTIaGGSiFsYnGHRTMPmSSCwIcELlPfSsISGLPwWiSPTGTcLDNLQTyLEgLKQwTKaqmsglTwnnvtqwpinnnfsnsghrkpfSvNeTTeKflaLgTsFLDPKINIqtKKLKnssFEEIssdLRwfsMTnHlCrtPksGSPTVLGTmESSLDaLTNATcVmGwIpArQCqHTIVlqQmDLsatDwsqrPkPNzyASLrNSLDmwhQSlAmIaFwVAdIvhEaYLdPRSLdKDYlkkPARLawwlmpvIPaLWeAeVdesLEVrnLrPawPIIqvWWCTPVitaTwQAeaGKLleSrkzRLqzaeIMPPHSsLGNrGrlcQINkzIiNkzinKzinKzIkPANLlHiTSmwARSIfHGyNhLASLfLPsVrLzDaIWHVeViaNdTpwAVSnSLzDISfINAemyyMhkAImQNRmsLDtLTAAQGGtcaiirikyciyipnnsdnislalqICInKLkpSLiphfLzimANIVVwVRAIMVEKVPfVTpAiKiGigiaLccGfycccmFcmEcrvyWALFLLLILnsqCMvLIImFyNySYNSyKfLClgyQLMSdLqTYrpiappvncNSfKLPLVktPPnmtgPLkLgRVNIndvSQqeevAed

>hervipa_10410_con_62_wenrialdmilaekggvcvmikt_herv9c_65_ervpb1_68_envputein
mdpshlssemlpplgvmghsprgnpyqtkakknltlfhlfyysfffpssiadhlvinitksilpqtlsldallllpcgdlassktlslflkvllplwlssvlgllnldplllgdfdkdppgnqsslltpdvellchswsnvlwttkaqgitspeqgwtaptsfcnflkpsyihftkgtftkgpappncqlnqcnpiqviisipqssspslsqfPslsrfygmGaevsgtdpigsffemfffdpplpapspkpsSktShNgTivppptsNDKtKvAiVEVKDLKQTLAIETGYQDANAWLEWIKYSvrTLNKkqllSnCYACAHgRPEAQiVPFPLGWSSSqpGhMgCMVALFQdpTAWGNkSCqaLSLLyPkvqhpagvfpeVqHPAGQPPrrAIQlPSPdtkFTSCLSqQgGeNLAFLGDLKGCSELKpFQrELTnQSALviphhpzadVWWYCGgGPLLDTLPsNsWSGTCALVQLAIPFTgipftLAFHQPEkgKsirHhKaREAPyGSFDSHVYlDAIGVPrqGvPDqFKAqNQIAAGFESviFWWVTINKNknVDWINYIYYNQQrFINYTRDAvKGIAEQLGPTSqqMAWENRIALDMILAEKGGVCVMIKTQCCTFIPpaNNTAPDGSITKALQGLTALSNELAkNSGvNDPFTgWLEKWFGKWKGIiASILTSLAaVIGVLILVGCCvIPCIrGLVQRLIeTALTKTSLnsPPPYsdKLfLLEnQaEQlSqlltmgfaqDMLKkFEEkelvkelqklellnmsskflfkesicqyvqffalyflfftfsfvlflitlitltlldyglhldslspsasplifglp

>hervipb_10410_con_3_wenrigldmllaesggvcamigt_envputein
maLWlttevVvlslgEVlWTpTaEQGWTSSsGCTaLgPLLHFiKgsvLSlCQsYQCNfgLifLgilTSTSPvPTLtCFYGlGAwvaGtDlIGfFElHFvpPPPSSplSpSSgfivfsnQTvlLFiPNDyTsVAvVdgKvlifTgsvAivggftcvlgmlaiiclsvttgslSslcAwaaggPlIpIvpLmvgWaTRpGlygmvvpgfslgGvsvvlvpLLgipsvLSPCgpaPsgiwLpaanatvTSCLSiQGGNLviLGnliGCvtlgvFveLigVSalvwpLagvvvvlgGallDtlawnlsgtCgLipLgvPFlLgisspnidaglLtKaRSalyGSFllHvYLDaIGVPpGVPsfFKAaNQIAAGilslFWWvTINKaVvaivYLYpNiQsFINYTRDAvKGIAEQLGaaaQMAWENRIgLDMlLAEsGGVCaMIgTQCCTFIpNNTpPDGiIsKaLQGLsTlalELAnNlGaaDPFMGllEkCFGKWKglmTSIITSLAIVagVLILVGCCaIiYifGQvfRLIEaALTKsmlpSvPLYSpKlLLLENQvEQlsQilLiKfEERivivnlKmlvtEsvstyVllFgsllsi

>hervipc_10410_con_1_yqnrlaldyllaaeggvcgkfnl_herveb_96_envputein
ALLQSHLEADWSTHdQSMRKLivgLIfFkIwTCTVRtSTDLPqTEDCSQCIrQVNeIGqKVAavLlFYSYYECtGTLKGTCLYNATLYkiCSPGNDQPDVCYNPSEPPmTTvFEIRlRTGSwgkADTSKvvTGTEEKgIPKQiILKFDACeAINSdpYGnRIrRgSLdWERgYIvENvYCHElrLCSdeCsYCVIyATWKKKdeKDPVhLQKGrSNSfCtSGHCNPLELlITyPLDPrWKTGEYVTLGInGTGLdPRVnILvqGEVHrhSPKPVFQTFYdELNLPAPELPFLQLAENVAHSLNVTSCYlCwGTTMGDQWPWkAzELVPTDTvPDIIPVQKSzTSNFWVLKTSIIGQYCVAREGKnFTvPELiPRlsCLGQKLYNSiaKiVTWWGLNHaEKNPFSKFPSCKLfrpIqnfiGTGrFLLdcVeyVGiQpTPnYLTNrqGLChGTtKPSsFLLPvKTGElLGFPVYAPREKRsIavGNzKDdEWPlrEsLTYGPAiWAEDGSqGYqTPnYMLNwIIQLQAVLEIiSNEIGKALTVsAQQETQMRNAIYQNRLALDYLLAAEGGVCGKFNLiNCCLQIDDQGQVVESIAseMzKLAHVPVkVWHGFdagSLFGKWFPALGGFKTLIiGIViVLGTCLLLLCLFLQLLrSFVaTfVHQKALvQVYYMNHYRSvSQED

>hervipd_10410_con_1_yqnrlaldyllaseggvcgkfnl_envputein
KANASFRiSYAKDSWLGTRKiAYKPNRPSSPLYTWGLGLVKKwNPTTLGPIWDGPTLzSCLLPLLLSCRYHTlDSSQSTEAGCAGPVNqSTRLRPSNMTNPVAKpRHHzESQPPCCDhSGgWsVyAQLkLekSNPAvVThwKlTSLrmPKLEESSLdKzmWIELISLVVILViLIILLLCYCFCSGKGLYWICGAQAYqQLPAKWTrACVLGTIKPSFFLIPLKQGEllgyPVYnenkrtKrSmISKINiNiKKDIDIGDzKnNqWPPEkIIKYYGPATzAQnrzWGYHTPIYMLNCIIRLQAVLEIITyETSRAfzzTyehqDLlAvQATQiRNAIYQNRLALDYLLASEGGVCGKFNLTNCCLdIDNrrAVMgITARMwKLAQVPVQTWSGWSPDSLFEGWFSTFSGFKTLIGGFLLItGACLILPCLLPLLIRsVQSTIEAVVAKyTTtQIMALTKYcPknYvPtQEkiNNcGAiN

>hervadpa_10420_con_9_wenrlaldiilaekggicvmlgg_chirv1_69_envputein
svvinvtemvagqtitfgavlglpaglglgqslasdhgsplipifavgimrallcpwwddvwwttqfngwmvnagwatpswrpLKnklhlsKgspPnNCQNLeCNPiLITIdnpavLdQEPKVASwVYGLGADiTGKDPLGzFVLKLIKNSTSHLPGTTPTPnPNKhFSPPNNDPKRVKIIEVKDLRQTLEIETGYrDVNAWVkwewVKFSVQALNKSNCYTCAvGqPQAQVVPFPLGWdtNPEgMCCMLALYQDKDAWGNeTCKSLSLLFPtLqRSDPRAIPSFSiGNMNHSSCLSRQGAEFNKPMGELSTCTHILNiTgESGNGNYSAlHyPrlmvgwyCGKRNlcNLLPSNWTGTCALVQLAIPFTLAFHKIPENTHGHqNwRDLTNSFDPNIYVDSIGVPrGgVPNEFKAqNQIAAGFESALFWWSTINKNVDWINYIYYNQQRFISYTrDaLKGVASQLDATSQMAWENRLALDIILAEKGGvCVMLGGKCCtFIPsNTAPDGTItKALqGLTTLANeLAeNAGIddPFMGWlEGWFgKwKGmvasnLtSlIIvggvLtasGcliyPCVRGLAQrLIetAINKQMPMtYQqNnlLLlEtKLNsLsyeeeskfllsfedqeg

>mer50a_10510_con_1_fqnczgldmlmaahegiclalde_envputein
LILTSRAKIyLSNLLiGyNfYSRzITLSAPLfTGLTQRHVLKLzLHNIKKRLLSNzKViKVNKYFGkEGNKEKrfCIKGhLIvSSSPKLKzMVVzKeeCLgQVKKSKhVINSLCKszEDTzNGiYESNVVQfzRVLGVLNALRSzTNTiTfNNcTTCLIKvIKFzARTGDIRSqPCPLAILKKVRLLFCFDvFTCLKmQRTfYVCgQLACQCLPTNcIGiyTIGyVfLhIFtAPGnlSLsVPIYrHSIlpTVrRAIQLIPLLmGLGIIAGTepGIAGITKafLTYSqLSkklaNNTDTmAKTLVTvqeQISylATMAfQNczGLDmLmAAhEGICLALdEECCFzVNQSadAhDNIKqLlnEAsLwgQLLVlvKlGkNLEmvlpvSsLFrptcyslilAPfWSvSSKSnnvIcLFASLGhqapdnPqzGiLasQyLrATllRgpLEypAVgHNrgeiLPLSpLnLaeYRfhQLtEPhcpDszqevKThgttAtaPLSAGSs

>mer50b_10510_con_1_mdnrlaldyllaeqsrlcvinkp_ervv2_env_72_envputein
ESTAGSRPSNNQLVYPPRSLLKPKVMDLQNLNzSPHGKALLLFSfPLQQLSKFLAPLVGYIIPKzNLErlLNNQQzDQHLSiPVSHWKIYNISFNEIIsnAFfSfKLmLAQHKVaPVLwILfMVGLLMLTLGSKPTFPSGPTPLqAVFLYgPkqNKLPCeGSSKrTySTpSLVNlFICIdNTQhTGDVPGLLGPQGTGvTIYNITNSzKrRALGLiMVGLGAAiGLAApYRGfSyhkVTLQnLStQIGDLgQRTGnRISKLkASLNSvANAVmdNRLALDYLLAEQsRLCviNKpYCtcVNNSGQVEEhIKRIcdHaKwLHDSgKeNPSAdSIwNSVkSALPLLTwFLPCSNQLSPYVYffLAPAF

>mer50c_10510_con_5_lssslaldyllasqpslclalgl_envputein
MgasLlaLiflalLIvfYgvsfpllKsiaIqgvgvPlflNpvlctwfSgLvPvLtYmapimilaaInasvHvSylWsptLvgllgsaNslltvvmqflpaIFGcIfsNgaLgSiLllvLRplenmGpsfsNGpsvgaLPltiQcvpFpvsPiplpsllfPdglilaIligvlaKYYFFmgmfpiKftsIlgqclspcliQSFwyfLLiiPNvlclPtpLgLglCmiyllnNgaLggagggsgpNptpStSQtgsIvvlaSLlapsfLvlvaglGfYGaVvipLfLviISFLLssggaglsgfaaNllgnMaaFplgitTlsyvSTDsgiALGmlgLlVpllgmsiLprasRTgcLgpgPQGlslgtRpGtggiLSmillpsngANptlGaMgcTLgaavialKllvSlLLcSSgilitLslgICLallLavlsafgaiiqKltttmAlfaLtLIlsGgPFLISlvlllllLLmgsilLcllfqvvlqaIvSdigpgnsLnvs

>mer57a_10520_con_2_lnnrialdyllakqqylcscwyl_envputein
mdeagnhhlvliivptlygilivlisewalNnnytwtvggvdHitgpvvglgagagialevIptVNclllvaalkaStaipilqtgvlymipeiisiilKsvLisvvlVplcsysLqwvfafgTlipglTflIsglflvlmsllniyenilfnvHaqsassgcvkafplKeadglslaafvnpsVifalvlnafnsllsednqasvlsmqqgslLliPEslcislLkvvnsvgphnfdlvIsilyiglvlleLltqfmpzsfglsnpfSwEdngicsiDsfmSrlsIyTgllSgdsylfflaiaimNaRSgcRvyfvcsqttvIcEglCsslfswntlsllwfptdamcpfaIlmtkllpsnnletghwstpLpLpsiLqqtFptlllsliisslvRvPfpwfnvneaiIsvvslmvglIedaslqaMvaslmLtalmdvmlnnRlalDyllaifqYlspvwafllamsecivlsvilisllgfvKdfAallitdsLsiliadlfnfswfgSvGpwLrwmlqtLgIillivtvvllLvciigskvlwvcvfplLEgHmllvtlsggwlKkmmirngsvmmgfiadstvpglvlkesgttalSlgkvLlyvRiaLdgglaKiellgsCfgLwpmtksiqtRlzrfifrglmevtsvkadiIilslsgssslldlfyFcfvglmgilqeeevPssltfppnsqivvSLflvfsisfsalsaavlRmsnglssgglsind

>mer57b_10520_con_1_lnnrialsyllakqrsiwhflf_envputein
LSfSMHVFLLYKSFLSFLmKRAEVVIVAHYATVYFHQVKKVFHGSLTenNqPLLNLNPKTGSSENiTeRLPWLSTlKQYfGIfNlVfIISQlRrvPPhcWNcTAIGNLKvKLTREvSPQKKmaSmTzTTFSDDhGARLLyYHtTLIfhFfSFVYASMNNksEkGiGCMHszGYNfICEGfcnQSyTwITLhLdRWKmkTqcmzEILmVhIzLHSQSETehWSTPLNLhHGLKTILPeDLhSSrMASfvRSFfpRIGVNKAIYLMIDSVADPSIKAVTTqQTznyLvKVMLnNRiALsYLLAKQRsIwhFlFpmEKFItwDSIKNqlzAInkEttKzVdsLsSSfFdLfDfSWFGlrqPWlknilqtlgispdsrnsslpgalyslknfkclhaaiSRmSnGLsStgVTrAernvdhkgIzPVnymLRpeTQndgNREwCzgpKfwSHShLsKnLTKmgQfLSklwEAcfgLSSctRpqqtrpkqNrVtyAkcDiIkhfKeahsrenarclirshEnslSimrtPggkppPdSitSt

>mer57c_10520_con_5_lssrialdyllasvpslcsaagp_envputein
vlgiklkTlhrLvvligglvlivCmqpklErqlvlaavgwgavgsvcdGlipnaytzallilpfvlkllivkglssaliagksviipvpilwaKgfisIakivydqclvcqTHIpgkaikagStfgYllghlngyrgtslaahfqigvsgaiqafpCkRaDvIgvytavTvpphqVKkafvGsLtesnqaswsllageisillgvslktaLavhvaaivytLevwsillaldsgPgasynltgiGTLkvkLtrgvpfeigGAllvlvafplsgspaFlpfmgpllliFslgyaImnnpsgklvavvhglgvvklvaialpplilgsntqlkvkgivvgeiltsamLpplgsepelwltPavgggerlClaalflgrraslvrsafPlfgeilamirnvSliiGsiaaStvvaiitqatlhslvkvmlssriAldylLaSvpsLcsaagpcgLWghPvvyrppIvevaaggaaavtrlsSeldLagallfglWGalVrgilviivgvasavppplssnssLlgaLlSlkgfeSLlaAVsgmslqLearalwevvp

>mer84a_10530_con_1_sgnrzvldyllaeqggvcavinr_envputein
iLLRAHPVSNqTVLLGFHYSSHHSfPPRPfPSVLVNWKPPPSSCYHITSPTihTYnITeTsLTCNvIlgGtPCYNDTHAANFdSFEAfaSYNQNSdSSDSISSlPIyKVKLDQySGAPSiQHPcTPNTFmYVTIMmQPVQEITTVPPGLHPmPcTGTRLLLNLLHQyINIVFPPyeSSzNcQKAhFLFSqhFNznnhpApPGLLwLsSPTKnYLNPFQALALShLDhSLHyGdCSLgTIAPTQItVLnitSNSeFPSRRkraLGlTVAGVvGTIQLLPLGEVLLTrKSQVREPTaSLeiAkAGThLSALQvIrLTSrILVsgNRzvLDYLLAEQGGVCAviNrTrCtYiYVSGeVeTDAqEIIKQAKwLhtLsQSNQdWAKLlLIGfQKiTWLpPFLrPLssVIFLLIFGPCLFNALIAFLCST

>mer84b_10530_con_1_lqnccglnplmaaqediclafek_mer83a_84_envputein
MNFTLPIFLdYTLLTGAHKLLKKQHSLCTKDCWLCLPLALkwYASSLFyTQYzIHFNTILLSKfLFpQLPwNPKnTCGMVAAfSAYLSQYTTKLKITTPSKDWSSNPRdNRRLKHPvVaPLFkzVQLKhQAiCLkATdnKHySnPmGDVSKPLcNyTicinhtNrkyIprekHnmvpVrISgPaDpnVPnLqNINSHfCTdHssPdTcShLTPWQNLkVeNSPNNyLqILtLSNPkSQmSPGiQHIHlfrEnkThPnANCnIyTSQPLTiTMLATQYfFrSEgRNTLhFFTVTLfSCLiSeraFFLCrTnAYvCLPANWAGThTLVyLaPDtQIAPSnzSfPImLYSPSRaKwpIyLIPLLpGtGIVTGLGMrIkGmSLaVhTYhILSIELATElkcVSeTLeVLQnQVDSLAtiVLQNccGLnpLmAAQEdICLAFEKeCCiYVNQSEIlwahVKhLRELEAEiEKKvSQGWYzwAstWrSLSWLLlfLGPktGILLfLLFIPCILnLLLkfVSYrIQqIQQHiTVVRiLaTKrTPzLSfgcsrLkfzaANaVphwshnnSAkfnsQPkdLgpcnvltelqyliettLhPwSAGsS

>mer84c_10530_con_1_lqnrcglnlltaaqgliclalqk_mer84b_84_envputein
iALGvLTqpLGHfQzPIAyLSeTLNPVAWrzPPCLQVLaSvALLiDVGCIhLfLnSGSrnnSTyPalgNETPkLeGLSWISDnYLqVSnTPSTCtRIGvLAPaKhLILQPCYQIQMWRDHLNILfYNHRSKlqCzSRPPgnSNPLGNIFNPLCNyiiTiNcTNIKyIsEgKhNlILVrTSGPADLnAPNLQNVTFHFcTGcPSPdTcPDLTzwQyCKVANSSNNCPHILTLSNPkSzMfLDTQCFhLFCDnkThANANFnIQaLnPLTSTTLATNTSENqNTLHFFTLSLIpCLkSeeAFFLCrSiAYICLPTNGTaiCTLVyLaPDIQIApsNKSLsIPLYSSSReewsIyLIPiLtGLGIYGLGmGITGMsLTAhTChTLSAELSqgQsISDTfeVLQDQrDpLAAVVLQNRcGLnLLTAAQGlICLALqKECCaYvnQsgImsKsSGnKpMElRKKhHKDNLHGhPpGddNPvaSiLGdTdrYvIiPsLqPLhIhLLLLLnLCLFKfSNFTfKzycEVyQTLpsdAcYLYkSPlDsfgHhfclDmLPLfDESlPpArfNilSptVqddDpqhlltdqqPEvgttLchRlAGtS

>hervha_10610_con_131_lqnrrgldlltaekgglciavcm_hervwb_59_envputein
szskzMIFAGRAPSNTsTLMKirllqFYSLLLYSLLFSFPFLCHPLPLPSYLHkiviHTINLTHSLLAafaSNPSLaNNCWLCISLSSsaasaYtyAVPaLqtDdwATSPVSLHLrTSFNSPHnLYPPEELiYFLnirrDRSSKTSPDISHQQAAaltLLrTYLKNLSPlglyYINSTPPppIFGPLTTQsTTIPsVAAPLCISsrQRPTGIPLGapNLsPSrCSpFTLhLqSPtTHITeTiGAFQLhITDKPSINTdKLKNISSnYCLGRHLPCISLHPWLpgPSPCSSDSPPRPSSCLLIPSPeNNSERLLvDTqrFLIHHENrTSPStQLPHQSPLQPLTAAALAGSLGVWVQDTpFSkisTPSHLFTLHlQFCLaQGtvLFFLCGSSTYMCLPANWTGTCTLVFLTPgtKIQFANgvglsmlhlvgTEeLPVPLMTPTnkglmmlskzQKRVIPLIPLLVGLGLSASTIALGTGIAGISTSVTTFrSLSNDFSASITDItSQTLSVLQAQVDSLAAVVLQNrrGLDLLTAEKGgavcmcvlicaaiilfvfGLCIFLNEECCnFYLNQSGLVYDNIKKLKDRAQKLANQASNYAEPPWlaLSNWMSrpWVLPILSPLIPIFLLLlLFgPCiFrpklfplmllsflclksfiapLVSQFIQlgNrIQAITNHSIrQnassnapiillvsrfiqMfLLTtPQYhplpaiipasmfimsfsplplHPLPQnLPSaflalllzlfllli

>hervhb_10610_con_4_lqnlrglnlltaekgglciflne_hervta_48_envputein
giirapacppplPLsKLlSLlllllglvfglgcsIlilplyaahiltttaglwaergflTmqlSsiIlasLiktlLkgaLlPkEagVIhckGhqrawdpiaqgnayagktavlagSgptsvPhgqffsfsLVtPiyspteVStlqslflqglwlLDpgkllLplLggpatsIlvsilvlCclkvavlalllvsLFlsIvmtypQgnlLsvidwlsvlkvwhlvwvmtflggiaaaelalfvapllgldiiilsgLlsssfittikcaapvalgglwllvlpstaTlkgllpwigdLvwqgtgqgfhpDqvlfftFilmaaYlllysLLFsfPFLCHPLPLPsYLHHtiNLTHsLlAISNPslttqllALhfSFLQNlrGLnLLTAEKgGLCIFLNeECCFYLNQSGLVYDNIKKLKDRAQKLANQANNYAEPpWALSNWMSWVLPILSPLIPVFLlLLFgPCVFCLVSQFIQNrIQAItnhsirqmlllttpplpnls

>hervhc_10610_con_1_lnhrkiacisnlkigqikywsaq_envputein
iLLQASrNKdGSVMGNeKKgTaLFRSzKGdLNLPLKVTQHRTILEAYrSNITFrYRChEGRKNGReQiSIGqwSRGieqSTeKGLGEGKEKQIqMATmHKvISGSVCvYlhCFqgSvLiSLknRSSkIssKEcIANEKTlkSACVSgQLQiVvzaVhcTKAPHleGHdzrhrHqIycDNIPVDGsVLREGVFLKYNGtmRPQNsLDfTkKkzmSzLKGLcEiSSNFhSLEIecSLHlILkSqHVkGkeNIwRPPDinfIcsVsGFFSzLLLSNsvfSkSNILLfKvIzhYsFIPSKeLkRENcANzgnTscfYKfVQfLLLnHKyLrTrIrTITKeNFTLdDSkzIcLLVNTMCHyLnhRkiAcISNLkIGqIKyWsAQhDmSLSFSDfPTSaFcLVmEkRtIQAnSLAFGTkqARceKVfVigLQFYTpmdtELlMRkERTNNqERvLgShcLkfmvLHniEhVqFTCqELsDSYSRVPFSyLDLiqhLAGzWsMSkdVdlLFIpLnFeIzLzYhasCIFIYQmIIIASYLLPVEPRLVlGkeIEkSgLLv

>hervhd_10610_con_3_yqnrlaldyllaeeggvcgqfpi_hervh48a_59_envputein
LLgLgvpILvlSvaaLllLaNPvSCltvYQilHCLaTQgppFvllILilpCvpaLPSlLvIfylaLAqVpSvaHaPfVplSPvviPslyllvlalgVLimPLpivAGivGgpavsfvavVwvPlSLlPASQigKqtittieiLGagPpDSTlaVlgSLPHPVlsPNLSYLNCvlStwAWiCTNiTNPlavpTfLSalGQSYEgQpTiDCPdgFFwICGTQAYSWLPYHWQGTCFLGIIKTGFFLLPKQaGsTLSEpLYvIlNREKRSLKVGGsQRWQEgEWPgQwIiEYNSPATWaEDGSWGYCTPvYiLNIIIRLQgVLEiITNQTASALEMLvQQQNQMcAAIYQNRLALDYLLAEEGGVCGqFpISNCCLNIDDNgKAVLEIpSNIRdsAHVPVQTWKGWgPTNLlGGWFSNLGGFKmLVGfVIFIIGFLLFLSCVIPlIIKAIKTLIETvVSiQiIQTILLLQZHDGYQPVSQEYPlff

>hervh48a_10620_con_6_yqnrlaldyllaeeggvcgkfni_hervhd_59_envputein
vgisLltiLILSVAaLLSTAAPlSCrECYQSfHyrgkMQQsFtyHTrIEKSCYGnLIEECVESGKsYyKVKNlGVsGScnGaICPkGKQWLCFTKIGQwGvntqvledIKreqiiaKaKaKpttppPqitHgiillskpGKnLFVDLGEhrAYHECVQLLGMrGSamSEgtVavgwDRlSPLLTaiQNPsLTFtpQErPqsWTLTNPVRGTvCIshKwTDKTHrtzGESPCHQTLTVNASTAEWWPRLPpGAWSPSNLSYLNCVLSKKAWYCTNTTNPyAAYPCLSALwDNPmNTSlQWTAPdGFFWicGTQAYSgLPYHWQgTCFLgTIKPGFFLLPKQVGNTLGVPVYDNLNqEKmSLKgRGSQRWveDeWPlQWIIEYYGPATWAEDGSWGYRTPIYMLNRIIRLQAVLEIITNQTASALEMLAQQQNQMHaAIYQNRLALDYLLAEEGGVCGKFNISNCCLNIDNNGKAVLEIASNIRKVAHVPVQTWKGWDPTNLLGGWlSNLGGFKTLVGTVIFIIGVLLFLPCgIPliikaPkpLvlTTVNgqTIQtMLLLQrHDGYQPvSqeyPKn

>hervfaa_10630_con_9_lqnrwgldlitaekgglclslge_envputein
mklplyilisslaflgpmasrnfpgllsfpnnlFlfllvsfsinslitStSpIQPLLTALKLElSINLTQSLLLQANsSFApECWMCLSLSSSAYTALPaPLHDLLTGNITLIYKLQKGASFFERADTLVGDYPTSRANQANKLFQTYYNSLQrLKPQGPPIEGPITKHTPLLQQASLCFSASEGNFPVGSLTLnnAtalliilkHPlDHQlnkVdYQVSPEANGAFLQPARFtASPSTNASgLTCAaPgAHLFPWLNINGATSDRIKCVKNNSSYISTIVGVSLASSLSTWSNEPQERKNTPSLIHLFSFHISACIynKaLFFlCGTNTYLCLPTNWTGTCTLVYLSPSIGLVPPNQPLPIPSIQYVRKRRAIHVIPLMAALGITSGLGLGAGgLATSLTYFKaLSTELQgSLEDIAqSLIRVQDQLDSlAggvVLQNRwGLDLITAEKggLCLSLGEECCFYLNQlGLVRDAAeKLKERAKKLREYQnNQinSWFgNKIltWVIPFLGPLLiICLGLMFLPCLINLFQsFLTnRImAIsqtttqkhlqvallllslksagsl

>hervfba_10640_con_12_lqnrrgldlltaekgglciflde_envputein
vtfpsklpsvlfiqmpllslllslpfaclpllllllpavapsplsivalllwqtlllttslLkqsnpqLAkDcwlcvfsLstTaYlaIPaSasdwvlTQvTfHPrYeigsplnlpdlqlliilsnsasetnkpltligqaVllLksYflnLtpyTSntKPILgpvttdtfnlkLtsQAplCIqctLPSGlpLGtLpSslCNyTLqLqpPtgiQtvtvanptqtlkFSgPPkpvntTlLlninSGfCNgrHlPCipiagwtPlpapspppttsECLlIPlfNtphSnrLLIDTKcFlLHlENstvGASQLnPtTPLQPLTgAALASTLGAWcsENNKLthLFnIHnQFCLPSQGIFFLCGTSTYLCLPTNWTGTCTLVFLSPKIDIAPGnQlLPiPvnTQvpHRRrrAIQLIPLLiGLGITTAvGTGVAGLsTSlsYYksLSKDLSDsleDLAtSISTLQSQIDSLAAVVLQNrRGLDLLTAEKGGLCIFLDEECCFYlNQSGLVQDAvKkLKDrAQKIkensssstWPSWPSWSlSsWAPWLLPLLGPAITIFLLLAFGPCLLcLLTQFLQdrIraFptgpyrgilllqaygpflnqpppaplafplahrpssarss

>hervfca_10650_con_3_aqnrraldlltadkggtclflge_erv3-1 cj:61_envputein
mNwCGKAPSRTFTNmKFLFLvLlLfLLlpiViSnsaPlqlPltWvFfLTENWsSGQAVSSgLVATAACPPaRCQApvTFlglKFlSvGPgwKNPALCFLYDQSNSKCNTsWVKENVGCPWHWCNIHEAlIHaaKglDpMFsVNTSGGFNGFNLQISDPWDPRWASGVDGGLYEHRTfMYPVAKIRIARTLKtTVTGLSDLASSIsSaEevLANQLQlAADQAmSSPFSWLTLISEGAQLLQSTGVQNLSHCFLCAALGRPPLVAVPLPTaFNYTRNSSTPIPPVPKGQVPLFSDPLQptFPFCYTlPNaSWCNQTtmgglSPAPaGGYFWCNgvLTKvLNiSTGNHlLCLPISLIPSLTLYSpDELSHLLAWTEPRPpNKsKRAvFPPLVLGISLASSLVASGLGTGALTHlIQTSQDLSTcLQLAIEASAESLASLQqQITSVAQVAAQNRRALDLLTAEKGGTCLFLQEECCYYINESGVVETNLQTLdKIQEELKHSYDPLRPGPSWWFSPVVQQMLPFLIPIIILCIILCFAPILVQFLcQRIQEITRVTFNQMLLHPYVQLPTSi

>ltr46a_10660_con_3_lqnqraldlliaekggvcvylqn_envputein
mvpglaaallfliASgLsSIiSylaSplfPiWGplvflvnFLlIiwpLllQPTvpfisPtqiSffsfflLllwgTgSPvPLgllfsPcTfPlPSvlLPslfillfpAlpvvLlHsGmPpIfTSLpLsagpFfLpFiplaatiPgPlaanSalYvavvgallKKsalNSLtCglYlTALTpglQWLLVTKTlLSLSLQNQTAFTSFlaNIPYQALTGATLAgSYSlWKNkkLgQnvfpgftaTFSWLaTFTYNFCLSTPSLFCVTNsYLCLLANWSGTCTLVFQSPNINILPNNQpIQVPLaASVSSSSTCTKWALHLIPLvTGLgISAALGTGIAGISTSTALYnKISTVLYNTLEDMHTSITSLQRQIDFLVGVILQNQRALDLLiAEKGGvCvYlQnqCCFcVNESgIvHlAaaRLHDRAAEaeHQVaDSWWQGSvlLpWvPgaPFLGPLIFFllNlmigSCvltLvilFISQRLNllvQASmpKHIDTIFlLHQVwYQsLQENNSEveAPlPpPPpPd

>hervfrda_10710_con_6_lqncqgldmlmaaqggiclalde_mer50c_80_mer50a_100_envputein
mgLLLLVLiLtpllaahyHPDFPllEKaqqLlQSTGsPystncwLCTSSSaKTPGRAYpASPRDWTSIeAELHIfYQWDPNLKgmlglaislLaKVKQDFpDIcKePPIFGpIFSNItLMGiApICvmakrKNgmnvGaLPSTVCNVTlTVDPNQQTYQTYTHNQFcHQPRFPKPpNITFPqgTLLDKStsFCQGapsSCslqNFWFqPadyTnclqlpnlsltangflldklkIlfFwENKpKgaNQSQTpctqVLAGMTvATSYLGVlAaLgFfGavLTPLFcFsISTcLKTQGAFYICGQSVHQCLPtNwTGTCTIGYVslDIFIvPGNLSLPaPIYghSILPRvRRAIQLIlLLtGLgIIAgtGTgIAgItKASLTYSQLSKEIANNIDaMAKTLTTmQEQINSLAAiVLQNcQGLDmLmAAQGGICLALDEKcCFwVNQSGKVQdNIrQLLNqASsLweqAsqGlLnWegtwKWflwVLPfLGPLVSlLLLLlFGPCLLNLITqFvSShLQAIKLQmIlSEgYhfLniqeshfyRgPlgcpSvghersgilpLsPLDLAgYhFHQPmelPCPdskg

>prima41a_10720_con_1_ldnrlaldyllaezggvcallik_envputein
MLPLvLLFVpLINiIqcKzKqNFiVNiSKIIVSGNHLMVAVfViNIpRIESSTiwHiQKksTVMCPDfLTnhSDLKvFRPHYLLGGALSNLMDSTzEVGYPyLQCTnDTIfCThYCADNAKrKFSlzCCDPALVnKFPNHSEVnGIPFVReETiCDLLLHqKVqEQNNrLIwQCenTALSgKQGlfNhLiGARkkyFYrPNLVAKDghhISvGPQFVPzzGSFlFVAmSGkKsHSiTTTEFlRTTYSfrDSFPLHiKIgTgVNVHwPpLLHWnSPSiTPzdPGvSEkikqYNSFWqVYGhPTLSTPSlVIINsDgNLGGnsTSnLlGVDlLSmSkLkNLIQILESlTTnTdQALkriQeSLhlLANVILdNRLALDYLLAEzGGVCALLiKFDAYllVfLgKLRLISKKyTNKLPvyIditrSLIpTISdTIInaVLsLtwfLTFpSTfTIyLITiNfwPLPVnfLVkFvSSi

>prima41b_10720_con_3_lqncmcldiltaaqgrtcalikt_envputein
iKGMGNIKIWIGILLLGISZNHTESNLFAaWAQTLASLHNHaNCWVCGELPLSSTSGLlWHIQlANLSLWGFIMIgKLNIvKiAPLFPCIIATQALAPFPPIvRQEGTFfSNvklgNatlalglRLYCsgWTWatDsgQasGtaKpgfVlKgTIvVTTRlglMiWDGfHLNNVIRlFFnQgwvGWmgNilpKmwalPlaaGmgmGLvnlmggiTtLITgLEGVRGVVLISwDmTSTsLtlsLPSNwEIVKAlHRZQKgAiWWFYlMAvvSPQAAvIsIELaKlTLAaFmNTHHALTLLTgETSQvRQaALQNHMALDILTAAQGGTCALIKTKCCVYVPDYSHNITQAMKALDTHISATDvLSvDPvlAWFQQLlSSWKAFLFLElFYLfCFAVVEYSaVVLFVvEiQDTLTpCFLKLDTlilpifpFvstlgvKqPSPYqCFLTELLsTLnaRDPNl

>prima41c_10720_con_1_lnnrlaldyllaeqgrvcavine_envputein
LDTMLSLLILFdFLiTLiQCRweHNpIVnISNIIASGNHLHgCWiChqysqgaqfyLLaypEnfTaiSPDLlTNHSDPQIPKSLFvKzNSPPDSPpIPSEYHPPTPATITLSwEvGyLYLQCTnDSIfCIHCCVNDTKADVSLzySDPNLVaKFPRLQEVnGIPLVSEETiYGAFSwIrTYKgKTTAzSGKVGALfLLENKTVzPLPLeQGeNiSSrDPTwQprInITPRraSVCVPPQAHFVcGhEweeVTPHNLLTLQeATCSFrSSllYIKNlezNeTWNRDeHmLAtLAPpGvMVCNPIRPrNTrSVSNWINSiGrnLgSNRTSsTLGWLcLptqPzstLKnPkecEpzrTLKnLTQTLeSLAtNSgQALKgIQESLDfLANVVLNnRLALDYLLaeqgrvcavinetcctyinnsgqLKltfKRsVsKLpGYVtNQGInpScIwlAIKsafpsfTwLLPLLgpLiAvlLLliFGPcLFNLLvkFvfYItTVpGkdnPCtrLPTrPLLtwRMkVSclgApqirypeisVSpglDRtNIHKLSrkQLQeVdLqPSVvPLrLkrSiiSeGgmrzeaglnsggetQtLdqied

>mer66a_10730_con_3_ldnrlalnyllaesvgvcgqvli_envputein
mstsvnlpsisstylkestlsqkczhdalggnrsfnffllldyntlanlpgnnydqtrhhsvtvnpicspnypnpgwmgrtskyfnnysirrscswlldfsstfpgzkilssglsgiahdnppglltshsdlkyqpllVkWNsaPlNGlHlttPvpaligpgwlgvYltlalmilSiFavtlvvmttKwKLlcDALItpvgklpSSqGHSeVNGialvsEEiIfGAFSwIRTYgGKtTaqfivgeVRvlpllEtqcvfgspLwnemnISIDpTwQQkinItPiggfvapylGlilvvgmsgeevaPitapqlpteaPILLGVaFlCIpKTWNRseCsLAiLalPGVTVYsPIRlksTRsetavgiilgGigggiglagPwggFaYHesiLnNLiQTLESLATNagQaLKGIsesLDSlgnvvldNRLaLnYLLAEsvGVCgqlvInppKtlCmYiNNSGqVEaNIqKiYEqaTwLHRitqgLTpamsdQLllvsfQIaPpvlisflpllgpLVsilLlLlvspllflplvdsvSSRlqqvhvntmlaqllmhvff

>mer66b_10730_con_1_lnnrlavdyllazqvgevcvvvn_envputein
MVRSLISKIRhKRTTTNPAGIEVAIGIATLWGGfTYHEATLRNSYPGYRTLGYKHRRELTGSPGfPRLIGQIALnNRLAvDYLLAzQvGeVCvvvNKTCCtYINNfRKVeAnMQnIyKQVTWlHryNQGTdPnyfWSTIrnGLpSfTrFLFfLrPLmaIsLLLIFGiCLFNLLVkFVSSKlqeLHVkImlaQgfLpiLScelERKTFcLwaPzIRHPeiftPPmvDrAythnisrhllqkidLLPstipzd

>mer66c_10730_con_1__envputein
MAfSSIqHAVedIiLFLLmaezzVVhGcVcTiFSLATHzLValRLvPhLCNcVLCCDKhmCKYLFHitTSSpLVhYLcKrTnaqFGTemWCCGknRSinFSLLLdHnSFSTAlNnCFLLgNTSFVlvGCrGhSkVhPdImLPLiILfaPPVNLIqCGWeKTlzziFQKSiasrNhLlGCrlCHQhPQDrefHvLAHLEnlTtmsLDLVinhhDplvHRTLLvRwnSPPLNRfYlTssTTVIGPgRLGTsTSsDLmTLSfASiAvNdTrVeVSPqCsVPtLVSkSQGCTkinGiQLLSkeavHDAmSkaNTCkEkaTAzfRkTEVsPlLENRScLttAIgiWGKYLYRsTlaaENRcyTTyglylCPnWAhfcLwLiGKkSdpATNYSzLPgelPIlLGvVFFCISkLVHkNkmFCiSkQkcMlVtiAplRvTvYnpIRPNNTkNkQTIALFLMGSrAaIGLvAlPTzDNPKElDSnPriIGhqhrsGtEenSrVpTFGkcnpLpKDyNTITnvIVLhyLlVEQzSmSLLpAVDiLnSgqVefnIqkLyeqvtwlyrynqgtdstyiQstiksalsNltwflpfiqpLiAillLLifgpcLLpLSKVCvfqIttFhLktmlSqgfqfillsdpgnrytafgllhqitrvstppmLasayThKisrkqLQkmDlHSstIplTlrSsizsLMgKNKVgdQqDLcSdpPDeikKLaGTSQWcqrLSLaafdayqhrtpLpaSrqfTsVmAtSInnhsFLzIfLnsPtLnLRvInSglNAanEQpIpccSEcTAygLaFLhkeQpQKqzdTSfHqskwLlkkiPdtgkveEkrEhlytVggSVNysnYcrKqyGdsseskEElpfnpAilLLgiyledyktvyhkdtcmzkfitalftiakswNqSkwpsvSd

>herv1artio_10740_con_1_ldniialdsilaeqggicvains_herveb_83_envputein
MLLFTLFLLLHVGGVVGWALLKRETNSLIYLSGIAALGNNLSNCWIChHHQQAQGLpLSFPKSSTTSFtKEVWePKvTPAPLMVHLSASSCeciNLTglLNASVIERVGkGEVNAYFDISQAFPSSVffLKKALIKRGlGEFVFLSQCPkqSyLSAkLSQSpaFLLPhVNcTPLGyVSFcGhQDHLANSyPLTNfTcPLLIpACpCVYNvzHTAPLGTLSPNGItVhNSThPkSKrLTGLQLILAzVGIAIRLADLGGGfAyceATLRKLTeTLQtLStSTREnLKeLQASLDSLvNVVLdQRLALDYLLAEQGGeCriNhTCCsYANNSGLVELQvQKIyQQATWmHNFKnPTSQhLgLhqrILTMSdrIFTFPwTlggHfIAITFRALyfTfw

>pabla_10750_con_4_lqnrmaldiltaaqggtcalikt_erv3-1n-ec_63_envputein
pvtnlqwayadlqqdcwvcglmgLplwgliLqgKdwgvftsllGnlKsWTGsQMTGvTrANVSEWPINkTLsgPGHkKPFSvNeTRdqVIAlAtPLLnlKVavQTlypqynCllQiwdfiWLsanlGwlsqVnpLcWeqwnhSlvlgldplPnplttcvMGwimdsPpgvpiytitlaqgcllhrppGLnlalnGilvlpSvaLWHQfvAgaalglvGvLhSRlPiaqglwvKtitkpaplvHvvNRwTRSVFHwYDHLaaIFMPSvGLgTVIWHIEALANFtqrALNDSLQSISLiNaEMYhMqKAILQNRMALDILTAAQGGTCALIKTECCVYIPnNSgNIfLALKdvhqQIQAISSpgLSlzdwiASmFsGRPSWWQKILgvLAilagvgIaLCCgvylCcallanIPwtHaImFQQaLPLsPlseevfppqrDlfhSnaPzlRpvsagss

>herv4a_10760_con_9_lqnrrgldlltaekgglclflee_envputein
mhtgnqlyfsgellftppavlgllalatlkylqpslskallaclipisSkytaiPiPapilgLeKityHPnyKGgtPFKLinLdDLydvnagmdmtkvTmlGpavslllSeQslwgvipsepllGPnismhtelipgaplvlKsskissqplvgtLKShQcNyTLGINPSHdHVSYavTQtasFRKPVwFswKPfLvKGTLkDiqskygrptpcvhIfPwEdCtnsptaScLLVPqYENTsgWLLVDtKhnyLHweNkTagaTqdtsqgpFqpltgATLagTLtTWESeNnKLTHMFTIENNFcLEKqgaFFlCgTSSyLcLPaNWTGTCTLVYLAPEINIApNNQSLIipLTaTTRHKzAIQLIPLLVeLGITAGVGTGVSgLATSLSYYQcLSKDFmESLdDIAQSIVTlQNQIDSLAvVaLQNRRGLDLLTAEKGGLCLFLEEECcFYvNQSGLvRDAazKLADqAsKImQQLslSwGapsqaaslGftlLSlgqPIiNiytcLgfGpCLLnLLTmFisSfLEaIfLqmimhQasddgavspgqqeVtlSPasRagvgpqheav

>herv4b_10760_con_1_lqnrrglglleanrrglcifrke_ltr25b_94_envputein
ILLFIyIYHLTACFPHNGTTFYVHNPIFTNIGGPASIPSVKTDSTVSHANLTSCYIcTSGSLSaeVLPLPLedIvKvNaRVtVATQSeVTYPSPAveSLflTVLSQIIrNNPNLNfTnApNPvRVfhNlTsDsQfPIcfTShqTnGTfLGSLnNcLYEVVLSwTNQEKhYNSSETKINSYCKLgKzkqfLlLKyPDPrrPQyTsNtNSSNisTGwTTvlinnSSLpLaqaLAwGvqRSfLkfhLGLSFHSRLnAzLaVAGtLLwEQLTGTSSSGSDTPLeLASWgYEVSGPWArvYFICGNSGYMsLlSqWkGTCgITaLLPrLsyANaSTkfPFhIrHSHafVKRAVPAVLhPLaTAITGLlGTTLGSISLhLSSQQtQALaEITAAIQEQzhiDSqAgiVLQNRRGLgLLEanRRgLCIFrKEECCFYINsSGKVVghLTEAtNItNLzTAqNTLNsvzTTaKSWIahFtGPLtVILrLfIFGPytvNLLTrFISScLEsIKLQMamLPeApdiiLQeiSPDfLiSPwieqGksSvvPc

>hepsi1a_10810_con_2_ldnqlaldyllaeegsvsaatfi_hervl70_79_envputein
MalemktifldswiktlLpgyLLllpwfflSffLlFLslpfCgWqnyaIIgISQSIASggNLaKfWIfHAKpKslygFldplviivtsilqplilfflFkrrkkmliifsLYyvkllspkfgvqtFIltsiLtQPiysytcfnltnpmaRmAnviaswlltggylvkkqqqKeniNRaicKNaYlpmYFgsLlgcgNSVSvSWLellmasivTNtSitevsQGggLfalgtsflplpsatpqpgfqeclwYIFIsggfltlpyalgpPyaltwrmedpwgLgILiVpLSlyNQSEAKHgsTPLnLHHRLKRNzlaqmspapGASfvRslflWLGvtaNnimvkNlSLTlVTIAgSTaKAiaaQqKSLNsLTZVVLDNqlALDylLaeegsvsaatfIlflllclntplvaETQlQevNkpagwlKlvpSlvgSllylilaglvdszgpwLksIlwsLgIILLmVIIvIpfvlcivssvlcmlpaiSgmvdalvllqvtimmEiqgesFFNePnvMTceFltdKdtlpvmvtgggalapifwsvs

>hepsi1b_10810_con_1_medhavldllfaqagglclvlnk_envputein
MKALcVFLFSLFFSLiLSFSLHENPwdHNQWMASAQAYALaQNQgnCWVCGNAKKSgNDSKgASaPPrFPmShPeTPrEewKAILdTLniTStCfPTLTKNNTLFQLIKSITPNIKNKSKmPTKrILCLQAShTQDLgITyVsTSDcLYIQzGLfLLdVVIhPyNtLQRGHRKVnFPLDViQELQiHGRtnLNdPcSNTTRWpPFPTPeGLYGSVeNLhILFcLLGwFGsCyLAWPAPAFRiASPeNShdSPyTWRPKzSiTEISTSLeIDeDKLVSTGeRfhWGSWGLTLGGSEVPFVRNlKlicILGkFLDLvAnqtsqGfRWVeATlrkAhdnihIQrkhlmedhavLdllfaQagglcLvLnktefcTnpSpdsVttKSLizKVADTAVsldTATKyNKeIsQEkgTHdmFigaTnSWFAGiLSGeWqaWVfqGFLiFIsLLAgFqvImTCINKVTmktSTslsQaTlqRtmiLNhyHtpTedSdQSdPnTaeLLiLSEPzLgzfgSVhFIrTfikEytLAf

>hepsi2a_10820_con_1_lnnrialdyllakqggvctvart_envputein
IIFYFYYFLVEmrSCYVaQaGPKLLSSSSTrLGLPKCWDCRHEPPCPASTSIKLSQSIATGGNIaDFWiCNMIPRSihYQYmPLVTPVADFSDVPGVTTYLEQSfGDzLSRSNfItPiLSPPLNLSLVVKVgLSfNpdYTPGpPzsMcyWiNkCVkEDKnEpLLCqqYKSIGYhVNGfqKACkGGnPzfNLVLLLpmNeSINKNTLRGITCLPwvLCLyVAlGLIClhgWAhCfNSWQTegVyLLghFLNPLSLHKNQqKDPFFLyLtEVrGLhqAkRIcizLeTYhQLpLIrzLEtLQKALQLnkKSLNSLAqVVLnNRiALDYLLAKQGGVCtvarTtCCtYINTsIEVELRngNLkgzLVtgiikTDpLNdfFrwLPsgLSfySILLqVvItIIIsitvifLnIkLLtnYIfvCFrsKtKArImLSzCwgzfiIQeNSmRiaSnHDcPtLlatwPtcnnkAlSPllRNmtScqzDfPvPrnEElslqpsqyhrfvplqpkqrlItnvStgrvLvfvLfcfvfvflr

>hepsi2b_10820_con_1_lqncmaldivtaaqegtcliikt_prima4a_48_envputein
lVLPSLAvFHKANLfcSGFKTILVdYkRmLGGSAASCPCPViLAfYGRyLLSKDEiGzNIRnIfVFLKKSLvLnTSmAKDNVHhRPINNTezSAwEeFLSRrySLLALTLmLPqLRNKITQcqDgITqIWDvfiwLTlSFGQHKSTNLLmLGKKKSYqRYLVQLHQRyRSpKHGVSTPLYYKVLIDmPLKgHNdYLLISSSETSWLCgSNlwPRLLSdGLeDVPwvmLGhKVDihyKNLQIfLIyNLVGFILCSiAmIfSfhFCTTTGLImSFGMeRSzPIIHKtLNDgHmGIsLLNreVILmRKAVLQNcmALDivTAAQEGTCLiiKteLyvyipdksNNtTKLmTGMKTqITKLsyLKSSlNTpzvAKLdPGnWWqnLLLILGIIIACcvLaCLcqhCcysIcLQwnQcmTeKTKImVSQrIAFIEYiALASlRpqsyflhvALNSA

>hepsi4a_10840_con_1_lnnritldyllavqgnvcgivnn_envputein
iIyyqGaHKgKLGqKPTLFqFdLVLLSGKRILVaITQQLKLLFLRRkCKkkTSLfvifGFANAnQSWSlCNAIFPTLkTDiTANQTEPKNDSfKSTKSLCaYVYIFVCEWGpNPfICWgRkFldSWSLASQCTwVLmSLKyLIyPsNTPSSGqKDYIYPVSkGKiLEHLRHKmSSSAQLVffCLfVcfawSRTWRNmIMITDFSQILgNLADTvyLCvPTqIsSQIViPTczgRGVIgLWGLfPSccScdSezILIrSDgFINGIFSCVLASvSChHvkkVLPSPSpSTMiVSFLRlLQMcGTVSQLNllPLzITqSLEvLYSSVkMyzYTnLfNCQSychsVISLNsLAATVLnNRitLDYLLAvQGnVCGivNNLrYtweNAsEVVELELNKIsLgRSaKtSPSigkPsFdLFScyqKgYILTrSlLqLsIIITLLfLFzNcsLSSwKTLLflIILLIckYLsQcleQaLmLPTDlmLaQiPVAcSehpeGTysPriISltesmNSl

>mer65a_10850_con_1_lanrigldyllaklvfvqzltzz_envputein
IPFKKKFqSLLMPTFSWKDnALVHIFzSNaKGgNITVGSVTQNSDLfDASDLSVCHITDFTHvTNVTVCSSCaSGpFYKVKLSDsHVQIPCfTLTELTmCRKYFeNrfKNYKnQNLKTCKnIyDTNSlIVdGFQQcNNMiVRPzINiADTSLzITigTzgTLHGITcCaPiGyIfIYgGyGNQSyVzATShLNkwKGKgQCGlGcFwIqiKLTNFELLTPITLcfNiNRdTLLEGIHPARWVSVarAFLPciSHLVtmVGNLCLTIgAdSRaKViVTQQISPDFLAKvVLaNRiGLDYLLAKLvFvqzLTzzSRNTITQDKKNGFNNFhQiLLdFLIyLVGyFQSzimVzNyySNQIYYTVaDffCimiFKalSLLSv

>prima4a_10882_con_3_lqnhmaldiltaaqggtctvikt_pabla_53_envputein
MNFTTLLLLIlYPfTFLPLPPTDAHETNLvtmgsaladqltKNTClICRLmPLSSGSSLpWWvSPFQGQDWIEYQKFITSQKwfGILSAGITKDNlYsWPIKNTLvglKNKGHGKsFfggkDQvISSHFSIPPaKTKGGNpaPNNSFfNGIMQaWDGFIWLTPSFGQLSQNvpvAGSKEHTKDLWPnSvRyMGWTPGECCDHIIILQDaDWHATDWVQvaTIYWLAPSGTYWLCGTNLaaVvppgVvRmMFPRLaLgTGrVIQTLPKpANLFHLQfrWTlsVFQWYDHLalIFVPQlgIEDaIWpIEALmNYTQKALNDSyMSIaLLsNEVMLMRKAVLQNHMALDILTAAQGGTCTvIKTECCVYIPElKNITrlMTDMKpniTNLSDlKPSLINWLSSWFGSWGTWWQKLLLIIGIIIISVLSCFCLnCCtGvCLQISPCTTERARVMIAQRIALIEEAVIZlDlASslafllllKsgLGPYifiFFffFF

>huersp3a_10930_con_14_aqnrraldvltaevggtcallne_envputein
glsntshllapaisamahlynktncmvcpkwfaqfndakepyndpeltilgfpllalpllkdlsginwtwygstailvgnyslltlrtlptdkLhtlrlGkvdwviaNaSlcfKsSeegpylgDLkyCNITLVIadsskiwggecnKgslkgrlsspmGGfqnLasplgWKSqwEWhALsNHLDYnvkNNTWaFPNmPPhGIpdpCMMFAnssgLlivgqTgDiwTdsPCHkgdhlRyWPgllmSLifqqyNsIcQVDpshlacqIPNgIvnDYlkYgYPYPKDAPIiCKegKLLRYEKnLpVSLTshNLepSlQGTGLyFlCGswltLIlPRHWKGTCTIVAVVPDLLfLNStdMAASSgDIPNLgSFLEtaLSQihwTKrSIISMPSYGDLTERedWGGHAhDNPiLEKpwMGnSIaRGlFWFaGIPLLErSvLnISImMqzGwKATVraIEAqqQSIDSLAsVVAQNRwALDVLTAEVGGTCALLNeTcCFwINTssqveENLQVLKDqIKIIdRLRENaGfSPrwLQsLFNEFqSsLwNWLAPLLSPLLLiCLvLiFglyilNtitqIvSSlLsaikpngalngtpcgdtiLfrgTLrptPgealavvpHtmPlfSrk

>huersp3b_10930_con_1_lqnrrzldlsaaekgglcfflke_envputein
iistfLLEITPziPKGKFYILvSNFrwkLFTTLyLwiSytyPSIcnrTIHWvpseWNfGQRAAiAVVCCLIVFLiVGLSLSQnDHPqPIYIRIGFIvLPGFTAPLQQLTNSrYLSkTLNLaqKLlnTTnPTLKmNCWLClSSYLNTLPSQSQPDSgPLIRzPTNQNIeGVPFRlmkFQIneMTRitPTGQavNLLQSYQgNLsgVAsPqKPiwgSiStntELKFQATLHzGKPkfCsGPeNPKkNqCnyTLEINPsHDhiNhmvTQTApfrPVcfSgKPSinKgTlkDvQSgyCvnrPTScvhIflwedcttPeeSKcLLVpqyekaPDWLLmDikcNclRwGNKNvGVKQDiSqgPfQPLTGATLAGTLTTwgSgNGKRTCmfSiENnFCLkkTGslLpVWNQlLlILPANWTrTCnFFLaPEInIAPnnQSLiIPLtTtvEHKzAIQyIPLLVGLGITTsVGTGvvGLaTSlShYedLSkDFteSLkEmAzTmDTiQnQiDSLALQNRRzLDLsaAEKGGLCfFLKEEvLfLcQNRDSkVchlKIsHLgLzDmtmtvzvmGFWskwLNLgSWLLPlAGLLLmIILaLIFGPCLLNLLTrFISScpEAIKLQMVlQMeTHmnTPVLRtLdRPqE

>huersp3c_10930_con_2_lqnrkgldllmasqgglcvflek_envputein
mtrvtvtgvavpllssvigdgpdvvfppspilgpvfttvlikftaplCimslqtfgtyLGTLsgcssnvfLsitpsedhvNsmfsqtawflkvvqssgfllinygtlRgvqpgftiNtlTSCvsigpWysvltanvpzllLapmlawgiqwllvdikpNyvflsNktvgvkadiasgifqpLTGatLagwlTplppppcilagllgisiIfalqtgtVlflcnTgsYvsLPanWtgpvvlqncmlvYlaPmlyiaPipyktypavaKqAaqvIlLlvglgvaglvGTgvGgfatslpisldLSsqfTqavadIaaainaiQwQIDflagVTLqNrkGLDLLmAsqGGlCvFLekqcCFyisgavgvatQkLadaasiItqlQsyswgsWltglnqtlgSWLlllvgPLlMvVLvLIFGPcLLNlLvkFISpwLEaIklqMVLQMEPkvdpPfYlgPLDpPqenPgccshtmplssrk

>ltr25a_10950_con_2_lqncngldlltanaggiavglfe_envputein
ialifclgifliagivlpikdkhedfvtevgFPlpntmvwpsmrmlttAptaglknvlnlllcLtlwsllanVlplslddlasvsgyvsvtIiliviypnpttekllltvlsqhkgcilLtfvltPnpvrvfhnvtsrsqfplrftYgmsKglmletllsiiiEviLnclKkylviPQKkpnFipntvstppillikypnprrpqytsnpttlvIstgClvlllfnsslpLacmlatGafkflkfypdsafhsnlqaqlaadgsLImEklTGfigSsqnpplelavsgYqasldltqgtylIcgdsgymslzsqwkgtcgivailpllsfvlaIAaflFlvKkiYamldTAnptvflpLaaVvSellgvtlgsfSLpgSSqqtqvlaeimaaIqtLqvsllslagvtLqnCngldlltaNaggiavglfenwCFaiglsgRvcfpLvvalNlisqlqpsnirmagsyqtnltvmamanntsinsddLgtiglaLClkSpctgfvilgrdyespfasgpEaqagdTfepKtltslpGgtgllplaglplqqsvaRflVtQppiqaslsalvKgiIlgavvvNnlgkcltqvafaNsfils

>hml1a_20010_con_8_ivnqindlcqtviwmgdriisle_hml4a_74_hml9a_71_envputein
mnisqtkekteNshqatppTWGQIKkLaQMaednLkaqnkpKTtsNlmvAMlaVLTvAvSLPTVGATQNFTYWAYVPFPPLIRSVSWMDPVIEVYTNnSTWMPEPiDNzGPMHPNEEGmKmNISIGYKYPPICLGPAaGCLqigTqvwlgvIPgKNKSqAtLhMISGqSLKYNHSsPKTqQFhpnKlecKQNrvwfegVdawlgenciAsKaeVlQnnsygiviDWsPkGiFKKNCtrrPScrkneisrwnrWqeNHTqYIqteAdvPIIWsPtGIvtPsPKMISPAIgQEHSELwKLAmAQSsIkIweGKYnKYKGEGGKnKYaLSFLSNRTFWIQSCVqPPFMLAIGNiTlDiNThFItCpeCHLFTCINSTFDKNQTILLIRAREGVWIPVSLNRPWEASPSIHIvTEILKKLLShSKRFIVALIFAIIGLIAVTTTAAVAGVALHSSVQTVeFVDKWQKNStKLWNSQaQiDQKIVNQINDLcQTVIwMGDrIiSLEtRIQMqCDWNTSDFCITPHsYNETEHQWEkvKcHLeGrEENLtLDIVKLKEQVFEASQAHLTLlPGTDILskAADGLSAINPLKWIKTlGnStlvNfvLIimCLCCLllacRCgSrLWReSpscQEQAMIAVAVLQnrKGRHVGRRAEAgLaslsm

>hml1b_20010_con_1_ladqindlqqtvmwlgdhivsle_hml3a_97_envputein
iyHhDYASVTeVyhPQKPicKVdzTWSEKMKAfAWeDcVTWkaEVLhNDSYgViIdwsPKgAFmRLtSQSVSNGHPASkQNNQMVDTIRSTARDPIIWACGGIVVPqPQTiwPAVGAkHKELwKILTAlKNDKdLEGkYTKpTQYNPnYmLkLAHNfSLDTELCPsPFlfVVGDLKLdLfNhHvTCqzCRLSsCvNSSlyNTdHSILmVRAqEGVWIPEkLsHPWEASPSVHIiTEILqKiLRHSRhFIATLIFiIMGLIAVTATAAVAGVALHStVQTAdYVNNWzKNSTLLWNyQNnIDQKLADQINDLqQTVmWLGDhIvSLEyRMQLQCDzNTSDFCITPhLcNETEHeWEKVKRYLkGhTrNLSLDIaKLKEQvFqASqIHLTLmPGTEvLEGaTDGLaAINlLkWiKTLgGSVISmIVlLICvvCLyIVCRCGShLwReSHhzEQAMIAVAVLqKRKGRQAPSYSYQ

>hml1c_20010_con_1_lanqindlrqtviwmrdrlmslk_hml2a_99_envputein
MNPSEMQRKAPPRRqKtRNRASsTRQvNKMVvSEEQMKLtSTKeVEPPTWAQLKKLTQLAeKsLkkTrVTQTPENMLLAvLMIVSMVVSvPMsAGAAAANYTYWtYVPFPPLIRAVTWiDNPIkVcVNnSazVPGPTDDCcPAQPEkEGMMINISIGYHYPPICLGkAPGyLiPttQNWLVEVPTVIasNRFTYHMVSeMSLgPqiNnLQDpSYQRSLKFRPKrKPCPKEIPKESKGpEvSVWEECVADtAVVLQNNEFGTIIDWAPQGQlYYdCtGQThzcSQaPSiwpTNPAYDSDLTErLDqVyRRLeSPYPWKWGEKGISslRTKlVSPVVGPEHPELWkLTVASHHIRIWSGNEaigTRDRKPyYTInLNSnLTIPLQSCVKPPYMLVVGKIVIKPDSQTITCENCRLfTCIDSTsDWQHhILLVRAREGVWIPVSMDRPWEASPSVHILmEVLKGVLTrSKRFIFTLIAVIMGLVAVTATAVAAGiALHSSVQmVkYVNNWQKNSsKLWNSQTQIDQKLANQINDLRQTVIWMrDRLMSLKyLFQLQCDWNTSDFCITPrAYNESEHHWaMVRcHLQGREDNLTLDISKLKEQIFEASKAHLNLVPeTEaIVkAADGLtNLNaVTWVKTIRSSTIVNFILILVCLFCLLLVyRCiQQLRRDSDQRKrAVMMmvVLSeRKGGyAGKRKRDQtVTVVC

>hml2a_20020_con_61_lanqindlrqtviwmgdrlmsle_hml1c_99_envputein
MNPsEmqrKapprRqrhrnrapstplthkmnkMVtSEEQMKLPSTKKAEPPTWAQLKKLTQLAEKsLeNTKVTQTPEnMLLAALMIVStVVSLPMsAGAAaANYTYWAYVPFPPLIRAVTWMDNPIEVYVNNSvWVPGPTDDRCPAKPEEEGMMINISIGYhYPPICLGRAPGCLMPavQNWLVEVPTVSatSRFTYHMVSGMSLRPQVtNYLQDfSYQRSLKFlRPKGKPCPKEIPKESKntEVLVWEECVAnsAVILQNNEFGTIIDWAPRGQFYHNCtGQTQSCpSApsvwqVSPAVDSDLTESLDkhptKhkKLqSfYPWeWGEKGIStPRPKivSPVsGPEHPELWrLTVASHHIRIWSGNQtlETRDhKPfYTIdLNSSLTiPLQSCVKPPYMLVVGNIVIKPDSQTITCENCRLFTCIDSTFNWQHRILLVRAREGVWIPVSMDRPWEASPSVHILTEVLKGVLNRSKRFIFTLIAVIMGLIAVTATAAvAGVALHSSVQtvnfVNdWQKNStRLWNSQSqIDQKLANQINDLRQTVIWMGDRLMSLEhlFQLQCDWNTSDFCITPQaYNESEHHWDMVRRHLQGREDNLTLDISKLKEQIFEASKAHLNLVPGTEAIagvADGLaNLNPVTWVKTIGSsTIiNFILILVCLFCclllLLLVCRCtQQLRRDSDHRERAMMTMAVLSKRKGggNVGKsKRDQiVTVSveredirdsilkk

>hml3a_20030_con_9_lanqindlrqtvmwlgdqvasle_hml10a_73_hml1b_97_envputein
vgldqmVeeNLrKAGqPVTmSNLMvAMmAViTIAMSIPparAdTknNyTyWAYiPfpPllwPvTWLDPPvEVYTNdSaWMPGstDdrGPShpqeEGtvmnislgfehlpiclgKatsclpPsyqswlaImlsgviSlwqlhmlsgvsIYHNesAPviEaYrPQKPICKqdwTwseKMnvlvWEDCIAeQAEVLhNDSYGiIIDWSPKGaFsrnlTSQSvgnGhtmfsaSeqNdQMVdmIRSTARVPIIWkhGgIVaPQPQMIwPaVGAKHKelwkiLmALkKIKiwEGKYTmPSQYNPNYiLeLaennsvwIqSCVhPPFLLVvGDLKlDlPNyHvTCQEcRLFSCVNSSLyNTdHSILVVRAqEGVwipVKlShPzeaspsvhiITEILqkILRhSrcFIATliLIImGLIaVTATAavAGVALHSsVQTADfVNnWQKNSTLLWNSQTnIDQKlvNQINDLrqTVMWLGDqVaSLeYRmqLqCDWNTSDFCITPHlYNEtEHEWErvKrHLKgHTgNLSLDIaKLKEQvFQASQAHLTLmPGTeVLEGaadglaainplkwiktlggsvismmivllicavcLcvvcrcgsllllgvahidkaafafIalvkqkgghaGsrP

>hml3b_20030_con_2_inqapnlaitkilaavdialmam_envputein
mlrltlrrtptvtsntcrmqpptwgqikklsQmaEENLRKAgQPvTMSNLMIAMIaVITIAmSIPLaRADTENNYTYWaYLPFPPLLwPVTWLDPPVEVYTNDSSWMlgPTDnRGPSHPqEEGTVmNISLGFEHlPICLGKaTSCLplHYQSWLAIMPGCNHSMTQLHlLSGLsIYHNKSAPIiEAYciqnlvvnqigpgpeKmmvLvgeialanqaevltiipmgillnwplkGmlatiallqlaamgtlmfaglnqigqmvemvRSvARVPIIWKHGgIVAPQPQMIWPaLGAKHKDLWKLLmALsKIKIWdiiKKHLEGHSTNLpLDIAKLKEQIFKASQAHLiLlpGTGVLEGAADgLaAINPlKWIKTlGGSVISMMiaLLICVVclfvvCRCGSZlLqEVAHgDKAAFAfIvLQKqkgGtvgnqaPnlginqapnlaitKilaavdialmammamaegvglpemgagtpgPlwggnpLkaflttnnsmscLCLKnifLLQITSQSipLFPILVNLySIETvLiTGLLSvNmgvklclwlsalkavspliptalyisvcvsliplvplgrvstt

>hml4a_20040_con_10_lanqindlhqsviwlgdrvmnle_hml1a_74_hml7a_59_envputein
kdyslcgsppdnznctitpkmkrsqkqkakthlKpksnFhrLtHkLhDlhIETkSrrVTYNTsrSTPPTWGQIKVLSHQTEklLkEKGIPKTTGNIILAAFMVVSAAVSIPPVGATQNYTYWAYVPFPPLIRSVSWMDSpVEVYTNNSAFMPVPNDDRFPAQPEEEGMHFNLSIGYKYPPLCIGmsPGCLAYSYQNWMWTVPSFTNDSYQVHNVFssNSFQLLTVKlnPhEEWRVPVTTKsNKTKGLPDCPKKPTKGPFIVNSILWNnCNAPKAVVLQsLAmGiVIDWAPKGHYWQDCSgKNTsClEFNYLLDYIedGWQSYRLRQWVSPYPFKWMDaGIVPPRPKMIHPIVTPEHPELWKLAAAMTGIRIWNTTYQLLhTNTKTPTFNITLISEQVIPIRSCVKPPYMLLVGNIIIIPnTQTIECdNCKLFTCIDATFNPTTSILLVRAREGVWIPVSLHHPWESSPSIHIVNEVLKGILKRTKRFIFTLIAVIAGLIAVTATAATAGVAIHNSVQTAQYVEAWQKNSSRLWNSQAQIDQKLANQINDLhQSVIWLGDRVMNLEHRMQLQCDWNTSDYCImPYAYNKDQHSWEKVSRHLKAWDDNLTLDISKLKEQIFEASQAHLSTVPGSDIFEGITKeLSDLNPFKWIKPLGGSLLSLALLILVCLCCLLLVCRCLQGVRkQVrSQRQAMMAMaILVNKKGGDVGGKPPRCRGKRpRARAVPV

>hml5a_20050_con_9_lllqqgidqkilaclqaleaale_envputein
MqlPrMTQaPDiTWGMLKkTTQEAEqILLQTQTPFTPDNLFLAMLSVVHCNScRVLILFMLSLCLQPVPAiLYWaHILDPPFFcPVTWADTPFPASNNvTAWLGGIDLPPVGSLINGTHWTKVPGNTTYHSTILPLCVSYKsSNPYCVPAQTQLWLHHGKGNALTVLVAGSLKPGNAINAaFPNIPPCAKEQSWESNGFHFSWEVCHGEQAHSLQLGNYNILDWSPhgHLQGilTDVhvyhGINdSFIAmsySPiiWAnrGMGYPRPQVESMPPQdtLWcLGHLSTpLNtwHGTYHNSSHNYTiTFFHNHTdQCLICTTHPYvFLMGTNISITPQNStFVTqvqgQAWFASCITNYNISNLNITSVMVLRRQSEAFLPVNLTgdWQGSSALAtLEmALSQVRtKRFIVtLiAFIVSAIVILATASVAVASITESVQTATFVDNLARNVSNeLLLQQGIDQKILAcLQALEAaLEYVgEwQdalafgqqlncdwelghihIcvssLPwNQSIHsWDeVKQHLWGTFhDnltADVKQLkTKIlESLpaiDLhaQQtAIwKGvrdHlSWldphswgslldlernvaiytmvclmlfaisrmqsgmksmtala

>hml5b_20050_con_1_lllqqgtdqkipaslqaleavle_envputein
MNPSrhRhhSlqiicSlLccLLYiAshRVLLLFrPLLcLQpVPATlYWAHILDPPFFSPVTzAdTPFPGfnNVTaWLgGIdLPpVgsLINGTIGLRCQitISITpISSHYaLSYkGSnPyCVPAQTqLWLHHGKRNALTVLaaGSLKpGNSiNVaFPNIPScAKEQSqESneFHFSWeVChRGQaCSLQLGNYnTLDWnpHGHLQdSltdVhIHhGINhSFiALfhPPviWANGGmgYPRpQVKSiPLQDTLwzLgHLStSfDTWhGTyhNSsNNYtItfIhnhtdqcLiCtthPYVfLMGTnISITPKLAFVTqVQEqAwFvscitnynisnlnitsamvlrrqseaflsvnlTHdwqgssAlAtlEctLsqVRpKRfiGtLtAFivSaIvILaTasvavASITETVqmLfVDNLAkNVSNeLllqqgtdqkIPAsLQaLEaVLeYVgezqdALaFcqqlncdwehkhiyvsslpwnrsmhswdevkqypwgtfhynltadvkqltteileslhtihlhtqqtaIwksrqdhlswldpcswgsLFdwkRMLLiiLMIVLCyLLiLGykAgiRGmTtSSDRPVAahicTLrstepdAKNRKGRDVGvdrlvAcPEfipSGGFlVslTSrmkPQTfA

>hml5c_20050_con_1_llleqgtdqkilarlqapeaale_envputein
MTQAPdfTwGMLkKTTQEAERILLQTQTPFTPhNLFLAMPSVVHCNSHRVLTlLNLSLCLQPAPaTLYWAHLLdLLfFCPVTEqTPASqPLiTzLLGlDLLFFcPVtwaDTPfPTSNNItAwLGGidLPpvGSLINGTHWIKmPGNTIYhSTILPLcISYKSSNPYcVPAQtQvwLyhgkgNaLTfLvaDSlkpgNaTnaTfpnIpSCakEhSQeSNgfHFgWEVchgGQArrLhLGYynILTRApTdTCRATILMsSSIVASITvAATShSrTIwAdgGTgYpRSQGESmppQDTLwclGhLSIsLYtwygtyhnsSnnytvTfihnhtdqcLIctthpyvfLMGtnisItpQNsTFvTRCRDRFgLPhASliiSnLNITSImvLrRQsEaFppIzHvIgKVPLLLppENmPVpGQTqKIhRhTykTfIVsAIVILAtasIaVasItesVktatFvgnLaKnVsneLLLeQGtDQkiLArLQaPeAALeYTgeQQDALAfrqhLNCdwEhKcIcVTSlPwnQpihswdevkqhpwgtlydnlTAdLr

>hml5d_20050_con_1__envputein
MLKRTTqETEQiLLwTQtPfTPdnffLAmLSIVHwDSyrvLILFiLLLcLQPVpATlYWAhIlgPLffHPVTWaDTPfPVYnNvTaWqGRIelPPSRVpQnGKhwTKVPdnTTyhSTilPLhVSyKGSnpYcVPGqRqVwlHHGKeNaLTfLaiGSLkLGNaIhaSFPSSPSCaKSrAERVmNftlAVKsVmGNKPIAssLAikTFDWSPhGQlQGSlTNVFDHHsiNhcFIatSRSpLIWaDGEmGYPqiPSKVHanPRHVmVPGTLsTYLNtcHgrznNSSCNYTIVFIhIhTDqwlvcTTHpyvlLmgTNiSittgnstfmtwvqgqawfaSCItSHNVSKlKtSSVMVLrRQseAFLPVNlTtDzqAASALvTLEcALsQVRHKRFtFTLTAfIVSaIgVLAmASVAVASiTeSVQTAaFVDNLaRNVSNelLLQREECVREzQDALaFcQQLnCDWehKHTCVTSLPlNQsmHSWDevKQHLWGNfhNNLTaDmkqLKTKILESvHTLDLQtqqTaMWkGVQDhLSzfhahSWGTlFdWkKILLImLmFVLCyLLILgCKVziRAVTaSSeNPVaahIcAlQskTLIKKtKmeKcwDsfRmVAEiLKgNiRksSRIVTkLlDgqkvt

>hml5e_20050_con_1_lllqqgidkkiiahlkplr_envputein
MMNqTiPWHdQsNLVLeizeMTLqdLqPwTMQLfETTQAsdItwvmLkntTQeTErilLRTDTITPdILFLAmLSVVhcishrVLiIFMLcSCLQhVPAtLywAHlLDLPFlCPvTzSdTPFPAyNNvTaWlGeIDLPPVGSLINGtHWTKVPaNTIYHSTILPLCVSYKSSnPyVyLPKHSCGyIIEKeIpzNScLQVaSNWStQPmplSQtfPPVlKSiarKVmGsTLAgRSVmGdEPIaSSQAiITsztVAPtAIcraaILmSaSIVaSISLiATSHSpVICEWdIPdpTzSPchPkTLYgazDILAppLTprmGhIIIpASSnyTMTVfHnhIgQclicTTHpYVfLMGTNiSITphNSIfMtzVQQAwfASCIPNYNicNlSvTSAmELRRQSETFLpvNLTcDwQgsSALATLErASQVrHKRcIGtLIAFIVSAIVIIatasVaVasITeSVRtaTFVDnLaRdVsneLLLQQGiDkkIiAhLKPLRLP

>hml5f_20050_con_1_lllqqgidqkilahlqalkasle_envputein
sPKhHlGdaEeDDLRLSKscSgHRhhSLqiIcSLLcfLLYiATLvgPfLfShFacNLyLLhsIkPiLNPPffcpVTzAdTPFPASNnITVWLGGIDLPPvGsliNGthWtkVpgNSTYHstiFPLCvSykSSnPyCVPAQtQLWlhhGKgNaLTVlVAGSLkLGHAiNaTfPNIPPCaKEqSqESNGfhFSWEvChgDKPiPqLGNynIlDWSPhSHLQGDCTdVhVYHGiNDSFIatShSPIIWAnKGmGYPRPhVrSmPPqynLWHLGhLgTSLNTwhgTYhnPVtIILTFFHNhtDQCLiYTTHpYVFLMzaNISiTPznsSFVTRvqgqAWFasCITNyNIsnlnitsvmvlrrqsevfllvnltcNwqgssalATlEHALSQiRHKRFSyTDSLySLShSHLATaSvAIASITESvQtaTFVdnLaSNVSNeLLLqqgIdqkILAhLQaLKaSLeyVGeRQDALaFzQQLncdwEhKHtcvtSLPrnqLthswdevkqhlwgilqdnltadirqLKtRiLEsLnAvdLHTQQTAiwkdv

>hml5g_20050_con_7_lllqqgidqkilaclqallaale_envputein
tmnllwttQapditwgmLKRtTQEAERILLqTQTPFTPDNLFLAMLSVVHCNscRVLILFMLSLcLQPvlaTLyWahlLdpPFFhPvtWADTPFPAlnNvTAWLGGiDLpPvGslinGTHwTKVpGNTtYhSTILPLfVsyKSSnPYcVPAQtQvWLHHGKGNaLTgLaAgSLKlgnAinatflsniPsCaKEQSqESNGFHFSWEVCHGgqARSLQLGNYNILDWsPhshLQGslTDvlihggINdSFvAtSHSPiIWAnGGMaYlRPQVkSMPPQDTLWcLGHLSTpLnTWhGTYHNSShNYtitFIHNHTDQCLICTTHPYVFLMGaNISITPQNSTFVTecQGQaWFaSCITNYsISNLNITSVMVLRRqSEAFLPVnLTCDWQGSsALatLEcALSQVRHKRFivTLiAFIvSAIVILATASVAVAsITEsVQTATFvDNLArNVSNeLLLqqgidqkirsKllallAaleqqtvawkgvilslldlmpglcyllilgcvafisampatlqvhsgahtctlqslkpdayngkggd

>hml6a_20060_con_12_lknklnteihmevamlkttvlwl_envputein
mdklcgcpqcvcdhvkgewkepwiptMnPaPPLQAMSQLKLLEHQGQANTPDvTFMAMLPvTSCaVGFPCAETKTYWAYIPNPPVLWsVIWSDTPPDIYHDHeaWAPGPlTPPDKQlLDSQNNDYQLCCSIGGTSFMsHPgYITQLQWPCKLIPSMadLPgKinMYLLGLSSINITGVAtNHSQPHPPNrINYTEWApFDNSYPPhWTQCLGtLARtqvmamGdiiFlgPvvtzmgEmrerPhginfadTgvskISSLHCtGIQSQSAASltWhGTGFSPTLPQwHYQGKrgptQESIGKAALHYMNGSICVgTLSNfsNCAEHSFNVTvVENITTQFTFvvlnLcFsgSKmDQLQVNDAqLTCDSCQLYYSLNHSTVQTYSISTLVILGHNPgLWIPVNLPEpWVATSGFHFVNlFLsQLiHCACRALGMKIfVKVSLGTLITSVVaSLVAMySSIQitAQYVENWMCTADQAWMLKNKLNTEIHmEVAMLKttvlwlgkqeqtcscssncivilsilIfVlllgNqtnLqLrQQLhCHFkhaHiCVTNLEZNQreskilffsfYPWKLsLQScKILNLnKHTQVfQPSLKTWAEFQQGLESLsvWTSSKHHLNVFFVIIRVmllCLsFMlIVcKSSWTTKQQlRAAQPAIiFTQLMQKqKGgDVGGQKNeGcDQLsndWRvYeQtancsh

>hml6b_20060_con_9_lqnkintelqtevamlkstvlwl_envputein
hspaslsakterRltgVtmTstPITWGQLKKTtQEAEKLLEHQGQAKTPDSMFLAMLAIMSCAVCFPCAEAKTYWAYVPNPPaVqPiLWSDTPPEIYHDQGaWAPGPLTPPDIEQLDSQNNVINYTaPLEGLPLCITTKiSLnsiSCLtIQAQeWLSHYGKVMYLLsLGSINVTGVLTNHSrPNHPNCADYtEWIPFnSsYPpPWTQCLGPLARKQSMLTGDIVDWGPKGQLyGKmKIRNHGTNFaGIGGKLLMLLLYTTlGSNPSLpPrLLggAGFsPpLpqwhyLGRKGPIQETlWKAAlPFMNGsigvGilsnnSnskqHSlNvTFVKNITTQFTVCVFNPYVFLAAKKDQLQVNNTQLTCKSCQLYHCINHSTLqtQTHnISTLIILGcIPGLWIPVNLSEPWAATPALHFVKlLLTQLTHcaRRALGMIIFAIVSLVTLITSVVMSSVALHSSIQTAQYVENWThTANQAWLLQNKINTELQTEVAMLKSTVLWLGEQVQSLQLQQQLcCHFNHTHICVTNLEYNQSEYPWDLVKAHLQGAFTSNITFDIGELQNKILdLNKQTQEFQPSLEDWTEFQQGLESLNPWTYLKHHINIlYVVLGIMLFCLCLLFIVCKIRWTANqKMRAAQPGLTFFQLIHKQKGGnVgSqKpeggvTNSAFHWRLYDQTANCLS

>hml6c_20060_con_16_lqnkintelqtevamlkttvlwl_envputein
msqlslsaktErrptgvtmtStpitwgQikKTtQEaEklLecqGqAKTPDSMFlAmLAvisCaVCFPCaeaKtywAYVPNPpVVrPvLWSDTPPEIYHDQGAWaPGPLTPPDiEqLdSqNNgINYTtPLEGLPLCiTqdtSLNcSCLaiQsQAWLShHGKiMYLLgLSSINITGVlTNHSrPhhPNCiDYtEWaPFdnShPpPWtqCLGPLARqQSMLmGDIiDWGPkghLDGkdENQtSWHKLcwhwwqafntSslYiTgiqsqsatqiawhGaGFSpPLPQwhYlGrrGPIQEsIWKAALPFMNGSIWVGtLSNNSNsaqHSfNVTFVkNItTQFTvCVFNPYvFLAAKKDQLQVNntQLtCdSCQLYHClNHSTiQTHsISTLiILGhIPGLWIPVNLSEPWAATPALHFVKLLLTQLTHrahRALGMIIFAIVSLVTLITSVVvSSVALHSSIQTAQYVENWtcTAdQAWmLQNKINTELQTEVAMLKsTVLWLGEQVQSLQLQQQLhCHFNHTHICVTNLEYNQSEYPWdLVKAHLQGAFTSNiTFDIgeLQSKILdLNKQTQeFQPSLEaWTeFQQGLESLNPWTYlKHHlNvsfVvlGIMLLCLCFLFIVCKIgWTTNwqLRAAQPGiTFIQLmQKQKGgdVGgqgaeGpwdmtNsayHWRLYeQTANCsh

>hml7a_20070_con_13_lanqindlrqtviwmgdrimsle_hml4a_59_envputein
lkmhattrqrnlLKkhhskkqlthpnvKKKKkiTmLTPLQQTIQSAILNNlSPaIQVwLNLCLLLMTLILLPSVTPQTVKNYTYWAYIPFPPLIrAMTWMDAPIEVYVNDSIWMPGSVDDRCPAQPSEEGTPFNITLGFRYPPLCLGPTNGCLSLDIQTWAVTLPSGHSVPPLGHLVSGLSLKPLRQIKIGIADYIHTSQYKPLGPaCPLNLSSNADKLIWKDCVSSEGTVLFNSSHYTIVDWAPKGHITNDCSQGHRDCQHFLYDITYQKSSDNPPLLYhRFNSFFPFKWKGAGVAPPKPRLIVPHLGPEHSELWRLTIAMTGMRVWAGESVISKSTLSPqKLRQQIDLHYYfHTAKNITMAIiKRSIQRWDSKDYEDLYPPvaNvPpPPLiQPiPPTphsqKRvPSQNIYTIYMESNKTIPLKSCVKPPYMLLVGKMHISSKTNIITCVNCYLYTCIDSSFNQYHSILIVRAREGIWLPVALHRPWESSPSIHVINNILQKILKRSKzFIFTLIAVIMGLIAVTVTAATAGVALHQSIQTVHFVDKWQKNSTqMWNSQSGIDQKLANQINDLRQTVIWMGDRIMSLEHRLQMQCDWNTSDFCITPFQYNESVHNWESVKRHLQGSEDNLSLDISKLKEQIFEASQAHLTALPgAEVLDGISEGLSNLNPIQWVKSLGGSTIVNFVLCIICAIGLLFMCKIGKNILQSNHDQcQAMIAMVHLNQRKGGDVGRPPETIAmEKr

>hml8a_20080_con_34_lanqindlrqsviwlgdrvvsle_envputein
mveivptsqklahqikmglnQSSLMAmeThLTNpTSpdylSFSpyKPKnLTiSIsLKITSLCSSLPPziSALNLTYNRFYLMILLLILSVSPVSSHTDLPATQNYSYWAYVPFPPLIRPLTWMDAPAEIYTNDSVWMPGATDDhCPAQPGEEGTAFNVTMGYKYPPpsLCLgqHAPGCIHLETQVWAAYLpERSATEEpGHLVSGLSLSPLKQMKGGVMGDTPYFQYKPAGKPCPKNFEGPSKTLIWEDCVNSHAVILKNDSYGLVIDWAPKGYLKNNCSSGGRECLEATYFISYqENENHHSTLHRRFSSFFPLKWEDKGITppppprpsmilPiLsPEHPELWKLAIAMSpaGLrVWEGeTilsvvpttalyisdsephdksplnpfplfdalpplwdsnwhydnssllpryalplplwhpqapgiaslywrLSVVPTTvPLsQYQcRsRHSALLTSNLTVPIQSCVKPPYMLLVGNIKIWtNNQTVQCINCHLYTCINSHFDSRKSVMLVRArEGIWIlVTLPRPWESSPSIHLINEVLQqIlhhgqglpLKRSKRFVFTLIAVIMGLITVTAmATTAGMALHQSIQtAHFVNDWQANSTQMWNSQQGIDQKLANmfqsfQINDLRQSVIWLGDrVVSLEHhMQMQCDWNTSDFChitITPYSYNETDHSWEMVKGHLLGREDNLSLDITKLKKvQIFEaSQAHLSIVPGAEALDQVAENLsgLnpttwiksiggstvvnfgimflcliglflvcwtsqrilcqnrendqafiamahlykkkgrdvagsqgsstezwfkrhqitcgadscmrvtisttqv

>hml8b_20080_con_4_lanqindlrqsviwlgdwvvsle_envputein
MGLiQSSLMAMETHLTNpTSPDYLSFSPyKPKNLTISIsLKITSLcSSLPPSALNLtYgRFyLmILLLIlSVSPVSshTDLPAThNYSYWaYVPFPPLIrPLTWIDAPaEIYTNNSVWMPGATDDHCPAQPGEeGTAFNVTMGYKYPPLCLGHAPGCIHLETQVWAAYLlERSATeEqGHLVSGLSLSPLKQMKGGViGDTPYFQYKPAGKPCPKNFEGPSKtLIWEDCVnSHAVILKNDSYGLVIDWAPKGYLKNNCSSGRRECLEATYFISYwENENHHSTLHRRFSSFFPLKwEDKGItppaasYdtPilsPetPellKlgyamvwlrvWeGeTILsVVpTTvPLSQYQrRsRHSALLTSNLtVPIQSCVKPPYMLLVGNIKIWMNNQTVQCINCHLYTCINSHFDSRKSVMLVqAqEGIWIlVTLPRpWESSPSIHLINEVLQqILKRSKRFVFTLIaVIMGLITVTAMATTagMALHQSIQmAHFVNDWQANSTQMWNSQQGIDQKLANQINDLRQSVIWLGDWVvSLEyHMQMQCDWNTSDFCITPYSYNETDHSWEMVKGHLLGREDNLSLDITKLKKQIFEASQAHLSIVPGAEALDQaAENLsglnpg

>hml8c_20080_con_2__envputein
kklplmvssslstggqpvtlsnvLialiaviTlaisiPlalayllnniilialvlFPPLlwpvTWlDaPvEvYaNDivWlPGaTDdrgPaqPgeEgTamnvslGfeclPlglGkApgClslctQvWaAillgrsasmmwgylvSGLSlsplesapggvigdtvilaYkPvgpiCpqNftglsimlIlvgcvnsrgaaqqAvVLkNDSYGlvIDWaPKGmlsmnCiSgqsaClgaTmfisyWsdqndqlvwmiRfmasFpliwedkGgmvaPqlglvlIlpifgpenillwslaiamsiLqvvEgnTilivvpttapCvrpselhdksplnaFlLvmgnlplgipNwHvtfsscplfapvpvpfptapsIavlwratlGvalaapLpcpwkalpsvaliTaiLttilqssvkfiymLlviiigiiavtaTaaaanvvLyssvtadFvsrksimlvkwQegiwllCaspvKiscvivgqiNkpsspwhiylqqtgtmLgdvraaslgyRlqLkcywitsnffIliwpfisSqiillrifmpvfgllilLSLdaadvRelrttviivlivQasvgHvtLmpgtgVllgvtqglaaingskwintlggsvigmavvllifvvalsvvmsvqiglvslvaflsKavfvlialeKncipkGgsaggRpgnailmfLqzglcyaLvmammLtLtvaGlpmaavNlWptQggaLlpaFLlfKmlieiivaplniepyq

>hml9a_20090_con_9_lanqindlhqtviwmgdrimsle_hml10a_64_envputein
MNISVEQMeTSKTrQATPPTWGQMKRLAHIAEENLRSQNKLLTTSNLMVAMMvVISLAVSLPIAEADQNYTYWAYIPFPPLIRPVTWLDPlVEVYVNDSVWMPGPTDNRGPTHPEEEGMLMNVSIGYhFPPICLGPAAGCLNYDKQSWMVYVPAHNGSKASIHAISGRTFQSLDTIKYLEHGYVMTHhQINKFKPNKKPCPRQATKWSGKLEVLTWEDCIANSAAVLQNNSYGIIIDWAPRGhFAVNCTGQhKDCRETPFANDYPDNAPKLYRRIETNYPIKWEENGMAPPSPKMIDPIISPEHPELWKLMMAQTPIrIWKGEYKTETHSKKLrFVVAMTSNQmVPLQSCVKPPFMLAVGKINILPDSQTISCLNCHLFTCINSTFNKDNSILLVRAqEGVWIPVSLNRPWEASPSIHIITEVLKGILNRSKRFIFTLIAVIMGLIAVTATAAAAGVALHSSIQTaGFVDSWQKNSSKLWNSQSQIDQKLANQINDLHQTVIWMGDwIMSLEHRIQMQCDWNTSDFCITPSSYNATEHHWEMIRrHLQGKEDNLTLDIAKLKKQVFEASQAHLTLLPGADILAGAaDGLSNTNPLKWIKTIGGSTIANFILVCVCLCCLFLVYRCrwcLGrEARhreqAMiamavinnkklikakkgdmwer

>hml10a_20100_con_8_lanqindlrqtviwmgdrimsle_hml9a_64_hml3a_73_envputein
rmnvsaqvmlllKKkvanpTtvgfiklLillakenlkaqqkpltssnlmvAiIavitmsvsLPVATadQNYTYWAYVPFlPLIRPVTWLEPPVEVYVNNSVWmPePTDThGPSHPEEegMLINVSiGYQFPPLcIGPAIGCLKGYrQHWLVKIPGHNQRPVSYHLFSGWSpDHSQsgssvqllQFKPrKeRCQQptQWSKnLeILikkdcISDHavVLQNNSYgIVIdWSPKGTFaVNCTNQNNryKTkLKQkLYyQkdDTTYTeKrAhFPIIWTNFSmAGPHPKiINPIIGPeHPKLwKlmMaQShiqvzKEiysLkkkgekLQFvYQFSSNrTVPIQSCVKPPFMLMVgNIdIRPNSQTITCQNCHLFTCIDSTFgVKTSVLLVkAreGVWIPVSLNRPZeASPSIHIVTkMLkgkvftkTKRFIFTLIavIMGLIAVTATAaAAGIALHSSVQTakYvNnzQKNSSKLWNSQTQIDQQLTNQiNDLrQTVIZMgDRIiSLEHrLQmQCDwNTSDFcITPHSYNtTKHHfkKVRHHLEgknkNLTLNIaKLKeQVFKASQAHLTLLPgTDILtGatDGLSNiNPLKwiktiggSTiaNFtLmcicLCCLlLVtragrtlwreprhteqamiamavlkkkkggvvgf

>hervlc_30010_con_1_ldnqlaldzllakztrvcvitnt_mer101_67_envputein
isPStsSSLSHLRilKLGKKLYSdFFLYHLVLLVLNIqGSLGHqHDSQifPYYiASAnnLSECYITTGTPrLGaqGpVCTFGKvvSTLECCHGNLTTYTCCClPEKFSAYGLhGSRSzNQLLLzSSTHLRKzKILLTLLcTPSSsNiSSSnKKYKFHLNSRGPsVIVRRLPLPLGSQLLHGLNFrIPTRVCASPKYVVICGSPHhhLPnSSSAATfSSpLLvvdhPAVDNEIHiGQCTTGVMeYSeiTIhNTTChYsRPKMSLGmLlARglAVSWLtrEWGKAlyVhEDTLInTTQTKNLASNTrKvIQNiQpSfNrLANVVLdNqLALDzLLAKztRVCvitNTtCCTwVKpSMEIEaKIkQifKqeeRPhsfVLTkssskdiWSaiKSvLFNhTLFLLgLLVMILfLIFLTPvFrLRMRLEAIKLQrVITQgyeQLgLQPrdnqIYlRiaRERfCssnLSSDNthKhqEvApkvgPLpLsSrqe

>hervsa_30200_con_12_lqnrmaldivtaaqggtcallgt_envputein
vallppslglqlvgivaplgggsavpltftplgaclgvliltvqrggaregtllwgtyvlsvppilssmtlawiqdskepwgaevvgcpwqkpLvaaLLsRDekLAcILPEGrDLPLLVlVpalSFdhRLTCSNCIVDWAHTYtEVTNVSNCWICTtLPAAAaDGLPWHIHSaSAeNwTwLETWGppmAdaWNAmwQaLDKGchKTHgaPaPWLAhSIYDGWGWLvGEhVVPPAQapwCIEQHWGNtTVGWlPvvsaCvNITHVTTpkVveqagPprlgPdGlcAPlgvyGswGtrvgltyqptgLDvvlggGlmylPlffppsvhCpdprclitGgallSvFvsamsPLvVlPLgntiPgsgviTvestsycsclAqHsgseLnyTgvALLLliDEVDQIRKVVLQNrMALDIVTAAQGGTCALLGTQCCTFIPDNQQNITAALQGVSwEIKvVeSLTDDPLQRWWASLGSGLcWALIVISSIAGILVVSCCSLYCCcgLWIQgSaLwacvpalrgpsawgrgvrvgevaalvrskprqpscaa

>hervl66a_30210_con_1_lqnqmaldmlttaqggvcallht_envputein
fVLffiySfIFViLeTGFchvgqdgPNLLTlzSAhlSLPKCWdYRCETVpGPVfHvDaSvSLLPlDrLfNQQEDQqAKistitVILnvgKwiTTcSSlAmrSIImYGGIidSdYRGElKDILyNTSPdSfAiKpQMLvAQllvVpCpQlTpGNLCPTEAtYRTwGfRSPGtGSlNPGAKIWvQRPsdPNPKagDLVaMKAENeGiVQFPKDEKQyDVPLFllLQGItYLlMVSTcVFVSEAKnKFiNFLATAATeANcnqcwlyVelleaaknglpwriipdnisewlccyqwgcnnstcnPTwTHlTTLknqsLPSQTkDeLhPHlaLKaLVFcPmFLNGIyyEPSvLVAgFhIAPalSRGLkWLLzcYSGVSPLNCqhILQiNniaPnEQQSLSYFNKRLvHydYSSSiAVPwGalWVCrSSvvILPplWmGrCTwGzPLILfTIQDnIPLPSNlDAyKhrWLQMcWTpWwWYpITVfSpaTgTIlLhQQIIIfSLhvEkALndSSTgLmLLsDefAQLRiVVLQNqmALDmLTtAQGGVCALLhTKCCvYIpGKSHNItLLATPcGvzFLLIVPLILLCLPCICNIYQLCLpdVSVRVfiQLNIQLRPNvleS

>hervl32a_30220_con_1_lqnrmamdtliaaqgrtyalikt_envputein
LQQVSHHQQDEMTYfLLTMKEVNVTLTVEYIVHNGLGWMTGCRNRWWGMHPSLQNRmAmDtLiAAQGRTyALiKTECCgYIlDysHNVsqaTqllDtrMsTlEslsynpIIAcfNQLPsawKnfLySmiviliillScGSLycccGcLasAPPhaWPqGnaGeWhdKnvraTqGcAGeeCITdaPdNSNlNNLrmILwSKeNVcLEfqAkESrStqpGdsfliyEEhLNSzpnl
h
