# Supplementary material for: Classification and characterization of human endogenous retroviruses; mosaic forms are common
Source: Retrovirology. 2016 Jan 22;13:7. doi: 10.1186/s12977-015-0232-y (PMC4724089; doi:10.1186/s12977-015-0232-y)
Supplement: Supplementary file 5 — 10.1186/s12977-015-0232-y HERV group Excel table with 1. Nucleotide frequencies and marked biases, 2. LTR divergence and 3. Consensus statistics. [file 12977_2015_232_MOESM5_ESM.xlsx]

## Sheet: Nt bias
Class	Statistics made from canonical chains
		A percent				T percent				G percent				C percent
	clade	avg	std	min	max	avg	std	min	max	avg	std	min	max	avg	std	min	max	nr	tot
I	HERVT	26.714	1.666	23	30	26.667	0.891	24	28	20.381	1.618	17	22	26.286	0.825	25	28	21	21
	HERVE	28.293	1.384	26	32	23.561	1.105	22	26	24.659	1.691	21	28	23.439	0.912	22	25	41	41
	HERV3	30.8	1.691	28	36	23.65	1.424	21	27	22.15	1.905	18	25	23.15	1.014	21	25	20	20
	HERV1	31	0	31	31	24	0	24	24	24	0	24	24	21.5	0.5	21	22	2	2
	HERV1_ARTIODACT	30	2	28	32	26	1	25	27	21.5	0.5	21	22	22	1	21	23	2	2
	HERV4	30	0.707	29	31	25.375	0.857	24	27	21.25	0.433	21	22	23.375	0.696	23	25	8	8
	HERVI	30.333	1.247	29	32	24.333	0.471	24	25	23.333	0.943	22	24	21.667	0.471	21	22	3	3
	HERVIP	31.06	1.02	29	34	25.94	1.049	24	28	20.119	0.744	19	22	22.851	1.136	20	25	67	67
	HERVADP	32.813	0.808	32	34	24.375	0.992	23	27	22.688	0.768	21	24	20.188	0.527	19	21	16	16
	HERV9	28.781	0.915	26	31	24.754	1.031	22	29	21.386	1.386	19	24	25.035	0.936	20	27	114	114
	HERVW	30.35	0.989	27	32	23.95	0.893	23	28	21.3	0.812	19	22	24.3	0.748	23	26	40	40
	HUERSP1	29	0	29	29	32	0	32	32	20	0	20	20	19	0	19	19	1	1
	HUERSP2	27.5	0.671	26	28	25.7	1.269	23	27	21.8	0.6	21	23	24.9	0.831	24	26	10	10
	HUERSP3	29.875	0.696	29	31	26.5	0.612	26	28	20.313	0.583	19	21	23.25	0.661	22	24	16	16
	PABL	30.5	0.5	30	31	25.5	0.5	25	26	21.5	0.5	21	22	22.5	0.5	22	23	2	2
	HERVFRD	30	0	30	30	26	0	26	26	21	0	21	21	23	0	23	23	1	1
	PRIMA41	29	0	29	29	29	0.816	28	30	20.667	0.471	20	21	20.667	0.471	20	21	3	3
	MER65	31	0	31	31	31	0	31	31	16	0	16	16	21	0	21	21	1	1
	LTR46	26.875	0.927	25	28	26.25	0.829	25	27	15.75	0.661	15	17	31.125	0.331	31	32	8	8
	HERVFA	28.875	0.599	28	30	27.375	0.857	26	29	15.25	0.661	14	16	28.25	1.299	26	30	8	8
	HERVFB	26.375	0.484	26	27	25.625	0.992	25	28	15.25	0.661	14	16	32.75	0.829	31	34	8	8
	HERVFC	23	1	22	24	23.5	0.5	23	24	20.5	0.5	20	21	33.5	0.5	33	34	2	2
	HERVH48	25.813	0.882	24	27	25.625	0.927	23	27	16.813	1.59	14	21	31.875	1.053	30	33	16	16
	HERVH	24.612	0.781	22	28	28.531	0.719	26	31	14.953	0.569	14	18	31.934	1.105	27	34	531	531
I, epsilonlike	PRIMA4	30.333	0.471	30	31	27.667	0.471	27	28	19.333	0.471	19	20	22.667	0.471	22	23	3	3
	HEPSI2	32	2	30	34	28.5	1.5	27	30	18	1	17	19	21	2	19	23	2	2
	HEPSI3	33	0	33	33	26	0	26	26	19	0	19	19	23	0	23	23	1	1
II	HML1	31.444	1.343	29	33	26.889	1.1	25	28	21.667	1.247	20	24	20	1.247	19	23	9	9
	HML2	32.158	1.182	30	35	27.053	0.605	26	28	20.789	0.893	18	22	20.053	0.51	19	21	19	19
	HML3	31.129	0.609	30	32	27.871	0.751	25	29	20.71	0.632	19	22	20.226	0.607	19	21	31	31
	HML4	27.714	0.452	27	28	28	0.535	27	29	20	0	20	20	24.143	0.833	23	25	7	7
	HML5	30.333	0.544	29	31	26.63	0.728	26	29	20.444	0.831	19	22	22.741	0.699	21	24	27	27
	HML6	30	0.907	29	32	27.647	1.081	26	30	20.176	1.339	17	22	21.706	0.892	20	23	17	17
	HML7	29.111	0.737	28	31	31.667	0.471	31	32	17.667	0.471	17	18	21.667	0.816	20	23	9	9
	HML8	27.794	0.758	26	29	30.559	0.603	29	32	18.853	0.648	17	20	22.853	0.974	21	26	34	34
	HML9	30.6	1.497	27	32	27.2	0.98	25	28	21	1.183	20	24	21.1	0.943	20	23	10	10
	HML10	34	0	34	34	27	0	27	27	17	0	17	17	22	0	22	22	2	2
III	HERVL	28.209	0.823	26	31	27.43	0.786	26	30	23.419	0.739	22	25	20.977	0.549	20	22	86	86
	HERVS	25.313	0.583	24	26	24.25	0.559	24	26	26.563	0.609	25	27	23.875	0.484	23	25	16	16
	Deviating nucleotide frequencies are marked red if higher than 31, and green if lower than 19%

## Sheet: LTR divergence
Class	non-canonical chains							canonical chains
	clade	avg	std	min	max	nr	tot	avg	std	min	max	nr	tot
I	HERVT	12.917	14.814	0.66	33.76	3	12	8.405	6.495	2.11	30.4	15	21
	HERVE	16.008	13.775	2.41	49.45	60	107	10.734	8.976	2.48	40.82	22	41
	HARLEQUIN	7.815	3.096	0.55	18.08	66	68
	HERV3	24.713	17.023	0.91	49.52	19	37	14.084	9.517	3.6	38.84	15	20
	HERV1	20.673	14.962	3.92	45.37	8	11	5.335	3.225	2.11	8.56	2	2
	HERV1_ARTIODACT	32.145	12.969	15.92	45.83	4	7	8.49	0	8.49	8.49	1	2
	HERV4	16.862	5.339	10.42	34.57	18	23	16.38	3.341	11.94	20	3	8
	HERVI	12.414	11.995	2.67	42.71	10	7	9.303	1.388	8.11	11.25	3	3
	HERVIP	15.308	11.802	3.57	49.49	50	72	10.806	5.745	0	43.88	57	67
	HERVADP	18.898	12.355	9.48	42.97	5	8	15.087	7.669	7.94	41.51	14	16
	HERV9	21.669	15.379	2.75	50.81	92	171	10.301	3.56	0.89	18.49	82	114
	HERVW	31.189	16.415	5.57	49.54	17	86	10.543	8.396	5.88	32.54	8	40
	HERV30	16.3	14.689	5.61	37.07	3	6
	LTR19	7.392	3.72	0.72	12.15	5	6
	HERV35	21.01	0	21.01	21.01	1	1
	LTR25	12.393	4.373	8.18	18.42	3	3
	HUERSP1	11.667	1.067	10.16	12.5	3	3	5.86	0	5.86	5.86	1	1
	HUERSP2	20.178	8.203	12.48	42.05	9	12	18.478	2.602	14.7	23.18	8	10
	HUERSP3	16.491	9.105	6.39	43.59	21	38	19.535	9.864	11.66	46.88	15	16
	PABL	20.935	16.067	8.57	48.35	4	8	10.97	1.77	9.2	12.74	2	2
	LTR38	19.22	0	19.22	19.22	1	1
	LTR39	30.21	0	30.21	30.21	1	1
	HERVFRD	21.222	8.187	12.87	36.4	5	10
	PRIMA4	33.556	13.582	13.93	47.86	5	5	10.983	3.166	6.59	13.93	3	3
	PRIMA41	27.803	12.743	12.95	45.71	7	17	8.123	1.273	6.63	9.74	3	3
	MER4	21.416	14.216	6.73	47.42	11	13
	MER21	24.91	0	24.91	24.91	1	1
	MER31	17.28	0	17.28	17.28	1	1
	MER41	13.016	14.296	0	41.28	10	14
	MER50	23.149	9.196	12.99	42.63	12	14
	MER52	32.166	10.726	18.7	48.35	9	23
	MER57	16.274	8.218	6.87	41.84	14	14
	MER61	17.528	1.064	16.09	18.58	4	4
	MER65	24.405	0.595	23.81	25	2	2	17.58	0	17.58	17.58	1	1
	MER66	22.359	9.439	15.89	46.6	8	13
	MER83	21.165	2.415	18.75	23.58	2	2
	MER84	26.513	13.713	13.79	45.55	3	5
	MER34	27.89	0	27.89	27.89	1	2
	PRIMLTR79	16.74	0	16.74	16.74	1	1
	HERVFA	24.658	13.481	9.98	40.65	4	7	11.01	3.438	6.23	14.77	4	8
	HERVFB	14.563	14.739	2.71	49.46	7	14	10.384	2.994	4.43	14.29	7	8
	HERVFC	22.095	14.745	7.35	36.84	2	3	3.68	1.57	2.11	5.25	2	2
	HERVH48	11.23	0	11.23	11.23	1	9	11.265	4.22	7.91	20.97	8	16
	HERVH	30.042	16.542	1.36	52.63	123	497	6.768	5.484	0.58	47.53	313	531
I, epsilonlike	HEPSI1	20.803	9.423	10.33	43	12	13
	HEPSI2	15.283	1.644	13.21	17.46	4	4	13.23	0	13.23	13.23	1	2
	HEPSI3	17.85	9.997	5.34	29.81	3	5
	HEPSI4	31.495	15.385	16.11	46.88	2	2
	HERV24	19.66	0	19.66	19.66	1	1
	MER89	46.1	0	46.1	46.1	1	1
II	HML1	16.107	13.48	4.95	44.83	17	46	6.59	0	6.59	6.59	1	9
	HML2	7.456	10.281	0	49.41	42	70	6.449	6.992	0	32.97	16	19
	HML3	14.134	13.662	4.52	49.47	35	151	10.93	4.961	6.07	21.88	14	31
	HML4	18.24	17.329	3.4	42.55	3	5	7.602	4.481	2.3	14.35	5	7
	HML5	20.75	16.481	5.3	48.77	13	69	10.196	3.8	1.97	17.64	17	27
	HML6	23.445	16.146	6.85	46.39	17	48	8.285	2.727	3.99	12.07	13	17
	HML7	11.58	0	11.58	11.58	1	5	7.738	4.398	2.01	13.77	4	9
	HML8	18.19	15.641	1.96	47.57	10	24	7.136	4.006	1.42	14.35	19	34
	HML9	37.917	11.438	21.89	47.83	3	8	6.692	2.201	4.1	10.17	5	10
	HML10	7.256	0.986	6.07	8.83	5	8
III	HERVL	23.56	13.434	5.23	50	29	75	14.794	6.096	6.48	46.24	60	86
	HERVL32	19.64	0	19.64	19.64	1	1
	LTR62	39.02	0	39.02	39.02	1	1
	HERVS	22.958	12.428	13.83	44.09	4	4	13.378	3.871	8.09	20.27	14	16
	HERVL66	42.72	0	42.72	42.72	1	2
	LTR57	19.8	0	19.8	19.8	1	1
III, MalR	MLT	16.63	8.13	0.6	24.24	9	11
	MST	11.682	14.228	0.47	41.94	6	7
	THE	11.693	10.119	0.04	32	16	19
Uncertain	UNC_ERRANTILIKE	28.5	0	28.5	28.5	1	2
	Unclassifiable	13.405	6	0.44	22.31	10	10

## Sheet: Consensus sequence statistics
Class	shortname	totchains	chainmemb	chainhet	chaingaps	chainwigi	chainitc	gagmemb	gaghet	gaggaps	gagwigi	gagitc	promemb	prohet	progaps	prowigi	proitc	polmemb	polhet	polgaps	polwigi	politc	envmemb	envhet	envgaps	envwigi	envitc		Abbreviations, with rules for marking of cells:
I	HERVT	21	21	0.33	30.68	74.96	83.35	16	0.39	45.19	72.57	82.25	11	0.42	31.03	80.3	87.25	20	0.42	43.19	63.81	76.32	11	0.37	25.31	75.5	83.48		memb=members included for this consensus
	HERVE	41	41	0.55	46.76	78.72	84.74	37	0.48	45.13	63.42	75.58	38	0.46	48.48	75.82	85.26	41	0.31	29.26	73.3	82.44	16	0.23	15.55	74.78	83.81		het=heterogeneity (percentage of upper case in consensus); >0.6
	HERV3	20	20	0.55	40.57	61.93	74.51	14	0.52	35.41	57.84	71.2	12	0.52	35.83	73.93	82.61	20	0.56	33.67	50.73	66.63	11	0.47	28.56	58.66	71.42		gaps=(percentage of positions with gaps in alignment leading to the consensus); >50
I	HERV1	2	2	0.12	1.37	89.97	95.04	2	0.57	21.6	78.55	91.66	2	0.54	20.11	80	91.71	2	0.32	5.79	80.25	90.22	2	0.31	1.02	74.68	86.86		wigi=(within-group average identity, %); <60
	HERV1ARTIO	2	2	0.72	24.35	50.91	80.95	2	0.85	9.01	30.42	68.48	0	0	0	0	0	2	0.71	3.19	43.61	71.97	0	0	0	0	0		itc=(average identity to consensus); <70
	HERV4	8	8	0.51	30.7	64.3	78.22	7	0.54	30.39	54.26	68.8	2	0.34	16.5	99.24	99.67	7	0.32	29.53	67.95	80.18	2	0.62	15.94	64.07	84.39
	HERVI	3	3	0.03	4.54	86.62	25.71	3	0.16	4.51	69.02	82.19	3	0.29	25.79	79.25	89.32	3	0.15	9.73	73.84	85.27	3	0.15	11.7	73.22	85.39		chain=chaindna
	HERVIP	67	67	0.55	47.45	62.63	73.76	55	0.58	41.45	54.2	68.08	40	0.54	47.84	63.15	76.78	62	0.51	51.72	62.08	75.29	33	0.51	33.18	61.88	72.76		gag, pro, pol, env refer to puteins
	HERVADP	16	16	0.3	29.54	69.49	80.76	13	0.44	36.71	58.68	72.42	4	0.49	29.43	65.56	79.18	15	0.47	44.74	62	76.33	7	0.47	41.86	61.09	75.59
	HERV9	114	114	0.37	36.23	76.58	83.74	110	0.54	51.6	76.9	82.81	104	0.49	49.1	79.77	87.05	107	0.65	56.25	68.83	77.69	57	0.32	30.63	68.06	79.37
	HERVW	40	40	0.66	54.25	81.22	85.95	36	0.46	45.67	68.32	79.15	34	0.42	44.49	83.48	88.95	39	0.47	39.84	69.03	78.22	4	0.08	0.74	84.85	91.73
	HUERSP2	10	10	0.47	26.7	53.88	69.81	7	0.54	30.1	56.53	70.34	2	0.62	21.7	75.56	90.94	9	0.42	17.62	45.77	64.1	0	0	0	0	0
	HUERSP3	16	16	0.47	33.76	72.68	82.2	15	0.67	46.67	52.58	65.19	11	0.49	41.6	64.03	76.5	16	0.22	23.13	66.16	81.09	9	0.78	37.76	36.01	55.43
	PABL	2	2	0.38	4.14	67.42	84.27	2	0.63	2.87	50.73	74.99	2	0.6	11.95	65.12	84.73	2	0.47	7.07	69.64	84.69	2	0.66	12.16	54.52	79.32
	PRIMA4	3	3	0.04	7.23	84.71	24.73	2	0.6	8.02	54.72	78.61	0	0	0	0	0	3	0.11	4.25	69.99	83.18	0	0	0	0	0
	PRIMA41	3	3	0.13	12.01	71.87	27.6	2	0.62	15.51	62.57	84.3	2	0.54	13.93	70.3	84.07	3	0.2	12.25	68.36	82.23	2	0.72	9.86	43.97	73.71
	HEPSI2	2	2	0.58	4.25	46.04	73.87	0	0	0	0	0	0	0	0	0	0	2	0.83	17.98	38.01	73.81	0	0	0	0	0
	LTR46	8	8	0.34	26.37	79.04	87.41	7	0.64	38.1	47.44	63.97	5	0.55	40.57	50.2	70.52	8	0.38	17.79	61.55	75.64	3	0.48	21.91	49.17	69.2
	HERVFA	8	8	0.37	31.78	79.03	88.06	7	0.42	26.3	54.75	71.11	5	0.21	21.53	74.14	86.12	8	0.34	17.33	61.62	76.7	3	0.24	20.7	68.61	84.22
	HERVFB	8	8	0.52	26.99	58.24	73.47	7	0.42	17.96	56.21	71.91	3	0.46	29.41	66.93	79.36	8	0.48	22.7	56.2	71.95	5	0.55	21.55	50.77	67.35
	HERVFC	2	2	0.64	17.99	53.34	80.22	2	0.67	17.32	60.38	82.54	2	0.59	15.93	71.74	88.75	0	0	0	0	0	0	0	0	0	0
	HERVH48	16	16	0.41	33.95	82.47	88.52	16	0.34	25.11	65.39	77.2	11	0.39	24.7	67.09	79.85	16	0.34	27.96	64.87	77.61	3	0.17	10.86	72.15	84.51
	HERVH	531	531	0.61	53.13	83.43	88.66	487	0.81	76.1	67.16	75.06	246	0.68	60.14	78.66	82.77	519	0.88	80.43	60.34	69.57	80	0.37	48.25	67.55	80.33
II	HML1	9	9	0.55	38.94	67.61	78.46	7	0.15	21.24	82.2	89.36	9	0.19	19.55	82.95	89.56	8	0.75	19.92	38.03	59.04	0	0	0	0	0
	HML2	19	19	0.16	21.75	77.04	85.99	14	0.11	9.57	82.4	89.08	14	0.06	11.77	85.31	91.14	18	0.21	29.12	75.72	85.66	18	0.06	5.81	82.99	89.95
	HML3	31	31	0.38	37.1	77.57	83.96	19	0.41	34.2	62.88	75.94	30	0.21	20.15	79.15	86.76	31	0.27	35.57	78.11	86.62	0	0	0	0	0
	HML4	7	7	0.39	35.55	35.55	84.82	4	0.57	28.27	60.76	78.38	4	0.12	0.37	80.35	89.29	7	0.25	14.18	65.8	77.49	7	0.14	9.97	76.78	86.15
	HML5	27	27	0.36	32.32	68.76	79.74	16	0.26	22.34	72.62	82.54	15	0.33	31.95	71.49	81.2	26	0.33	31.79	66.02	78.66	8	0.37	23.36	66.05	79.07
	HML6	17	17	0.26	31.34	75.52	84.91	14	0.54	47.8	61.53	75.86	12	0.27	23.73	77.11	86.02	17	0.41	38.6	59.62	75.58	12	0.29	10.7	68.31	79.47
	HML7	9	9	0.34	30.58	83.19	89.86	3	0.2	10.54	69.79	83.97	3	0.23	21.05	71.15	85.39	9	0.21	25.1	72.34	83.86	9	0.11	7.98	80.64	88.26
	HML8	34	34	0.57	41.97	65.82	78.19	20	0.37	24.27	68.36	78.67	23	0.36	38.83	74.41	82.98	30	0.58	45.75	73.86	82.9	27	0.35	27.7	69.08	80.65
	HML9	10	10	0.55	34.17	73.91	81.12	7	0.09	8.21	75.32	85.44	7	0.29	23.94	67.26	79.69	8	0.38	11.79	55.87	72.53	7	0.11	9.81	78.09	86.75
	HML10	2	2	0	0	100	100	0	0	0	0	0	0	0	0	0	0	2	0	0	100	100	2	0	0	100	100
III	HERVL	86	86	0.58	60.36	82.4	88.59	0	0	0	0	0	35	0.84	69.09	67.31	76.92	85	0.57	47.09	55.13	69.36	10	0.58	36.22	60.02	71.85
	HERVS	16	16	0.37	29.42	75.72	83.87	0	0	0	0	0	12	0.67	55.32	59.38	72.93	16	0.56	40.64	50.68	66.69	9	0.47	24.56	52.2	69.16
		Column	Mean	Std Dev
		chainhet	0.405	0.188
		chaingaps	29.093	15.277
		chainwigi	71.788	13.236
		chainitc	78.145	17.301
		gaghet	0.417	0.237
		gaggaps	25.062	18.233
		gagwigi	55.671	22.801
		gagitc	68.488	25.855
		prohet	0.377	0.218
		progaps	27.023	17.812
		prowigi	65.147	25.266
		proitc	74.665	27.817
		polhet	0.402	0.212
		polgaps	26.713	18.011
		polwigi	61.975	16.335
		politc	75.415	15.295
		envhet	0.285	0.238
		envgaps	15.533	13.894
		envwigi	53.534	29.728
		envitc	64.005	33.451
