# Supplementary material for: Classification and characterization of human endogenous retroviruses; mosaic forms are common
Source: Retrovirology. 2016 Jan 22;13:7. doi: 10.1186/s12977-015-0232-y (PMC4724089; doi:10.1186/s12977-015-0232-y)
Supplement: Supplementary file 6 — 10.1186/s12977-015-0232-y Translation table for HERV PBS sequences, taken from ReTe and hg19. The derivation and structure of this table is described in Methods. [file 12977_2015_232_MOESM6_ESM.xls]

## Sheet: pbstranslationtable
rvnr	pbsscore	pbstype	pbsseq_rete_hg19	bestpbstype_lepzig	bestpbscod_leipzig	likelypseq	likelypbs	likelypcod
5506	99	S	aggtgtagtcgtcaggat
2161	16	P	cgggggctcatctgggat
5144	80	R	cggtgagccagccaggag
1664	15	H	cggtgccgtgactcagat
1497	18	P	ggggggctcatccaggat
3054	50	P	ggggggctcgtccaggat
6118	59	F	gggtgctgaaacccggga
2100	59	P	tagggactcgtccgggat
3699	21	P	taggggctcatcagggat
2307	84	R	tagtgagccagccaggag
5815	3	F	tagtgccgaaacccggga
5036	34	H	tagtgctatgactcagat
4735	83	T	tgaaggccccagcgagat
1603	67	R	tgacgagccagccaggag
565	56	P	tgagggctcgtctgggat
4572	60	R	tgatgagctagccaggag
6011	57	P	tgatgcattggctgggaa
2983	31	H	tgatgccgtgactcagat
5357	41	F	tgatgctgaaacccggga
2604	200	I	tgatggcccgcatgagga
4100	47	W	tgcaaccacgaagggact
1799	25	R	tgccaaccatgaagggac
737	11	H	tgctgccgtgactcggat
4864	4	H	tgctgctgtcactcggat
1791	12	W	tggaaactatgaagggac
2223	104	R	tggaaagccagccaggag			TGGAAAGCCAGCCAGGAG	R	ACG
2821	35	R	tggagaccatgaaggggc
4074	143	R	tggagagccagccaggag			TGGAGAGCCAGCCAGGAG	R	ACG
2736	95	K	tggagcccagcgtggggc			TGGGGCCCAACGTGGGGC	K	CTT
1303	41	K	tggagcccagcttggggc
4440	47	T	tggaggcccatctgggat			TGGCGGCACATCTGGGAT	P	AGG
4558	152	T	tggaggccccaacgagat			TGGAGGCCCCAACGAGAT	T	TGT
4707	154	T	tggaggccccagcaagat			TGGAGGCCCCAGCAAGAT	T	TGT
4639	200	T	tggaggccccagcgagat			TGGAGGCCCCAGCGAGAT	T	TGT
4380	152	T	tggaggccccagggagat			TGGAGGCCCCAGGGAGAT	T	TGT
4374	140	T	tggaggccccagtgagat	T	TGT	TGGAGGCCCCAGTGAGAT
3543	75	T	tggaggcccgagcgagaa
3382	6	T	tggaggcccgagtgagaa			TGGAGGCCCAAGTGAGAG	T	TGT
5848	82	T	tggaggctcctctgggat			TGGCGGCTCATCTGGGAT	P	AGG
1559	11	P	tggaggctcgtccaggtc
4611	11	T	tggaggctgcagtgagct
5050	23	Q	tggaggtcccagtgagaa			TGGAGGACCCAGTGAGAT	T	TGT
3558	38	T	tggagtcccatccgggat
5153	61	R	tggcaaacacaaagggac			TGGCAAACACAAAGGGAC	W	CCA
5628	102	W	tggcaaacacgaagggac			TGGCAAACACGAAGGGAC	W	CCA
3622	48	R	tggcaacaacgaaggtac			TGGCAACTACGAAGGAAC	W	CCA
2772	94	W	tggcaaccacaaagggac			TGGCAACCACAAAGGGAC	W	CCA
5055	97	R	tggcaaccacaaagggat			TGGCAACCACAAAGGGAT	W	CCA
6107	49	W	tggcaaccacaaatgtac
2556	200	W	tggcaaccacgaacggac			TGGCAACCACGAACGGAC	W	CCA
1710	102	W	tggcaaccacgaagagac			TGGCAACCACGAAGAGAC	W	CCA
1472	146	W	tggcaaccacgaagggac	W	CCA	TGGCAACCACGAAGGGAC	W	CCA
3258	149	R	tggcaaccacgaagggat			TGGCAACCACGAAGGGAT	W	CCA
1352	87	R	tggcaaccacgatgggat			TGGCTACCACGAAGGGAT	W	CCA
4096	26	W	tggcaaccacggaaggga
4874	109	W	tggcaaccaggaagggac			TGGCAACCAGGAAGGGAC	W	CCA
2589	30	R	tggcaaccatgaaggaat
5131	93	R	tggcaaccatgaagggaa			TGGCAACCAAGAAGGGAT	W	CCA
2903	106	W	tggcaaccatgaagggac			TGGCAACCATGAAGGGAC	W	CCA
4439	89	R	tggcaaccatgaagggat			TGGCTACCAAGAAGGGAT	W	CCA
1481	0	R	tggcaacccagatgggaa			TGGCAACCCAGATGGGAA	R	ACG
6085	0	W	tggcaacccagatgggac			TGGCAACCCAGATGGGAC	R	ACG
5099	35	W	tggcaactaagaagggac			TGGCAACTAAGAAGGGAC	W	CCA
3241	90	R	tggcaagccagccaggag	R	ACG	TGGCAAGCCAGCCAGGAG
6072	36	R	tggcaagccagcctggag			TGGCAAGCCAGCCTGGAG	R	ACG
996	42	R	tggcaagcctgccaggag			TGGCAAGCCTGCCAGGAG	R	ACG
5267	17	W	tggcaatcacaaaggtac
3443	49	S	tggcacagccagaaatct
2098	52	K	tggcacccaaacagagac
4292	98	K	tggcacccaacatggggc			TGGCACCCAACATGGGGC	K	CTT
4349	142	K	tggcacccaacgtggggc			TGGCACCCAACGTGGGGC	K	CTT
3546	81	K	tggcacccaatgtggggc			TGGCTCCCAAAGTGGGGC	K	CTT
4375	96	K	tggcacctgaacagggac
763	56	W	tggcagccatgaagggac			TGGCATCCAGGAAGGGAC	W	CCA
1171	87	L	tggcatcagaagtgggat			TGGCATCAGAAGTGGGAT	L	CAG
4086	42	K	tggcatccaacatggggc
1836	14	K	tggcatccaacatgggtg
3985	119	K	tggcatccaacgtggggc			TGGCATCCAACGTGGGGC	K	CTT
3927	14	K	tggcatccatcttggggc
3646	50	K	tggcatctgaacagggac
2873	12	R	tggcatgccagtcaggag			TGGCATGCCAGTCAGGAG	R	ACG
5191	1	K	tggcccacaaccttggcc
2838	48	I	tggcccatacagggattc
2688	55	I	tggcccatatggggagcc
3910	140	I	tggcccatatggggattc
2878	200	I	tggcccatatggggattg
1060	38	I	tggcccgtatggggaata
755	38	I	tggccggtatggggattc
3683	25	I	tggcctatacggggattc
1359	14	I	tggcctatatggagagta
781	92	L	tggcctcagaagtgggat			TGGCCTCAGAAGTGGGAT	L	CAG
5643	148	R	tggcgaccacaaagggac			TGGCGACCACAAAGGGAC	W	CCA
1850	93	R	tggcgaccacaaaggtac			TGGCGACCACTAAGGAAC	W	CCA
1426	98	R	tggcgaccacaaggggac			TGGCGACCACGAAGGGAC	W	CCA
4601	200	R	tggcgaccacgaagggac	W	CCA	TGGCGACCACGAAGGGAC	W	CCA
3017	200	R	tggcgaccacgaagggat	W	CCA	TGGCGACCACGAAGGGAT
1669	144	R	tggcgaccacgaggggac			TGGCGACCACGAGGGGAC	W	CCA
3574	143	R	tggcgaccatgaagggac			TGGCGACCATGAAGGGAC	W	CCA
3189	35	R	tggcgacccagatgggaa	R	ACG	TGGCGACCCAGATGGGAA
4060	30	R	tggcgacccagatgggac	R	ACG	TGGCGACCCAGATGGGAC	R	ACG
1576	52	R	tggcgagccagccagcag			TGGCGAGCCAGCCAGCAG	R	ACG
2521	144	R	tggcgagccagccaggag			TGGCGAGCCAGCCAGGAG	R	ACG
3600	99	R	tggcgagccagcctggag			TGGTGAGCCAGCCCGGAG	R	ACG
4215	14	R	tggcgagccagcggggag
3854	111	R	tggcgatcacaaagggac			TGGCGAACACTAAGGGAC	W	CCA
2777	147	R	tggcgatcacgaagggac			TGGCGATCACGAAGGGAC	W	CCA
2607	64	S	tggcgcagccagaagtct
3580	11		tggcgccatggctgggat
4832	146	K	tggcgcccaaacagggac
4605	10	K	tggcgcccaaacatgggg
4755	91	K	tggcgcccaacatgggac			TGGCGCCCAACATGGGAC	K	CTT
5820	74	K	tggcgcccaacatgggcc			TGGCGCCCAACCTGGGAC	K	CTT
4263	0		tggcgcccaacatggggc			TGGCGCCCAACATGGGGC	K	CTT
4728	147	K	tggcgcccaacgtgggac			TGGCGCCCAACGTGGGAC	K	CTT
5824	140	K	tggcgcccaacgtgggcc			TGGCGCCCAACGTGGGCC	K	CTT
1102	200	K	tggcgcccaacgtggggc	K	CTT	TGGCGCCCAACGTGGGGC
4599	12	K	tggcgcccaacgtggtat
2021	97	K	tggcgcccaatctggggc			TGGCGCCCAATCTGGGGC	K	CTT
985	150	K	tggcgcccaatgtggggc			TGGCGCCCAATGTGGGGC	K	CTT
2312	57	K	tggcgcccagtgtggggc			TGGCGCCCAGTGTGGGGC	K	CTT
3922	34	K	tggcgcccgatgtggggg
6229	93	H	tggcgccgtgactcagat			TGGCGCCGTGACTCAGAT	H	GTG
2318	19	H	tggcgccgtgactcggat			TGGCGCCGTGACTCGGAT	H	GTG
4760	94	K	tggcgcctaacatggggc			TGGCGCCAAACTTGGGGC	K	CTT
3232	62	K	tggcgtccaacaaggggc
1716	74	K	tggcgtccaacgtagggg
1903	27	K	tggcgtccatcatggggg
5837	36	K	tggcgtccatcgtggggg
1389	10	K	tggcgtccattgtagggg
1538	36	K	tggcgtccattgtggggg
5067	89	R	tggctaccacaaagggaa
5841	98	R	tggctaccacaaagggac			TGGCAACCACTAAGGGAC	W	CCA
5106	48	I	tggctcagatggggattg
2644	45	E	tggctcagtggccaggaa
5997	92	E	tggctccctggccgggaa			TGGGTCCCTGCCCGGGAA	E	CTC
627	20	Y	tggctcgaacccgggtcg
3102	10	L	tggcttcaaaagtgggat
782	26	T	tgggaccccacctggggt
5219	30	P	tgggagctcatccaggat			TGGGAGCTCATCCAGGAT	P	AGG
2122	91	P	tgggagctcatccgggat			TGGGAGCTCATCCGGGAT	P	AGG
4849	37	P	tgggagctcatctgggat			TGGGAGCTCATCTGGGAT	P	AGG
2425	41	P	tgggcgcctgcccgggat
2819	146	R	tggggaccacgaagggac			TGGGGACCACGAAGGGAC	W	CCA
1086	13	P	tggggacccatccgggag
3097	34	P	tggggactcatccaggat			TGGGGACTCATCCAGGAT	P	AGG
5637	66	P	tggggactcatctgggat			TGGGGACTCATCTGGGAT	P	AGG
2126	65	P	tggggacttgtccaggat
3531	78	H	tggggccgtgactcagat			TGGGGCCGTGACTCAGAT	H	GTG
3684	15		tggggcggttgccaggca
3470	112	T	tggggctccacctgggat
3069	65	P	tggggctcgtccaggatt
744	17	S	tggggctgcctgaaaatt
2547	21	P	tggggcttgtccaggatt
1011	28	P	tggggcttgtctgggatt
1988	200	T	tgggggaccacctgggat
3932	97	T	tgggggactacctggaat			TGGGGGACTACCTGGAAT	C	GCA
5913	62	T	tgggggactatctggaat	C	GCA	TGGGGGACTATCTGGAAT
6228	72	P	tgggggcacatctgggat			TGGGGGCACATCTGGGAT	P	AGG
4249	106	P	tgggggccagtccgggat
857	0	P	tgggggcccaaccaggat			TGGGGGCCCAACCAGGAT	P	AGG
3826	67	T	tgggggcccacatggggt
4061	3	T	tgggggcccacccagcat
715	70	T	tgggggcccacccaggat			TGGGGGCCCACCCAGGAT	P	AGG
3415	155	T	tgggggcccacctgggat			TGGGGGCCCACCTGGGAT	P	AGG
3595	24	P	tgggggcccatccagaat			TGGGGGCACATCCAGCAT	P	AGG
732	72	P	tgggggcccatccaggat			TGGGGGCCCATCCAGGAT	P	AGG
2174	97	T	tgggggcccatctgggat			TGGGGGCCCATCTGGGAT	P	AGG
1157	106	T	tgggggccccagtgagat			TGGGGGCCCCAGTGAGAT	T	TGT
4068	74	P	tgggggcccgcccgggat			TGGGGGCCCGCCCGGGAT	P	AGG
5610	92	P	tgggggcccgtctgggat			TGGGGGCGCCTCTGGGAT	P	AGG
1866	36	P	tgggggcctgcccaggat
2297	116	P	tgggggcctgtccgggat			TGGGGGCCTGTCCGGGAT	P	AGG
2436	61	P	tgggggcctgtctgggat			TGGGGGCCTGTCTGGGAT	P	AGG
4632	0	P	tgggggctcacccaggat			TGGGGGCTCACCCAGGAT	P	AGG
5352	38	P	tgggggctcacccatgat			TGGGGGCTCATCCACGAT	P	AGG
629	30	P	tgggggctcacccgtgat			TGGGGGCTCATCCGCGAT	P	AGG
3387	91	P	tgggggctcatcagggat			TGGGGGCTCATCAGGGAT	P	AGG
4433	81	P	tgggggctcatccaggat	P	AGG	TGGGGGCTCATCCAGGAT
5983	99	P	tgggggctcatccggaat			TGGGGGCTCATCCGGAAT	P	AGG
5383	148	P	tgggggctcatccgggat	P	AGG	TGGGGGCTCATCCGGGAT	P	AGG
6025	53	P	tgggggctcatctaggat			TGGGGGCTCATCTAGGAT	P	AGG
1083	58	P	tgggggctcatctgagat			TGGGGGCTCATCTGAGAT	P	AGG
2169	47	P	tgggggctcatctggaat			TGGGGGCTCATCTGGAAT	C	GCA
2022	24	P	tgggggctcatctggcat			TGGGGGCTCATCTGGCAT	P	AGG
4862	85	P	tgggggctcatctgggat	P	AGG	TGGGGGCTCATCTGGGAT
1978	72	P	tgggggctcatgtgggat			TGGGGGCTCATGTGGGAT	P	AGG
5531	56	P	tgggggctcattagggat			TGGGGGCTCATTAGGGAT	P	AGG
872	58	P	tgggggctcattcaggat			TGGGGGCTCATTCAGGAT	P	AGG
2396	57	P	tgggggctcatttgggat			TGGGGGCTCATTTGGGAT	P	AGG
5345	6	T	tgggggctcccctgtgat			TGGGGGCTCCCCTGTGAT
3876	101	P	tgggggctcctctgggat			TGGGGGCTCCTCTGGGAT	P	AGG
3431	80	P	tgggggctcctgtgggat			TGGGGGCTCCTGTGGGAT	P	AGG
786	107	P	tgggggctcgcccaggat			TGGGGGCTCGCCCAGGAT	P	AGG
836	41	P	tgggggctcgcccatgat
2648	154	P	tgggggctcgcccgggat			TGGGGGCTCGCCCGGGAT	P	AGG
3093	102	P	tgggggctcgcccgtgat
2477	51	P	tgggggctcgcctgtgat
2817	65	P	tgggggctcgtccaaggt
960	85	P	tgggggctcgtccaggag			TGGGGGCTCGTCCAGGAG	P	AGG
1077	148	P	tgggggctcgtccaggat			TGGGGGCTCGTCCAGGAT	P	AGG
4299	144	P	tgggggctcgtccggaat			TGGGGGCTCATCCGGGAT	P	AGG
3468	200	P	tgggggctcgtccgggat			TGGGGGCTCGTCCGGGAT	P	AGG
4297	57	P	tgggggctcgtctggaat			TGGGGGCTCGTCTGGAAT	C	GCA
4551	154	P	tgggggctcgtctgggat			TGGGGGCTCGTCTGGGAT	P	AGG
2012	102	P	tgggggctcttctgggat			TGGGGGCTCTTCTGGGAT	P	AGG
1159	68	P	tgggggcttgactgggat
2647	98	P	tgggggcttgcccatgat
1610	25	P	tgggggcttgcctgtgat
2094	118	P	tgggggcttgtcagggat
2766	75	P	tgggggcttgtccaggat			TGGGGGCTTGTCCAGGAT	P	AGG
2487	102	P	tgggggcttgtccggggt
3031	110	P	tgggggcttgtcggggat
6099	101	P	tgggggcttgtctgggat			TGGGGGCTTGTCTGGGAT	P	AGG
3846	77	P	tgggggcttgtgtgggat
4521	37	P	tgggggcttgttcaggat
5109	1		tgggggctttgtctggga
2468	12	T	tggggggtctcctgtgat
3970	38	P	tgggggtctgtccaggat
858	17	P	tgggggttcatctaggat			TGGGGGTTCATCTAGGAT	P	AGG
865	45	P	tgggggttcatctgggat			TGGGGGTTCATCTGGGAT	P	AGG
676	99	P	tgggggttcgtccaggat			TGGGGGTTCGTCCAGGAT	P	AGG
3978	19	P	tgggggtttatctgggat			TGGGGGTTTATCTGGGAT	P	AGG
5116	62	P	tgggggtttgtctgggat
1680	76	P	tggggtctcatccaggat			TGGGGTCTCATCCAGGAT	P	AGG
3715	107	P	tggggtctggtccgggat
5921	25	P	tggggttttgtccaggat
2860	62	P	tgggtgttcgtctgggat
1598	90	R	tggtaaccacgaagggat			TGGTAACCACGAAGGGAT	W	CCA
5546	22	R	tggtaaccacggagggat			TGGTGACCACGAAGGGAT	W	CCA
460	56	W	tggtaaccatgaagggac			TGGTAACCATGAAGGGAC	W	CCA
3785	0	M	tggtaccaagagtggttc			TGGTACCAAGAGTGGTTC	L	CAG
4091	42	L	tggtaccagaagtggggt
5562	0	M	tggtaccagaagtggtcc			TGGTACCAGCAGTGGTAC	L	CAG
5582	0	M	tggtaccagaagtggttc			TGGTACCAGAAGTGGTTC	L	CAG
4152	37		tggtaccagattgggctc
1161	0	M	tggtaccaggaatggttc			TGGTACCAGGAATGGTTC	L	CAG
3088	0	M	tggtaccaggaggggttc			TGGTACCAGGAGGGGTTC	L	CAG
856	0	M	tggtaccaggagtatttc			TGGTACCAGGAGTATTTC	L	CAG
6144	0	M	tggtaccaggagtgattc			TGGTACCAGGAGTGATTC	L	CAG
5735	0	L	tggtaccaggagtggctc			TGGTACCAGGAGTGGCTC	L	CAG
708	0	M	tggtaccaggagtggttc	L	CAG	TGGTACCAGGAGTGGTTC
4886	0	L	tggtaccaggagtggttt			TGGTACCAGGAGTGGTTT	L	CAG
2895	0		tggtaccaggggtggttc			TGGTACCAGGGGTGGTTC	L	CAG
4745	0	H	tggtaccatgactcggat			TGGTACCATGACTCGGAT	H	GTG
1110	0	H	tggtaccatgactcggtt			TGGTTCCATGACTCGGAT	H	GTG
768	99	E	tggtaccctgaccaggaa			TGGTACCCTGACCAGGAA	E	CTC
535	0	G	tggtaccctgattgggaa			TGGTTCCCTGAATGGGAA	E	CTC
829	49	H	tggtaccgtgactcagat			TGGTACCGTGACTCAGAT	H	GTG
2166	20	H	tggtaccgtgactcggat			TGGTACCGTGACTCGGAT	H	GTG
4142	3	H	tggtaccgtgacttggat			TGGTACCGTGACTTGGAT	H	GTG
3371	0	M	tggtactaggagtggttc			TGGTACTAGGAGTGGTTC	L	CAG
2232	0	F	tggtactgagagtggttc			TGGTACTGAGAGTGGTTC	L	CAG
1588	0	M	tggtagcaggaatggttc			TGGTAACAGGAGTGGTTC	L	CAG
5415	140	L	tggtatcagaagtgggat			TGGTATCAGAAGTGGGAT	L	CAG
3984	0	M	tggtatcaggagtggttc			TGGTATCAGGAGTGGTTC	L	CAG
461	0	F	tggtcccaaaacccagga			TGGTCCCAAAACCCAGGA	F	GAA
2381	0	K	tggtcccttcacatggac			TGGTCCCTTCACATGGAC	K	TTT
2144	5	F	tggtcctcagaccaagga
3314	71	H	tggtcctgtgactctgat			TGGTTCTGTGACTCCGAT	H	GTG
4318	0	W	tggtctcttcaaacagac			TGGTCTCTTCAAACAGAC	K	TTT
6259	0	W	tggtctcttcaaacggat			TGGTCTCTTCATACGGAA	K	TTT
1325	0	H	tggtctcttcacacagac			TGGTCTCTTCACACAGAC	K	TTT
4548	0	H	tggtctcttcacacagat			TGGTCTCTTCACACTGAA	K	TTT
5718	0	H	tggtctcttcacacaggc			TGGTCTCTTCACACGGAC	K	TTT
2989	0	W	tggtctcttcacacggac	K	TTT	TGGTCTCTTCACACGGAC	K	TTT
5891	0	S	tggtctcttcacacggat			TGGTCTCTTCACACGGAT	K	TTT
6281	0	K	tggtctcttcacagggac			TGGTCTCTTCACAGGGAC	K	TTT
1997	0	M	tggtctcttcacaggggc			TGGTCTCTTCACAGGGGC	K	TTT
736	0	K	tggtctcttcacatggac	K	TTT	TGGTCTCTTCACATGGAC
978	0	T	tggtgaaccagatgggac			TGGAGATCCAGATGGGAC	R	ACG
4896	70	R	tggtgaaccagccaggag			TGGTGAACCAGCCAGGAG	R	ACG
1436	103	R	tggtgaatcagccaggag			TGGTGAATCAGCCAGGAG	R	ACG
517	33	R	tggtgacaacaaagggac			TGGTGACAACAAAGGGAC	W	CCA
3326	37	R	tggtgacaatgaagggac			TGGTGACTAAGAAGGGAC	W	CCA
1563	97	R	tggtgaccacaaagggac	W	CCA	TGGTGACCACAAAGGGAC	W	CCA
4828	80	R	tggtgaccacgaaggcac			TGGTGACCACGAAGGCAC	W	CCA
900	152	R	tggtgaccacgaagggac	W	CCA	TGGTGACCACGAAGGGAC	W	CCA
4279	138	R	tggtgaccacgaagggat	W	CCA	TGGTGACCACGAAGGGAT	W	CCA
3964	95	R	tggtgaccacgaaggtac			TGGTGACCACGAAGGTAC	W	CCA
2242	99	R	tggtgaccacgaagtgaa			TGGTGACCACGAAGAGAT	W	CCA
3967	98	R	tggtgaccacgaagtgac			TGGTGACCACGAAGTGAC	W	CCA
624	94	R	tggtgaccaggaagggac			TGGTGACCAGGAAGGGAC	W	CCA
5954	26	R	tggtgaccatgaagagaa
3283	59	R	tggtgaccatgaagagac			TGGTGACCAAGAAGTGAC	W	CCA
1392	88	R	tggtgaccatgaagggaa			TGGTGACCAAGAAGGGAT	W	CCA
814	88	R	tggtgaccatgaagggac	W	CCA	TGGTGACCATGAAGGGAC	W	CCA
5973	0	R	tggtgacccagatgcgac			TGGCGACCCAGATGTGAC	R	ACG
1536	0	R	tggtgacccagatgggac			TGGTGACCCAGATGGGAC	R	ACG
3611	19	T	tggtgacccagatgggat			TGGTGACCCAGATGGGAT	R	ACG
5192	45	R	tggtgaccgtgaagggac			TGGTGACCGTGAAGGGAC	W	CCA
2932	57	R	tggtgagccagcaagagg
1545	148	R	tggtgagccagcaaggag			TGGTGAGCCAGCAAGGAG	R	ACG
2924	200	R	tggtgagccagccaggag	R	ACG	TGGTGAGCCAGCCAGGAG
2939	155	R	tggtgagccagccaggat			TGGTGAGCCAGCCAGGAT	R	ACG
4529	155	R	tggtgagccagccagggg			TGGTGAGCCAGCCAGGGG	R	ACG
1378	151	R	tggtgagccagccgggag			TGGTGAGCCAGCCGGGAG	R	ACG
2718	18	R	tggtgagccaggcagaac
5896	141	R	tggtgagcctgccaggag			TGGTGAGCCTGCCAGGAG	R	ACG
3112	144	R	tggtgagctagccaggag			TGGTGAGCTAGCCAGGAG	R	ACG
4851	106	R	tggtgagctagtcaggag			TGGTGAGCTAGTCAGGAG	R	ACG
4028	62	R	tggtgagctagtccggag
1063	146	R	tggtgagtcagccaggag			TGGTGAGTCAGCCAGGAG	R	ACG
3920	27	R	tggtgatcatgaagggac			TGGTGATCATGAAGGGAC	W	CCA
4138	148	R	tggtgatccagccaggag			TGGTGATCCAGCCAGGAG	R	ACG
4567	76	H	tggtgatgtgactcggat			TGGTGATGTGACTCGGAT	H	GTG
5560	95	H	tggtgcaatgactcagat			TGGTGCAATGACTCAGAT	H	GTG
2305	155	P	tggtgcactggccgggaa
5200	27	F	tggtgcagaaacctggga			TGGTGCAGAAACCTGGGA	F	GAA
3309	24	S	tggtgcagccagaagtct
2879	144	H	tggtgcagtgactcagat			TGGTGCAGTGACTCAGAT	H	GTG
4201	73	H	tggtgcagtgactcggat			TGGTGCAGTGACTCGGAT	H	GTG
3526	4	G	tggtgcagtgactgggat			TGGTGCGGTGACTAGGAT	H	GTG
4357	71	P	tggtgcatgggccaggaa
833	156	P	tggtgcattggccaggaa
5594	92	P	tggtgcattggccgagag
3750	200	P	tggtgcattggccgggaa
5022	95	G	tggtgcattggctggaat
466	149	P	tggtgcattggctgggaa
2428	64	F	tggtgccaaaacccagga	F	GAA	TGGTGCCAAAACCCAGGA
4865	69	F	tggtgccaaaacccgaga			TGGTGCCAAAACCCGAGA	F	GAA
5440	109	F	tggtgccaaaacccggga	F	GAA	TGGTGCCAAAACCCGGGA
2627	49	F	tggtgccaaaaccgggga			TGGTGCCAAAACCGGGGA	F	GAA
5740	52	F	tggtgccaaaacctggag			TGGTGCCAAAACCTGGAG	F	GAA
4023	54	F	tggtgccaaaacctggga	F	GAA	TGGTGCCAAAACCTGGGA
6283	5	F	tggtgccaaaactcggga			TGGTGCCAAAACTCGGGA	F	GAA
4627	0	F	tggtgccaaaatctgggc			TGGTGCCAAAACCTGGGT	F	GAA
2046	0	F	tggtgccaaagacccggg			TGGTGCCAAAGACCCGGG	F	GAA
576	104	F	tggtgccaagacccggga			TGGTGCCAAGACCCGGGA	F	GAA
2434	2	L	tggtgccaggactcggat			TGGTGCCAGGACTCGGAT	H	GTG
3032	0	L	tggtgccaggagtggttc			TGGTGCCAGGAGTGGTTC	L	CAG
5479	1	H	tggtgccataactcagat			TGGTGCCATAACTCAGAT	H	GTG
4783	0	F	tggtgccataactcgaat			TGGTGCCATAACTCGAAT	H	GTG
5334	0	H	tggtgccatcactcggat			TGGTGCCATCACTCGGAT	H	GTG
977	0	H	tggtgccatgactaggat			TGGTGCCATGACTAGGAT	H	GTG
4543	25	H	tggtgccatgactcacat			TGGTGCCATGACTCACAT	H	GTG
5151	37	H	tggtgccatgactcagac			TGGTGCCATGACTCAGAC	H	GTG
3599	83	H	tggtgccatgactcagat	H	GTG	TGGTGCCATGACTCAGAT	H	GTG
4742	14	H	tggtgccatgactccgat			TGGTGCCATGACTCCGAT	H	GTG
1496	1	H	tggtgccatgactcctat			TGGTGCCATGACTCCTAT	H	GTG
2439	0	H	tggtgccatgactcgaat			TGGTGCCATGACTCGAAT	H	GTG
2371	0	H	tggtgccatgactcgcat			TGGTGCCATGACTCGCAT	H	GTG
1237	0	H	tggtgccatgactcggac			TGGTGCCATGACTCGGAC	H	GTG
738	2	H	tggtgccatgactcggat	H	GTG	TGGTGCCATGACTCGGAT
1248	0	H	tggtgccatgactcgggt			TGGTGCCATGACTCGGGT	H	GTG
1596	0	H	tggtgccatgactcggtt			TGGTGCCATGACTCGGTT	H	GTG
4806	0	H	tggtgccatgactctgat			TGGTGCCATGACTCTGAT	H	GTG
2837	0	H	tggtgccatgacttggat			TGGTGCCATGACTTGGAT	H	GTG
2673	0	H	tggtgccatgacttggtt			TGGTGCCTTGACTTGGAT	H	GTG
513	0	L	tggtgccatgagtcggat			TGGTGCCATGAGTCGGAT	H	GTG
1017	0	H	tggtgccatgattcagac			TGGTGCCATGACTCAGAT	H	GTG
1662	49	H	tggtgccatgattcagat			TGGTGCCATGATTCAGAT	H	GTG
1080	110	F	tggtgcccaaacccggga			TGGTGCCCAAACCCGGGA	F	GAA
2704	0	K	tggtgcccaaagtggagg			TGGTGCCCAAAGTGGAGG	K	CTT
6073	31	K	tggtgcccaacatgaggc
6264	0	K	tggtgcccaacatggagg			TGGTGCCCAACATGGAGG	K	CTT
1312	97	K	tggtgcccaacatggggc			TGGAGCCCAACTTGGGGC	K	CTT
5565	63	K	tggtgcccaacatggggt
4269	58	K	tggtgcccaacattgggc
1067	72	K	tggtgcccaacgtggagg	K	CTT	TGGTGCCCAACGTGGAGG
4653	118	K	tggtgcccaacgtgggac			TGGAGCCCAACGTGGGTC	K	CTT
4018	160	K	tggtgcccaacgtggggc			TGGTGCCCAACGTGGGGC	K	CTT
4669	72	K	tggtgcccaacgtggggg			TGGTGCCCAACGTGGGGG	K	CTT
2103	54	K	tggtgcccaacgtgggtg			TGGTGCCCAACGTGGGTG	K	CTT
1553	47	K	tggtgcccaactttgggg
2137	73	K	tggtgcccaatgcggggc
594	116	K	tggtgcccaatgtggggc			TGGTGCCCAATGTGGGGC	K	CTT
3192	33	K	tggtgcccaatgtggggg			TGGTGCCCAAGGTGGTGG	K	CTT
4636	12	K	tggtgcccaatgtgggtg
1454	103	K	tggtgccccaacagggac
3557	44	K	tggtgccccacgtgagga
2691	14	K	tggtgccccatgtgaggc
3606	19	I	tggtgccccgcatgagga
3383	40	H	tggtgccctgactcagat			TGGTGCCCTGACTCAGAT	H	GTG
6203	7	H	tggtgccctgactcggat	H	GTG	TGGTGCCCTGACTCGGAT
584	32	H	tggtgccctgactgagat			TGGTGCCCTGACTGAGAT	H	GTG
2171	0	H	tggtgccctgacttggat			TGGTGCCCTGACTTGGAT	H	GTG
5459	89	F	tggtgccgaaaaccggga			TGGTGCAGAAACCCGGGA	F	GAA
2658	104	F	tggtgccgaaacacggca
1790	111	F	tggtgccgaaacccagga			TGGTGCCGAAACCCAGGA	F	GAA
1176	153	F	tggtgccgaaacccggca			TGGTGCCGAAACCCGGCA	F	GAA
4224	146	F	tggtgccgaaacccggga			TGGTGCCGAAACCCGGGA	F	GAA
2804	142	F	tggtgccgaaaccgggaa			TGGTGCCGAAACCAGGGA	F	GAA
5463	62	F	tggtgccgaaacctggga	F	GAA	TGGTGCCGAAACCTGGGA
2848	44	F	tggtgccgaaactcagta
2187	7	F	tggtgccgaaagcccggg
5469	91	F	tggtgccgaaatctggaa			TGGTGCCGAAAACTGGTA	F	GAA
2534	0	F	tggtgccgaagacccagg			TGGTGCAGAAGACCCCGG	F	GAA
942	0	F	tggtgccgaagaccccgg			TGGTGCCGAAGACCCCGG	F	GAA
1109	0	F	tggtgccgaagacccggg			TGGTGCCGAAGACCCGGG	F	GAA
6177	0	F	tggtgccgaagacctggg			TGGTGCTGAAGACCCGGG	F	GAA
2940	57	F	tggtgccgcaactcggat			TGGTGCCGCAACTCGGAT	H	GTG
2325	69	H	tggtgccgcgactcagat			TGGTGCCGCGACTCAGAT	H	GTG
3432	58	H	tggtgccgcgactcggat			TGGTGCCGCGACTCGGAT	H	GTG
6095	74	H	tggtgccgtaactcagat			TGGTGCCGTAACTCAGAT	H	GTG
5292	54	F	tggtgccgtaactcggat			TGGTGCCGTAACTCGGAT	H	GTG
5331	89	H	tggtgccgtcactcagat			TGGTGCCGTCACTCAGAT	H	GTG
2965	44	H	tggtgccgtcactcggat			TGGTGCCGTCACTCGGAT	H	GTG
4884	85	H	tggtgccgtgacacagat			TGGTGCCGTGACACAGAT	H	GTG
4024	0	H	tggtgccgtgacgtggat			TGGTGCCGTGACGTGGAT	H	GTG
4545	25	H	tggtgccgtgactaggat			TGGTGCCGTGACTAGGAT	H	GTG
5894	92	H	tggtgccgtgactcagac			TGGTGCCGTGACTCAGAC	H	GTG
3604	145	H	tggtgccgtgactcagat	H	GTG	TGGTGCCGTGACTCAGAT	H	GTG
3320	82	H	tggtgccgtgactccgat			TGGTGCCGTGACTCCGAT	H	GTG
4817	0	H	tggtgccgtgactcgaac			TGGTGCCGTGACTCGCAA	H	GTG
2867	0	H	tggtgccgtgactcgaat			TGGTGCCGTGACTCGAAT	H	GTG
4895	44	F	tggtgccgtgactcggaa			TGGTGCCGTGACTCGGAA	H	GTG
569	30	H	tggtgccgtgactcggac			TGGTGCCGTGACTCGGAC	H	GTG
4881	18	H	tggtgccgtgactcggag			TGGTGCCGTGACTCGGAG	H	GTG
3530	78	H	tggtgccgtgactcggat	H	GTG	TGGTGCCGTGACTCGGAT
3892	99	H	tggtgccgtgactctgat			TGGTGCCGTGACTCTGAT	H	GTG
5332	18	H	tggtgccgtgactgggat			TGGTGCCGTGACTGGGAT	H	GTG
3521	81	H	tggtgccgtgacttagat			TGGTGCCGTGACTTAGAT	H	GTG
2457	16	H	tggtgccgtgacttggat	H	GTG	TGGTGCCGTGACTTGGAT
3610	0	H	tggtgccgtgacttgggt			TGGTGCCGTGACTTGGGT	H	GTG
975	23	H	tggtgccgtgattcagac			TGGTGCCGTGACTCAGAT	H	GTG
2543	85	H	tggtgccgtgattcagat			TGGTGCCGTGATTCAGAT	H	GTG
4251	32	H	tggtgccgtgattcggat			TGGTGCCGTGATTCGGAT	H	GTG
2957	33	H	tggtgccgtggctcggat			TGGTGCCGTGGCTCGGAT	H	GTG
1154	53	H	tggtgccgtgtctcggat			TGGTGCCGTGTCTCGGAT	H	GTG
5988	112	K	tggtgcctgaacagggac
5181	81	H	tggtgccttgactcagat			TGGTGCCTTGACTCAGAT	H	GTG
3760	0	H	tggtgccttgactcggat			TGGTGCCTTGACTCGGAT	H	GTG
3231	66	F	tggtgcggaaacccagga			TGGTGCGGAAACCCAGGA	F	GAA
5985	148	H	tggtgcggtgactcagat			TGGTGCGGTGACTCAGAT	H	GTG
4109	79	H	tggtgcggtgactcggat			TGGTGCGGTGACTCGGAT	H	GTG
4337	29	H	tggtgcggtgactcgtat			TGGTGCTGTGACTCGGAT	H	GTG
5671	24	H	tggtgcggtgacttggat			TGGTGCGGTGACTTGGAT	H	GTG
1247	92	P	tggtgcgttggctgggaa
4045	139	H	tggtgctatgactcagat			TGGTGCTATGACTCAGAT	H	GTG
971	78	H	tggtgctatgactcggat			TGGTGCTATGACTCGGAT	H	GTG
3748	29	H	tggtgctatgacttggat			TGGTGCTATGACTTGGAT	H	GTG
989	106	F	tggtgctgaaaccaggga			TGGTGCTGAAACCAGGGA	F	GAA
5572	69	F	tggtgctgaaaccaggta			TGGTGCTGAAACCTGGAA	F	GAA
2587	43	F	tggtgctgaaacccaaga			TGGTGCTGAAACCCAAGA	F	GAA
5814	58	F	tggtgctgaaacccagga			TGGTGCTGAAACCCAGGA	F	GAA
3901	141	F	tggtgctgaaacccggga	F	GAA	TGGTGCTGAAACCCGGGA
2042	109	F	tggtgctgaaacctggga			TGGTGCTGAAACCTGGGA	F	GAA
5081	45	F	tggtgctgaaacgcagga			TGGTGCTGAAACACGGGA	F	GAA
2359	38	F	tggtgctgaaatccagga			TGGTGCTGAAAACCTGGA	F	GAA
5410	55	F	tggtgctgaaatctggga			TGGTGCTGAAATCTGGGA	F	GAA
906	0	F	tggtgctgaagaccaggg			TGGTGCTGAAGACCAGGG	F	GAA
1130	0	F	tggtgctgaagacccagg			TGGTGCTGAAGACCCAGG	F	GAA
3724	0	F	tggtgctgaagacccgag			TGGTGCTGAAGACCCGAG	F	GAA
812	0	F	tggtgctgaagacccggg	F	GAA	TGGTGCTGAAGACCCGGG	F	GAA
4664	0	F	tggtgctgaagacctggg			TGGTGCTGAAGACCTGGG	F	GAA
5537	0	F	tggtgctgaagactgggg			TGGTGCTGAAGACTGGGG	F	GAA
941	0	F	tggtgctgaagatccagg			TGGTGCTGAAGAACCTGG	F	GAA
2377	0	F	tggtgctgaagatctggg			TGGTGCTGAAGATCTGGG	F	GAA
3979	105	H	tggtgctgtaactcggat			TGGTGCTGTAACTCGGAT	H	GTG
4250	20	H	tggtgctgtgacatggat			TGGTGCTGTGACATGGAT	H	GTG
6148	135	H	tggtgctgtgacccagat			TGGTGCTGTGACCCAGAT	H	GTG
3986	88	H	tggtgctgtgacccggat			TGGTGCTGTGACCCGGAT	H	GTG
4121	154	H	tggtgctgtgactcagaa			TGGTGCTGTGACTCAGAA	H	GTG
3836	200	H	tggtgctgtgactcagat	H	GTG	TGGTGCTGTGACTCAGAT	H	GTG
654	79	H	tggtgctgtgactcaggc			TGGTGCTGTGACTCAGGC	H	GTG
2670	88	H	tggtgctgtgactcgaat			TGGTGCTGTGACTCGAAT	H	GTG
2687	75	H	tggtgctgtgactcggac			TGGTGCTGTGACTCGGAC	H	GTG
1302	69	H	tggtgctgtgactcggat	H	GTG	TGGTGCTGTGACTCGGAT	H	GTG
4245	129	H	tggtgctgtgactctgat			TGGTGCTGTGACTCTGAT	H	GTG
562	90	H	tggtgctgtgactgggat			TGGTGCTGTGACTGGGAT	H	GTG
3799	75	H	tggtgctgtgacttcgat			TGGTGCTGTGACTTCGAT	H	GTG
5654	97	H	tggtgctgtgacttggat	H	GTG	TGGTGCTGTGACTTGGAT
4219	14	H	tggtgctgtgacttgtat			TGGTGCTGTGACTTGTAT	H	GTG
2971	92	H	tggtgctgtgattcagac			TGGTGCTGTGACTCAGAT	H	GTG
5201	136	H	tggtgctgtgattcagat			TGGTGCTGTGATTCAGAT	H	GTG
3466	102	H	tggtgctgtgattcggat			TGGTGCTGTGATTCGGAT	H	GTG
3586	62	H	tggtgctgtgatttggat			TGGTGCTGTGATTTGGAT	H	GTG
5946	98	H	tggtgctgtgcctcggat			TGGTGCTGTGCCTCGGAT	H	GTG
583	0	H	tggtgctgtggcatggat			TGGTGCTGTGACGTGGAT	H	GTG
4699	66	H	tggtgctgtggctcggat			TGGTGCTGTGGCTCGGAT	H	GTG
2955	40	H	tggtgctgtggctcggct			TGGTGCTGTGCCTCGGGT	H	GTG
2852	95	H	tggtgctgtgtctcggat			TGGTGCTGTGTCTCGGAT	H	GTG
1371	11	P	tggtggattgtccaggag
5209	60	K	tggtggccaacgcggggc
6108	7	P	tggtggcccgtaggggat
1007	149	H	tggtggtgtgactcagat			TGGTGGTGTGACTCAGAT	H	GTG
1579	70	L	tggtgtaagaggtgggat			TGGTGTGAGAAGTGGGAT	L	CAG
1475	145	S	tggtgtagtcatcaggat
1675	14	P	tggtgtagtgcctgggaa
1435	94	P	tggtgtattggctgggaa
2916	65	L	tggtgtcagaaatgggat			TGGTGTCAGAAATGGGAT	L	CAG
6219	56	L	tggtgtcagaagagggaa			TGGTGTCAGAAGAGGGAA	L	CAG
3806	139	L	tggtgtcagaagcgggat			TGGTGTCAGAAGCGGGAT	L	CAG
5812	70	L	tggtgtcagaagtgagaa			TGGTGTCAGAAGTGAGAA	L	CAG
1079	147	L	tggtgtcagaagtgagat			TGGTGTCAGAAGTGAGAT	L	CAG
2626	200	L	tggtgtcagaagtgggat	L	CAG	TGGTGTCAGAAGTGGGAT
1024	139	L	tggtgtcagaagtgggct			TGGTGTCAGAAGTGGGCT	L	CAG
6097	145	L	tggtgtcagaagttggat			TGGTGTCAGAAGTTGGAT	L	CAG
1100	0	L	tggtgtcataactcggat			TGGTGACATTACTCGGAT	H	GTG
4009	17	H	tggtgtcatgactcagat			TGGTGTCATGACTCAGAT	H	GTG
3818	0	L	tggtgtcatgactcggat			TGGTGTCATGACTCGGAT	H	GTG
5996	0	L	tggtgtcatgacttggat			TGGTGACTTGACTTGGAT	H	GTG
3478	75	K	tggtgtccaatgtggggc			TGGTGTCCAATGTGGGGC
4825	87	H	tggtgtcgtgactcagat			TGGTGTCGTGACTCAGAT	H	GTG
1744	36	H	tggtgtcgtgactcggat			TGGTGTCGTGACTCGGAT	H	GTG
5603	0	H	tggtgtcgtgacttggat			TGGTGTCGTGACTTGGAT	H	GTG
5645	3	H	tggtgtcgtgattcggat			TGGTGTCGTGATTCGGAT	H	GTG
6196	6	H	tggtgtggtgactcggat			TGGTGTGGTGACTCGGAT	H	GTG
2941	93	H	tggtgttgtgactcggat			TGGTGTTGTGACTCGGAT	H	GTG
1027	42	R	tggttaccacaaagggac			TGGTAACCACTAAGGGAC	W	CCA
2415	29	E	tggttacctgaccgggaa			TGGTTACCTGACCGGGAA	E	CTC
6081	19	H	tggttccatgactcagat			TGGTTCCATGACTCAGAT	H	GTG
3035	97	E	tggttccctaaccaggaa			TGGTTCCCTAACCAGGAA	E	CTC
5064	5	E	tggttccctcaccaagaa			TGGTTCCCTAACCACGAA	E	CTC
2630	48	E	tggttccctgacagggaa			TGGTTCCCTGACAGGGAA	E	CTC
3291	45	E	tggttccctgaccaagaa			TGGTTCCCTGACCAAGAA	E	CTC
1945	137	E	tggttccctgaccaggaa	E	CTC	TGGTTCCCTGACCAGGAA
5360	3	E	tggttccctgaccagtta			TGGTTCCCTGACCAGTTA	E	CTC
2643	43	E	tggttccctgaccggcaa			TGGTTCCCTGACCGGCAA	E	CTC
3687	98	E	tggttccctgaccgggaa	E	CTC	TGGTTCCCTGACCGGGAA
1189	61	E	tggttccctgacctagaa			TGGTTCCCTGACCTAGAA	E	CTC
2256	100	E	tggttccctgacctggaa	E	CTC	TGGTTCCCTGACCTGGAA
6255	3	E	tggttccctgacggggaa			TGGTTCCCTGACGGGGAA	E	CTC
5388	64	E	tggttccctgactaggaa			TGGTTCCCTGACTAGGAA	E	CTC
642	0	E	tggttccctgactgagaa			TGGTTCCCTGACTGAGAA	E	CTC
1387	0	E	tggttccctgactgcaaa			TGGTTCCCTGACTGCAAA	E	CTC
3723	8	E	tggttccctgactggaaa			TGGTTCCCTGACTGGAAA	E	CTC
5585	63	E	tggttccctgactgggaa	E	CTC	TGGTTCCCTGACTGGGAA
3628	54	E	tggttccctgacttggaa			TGGTTCCCTGACTTGGAA	E	CTC
2866	17	E	tggttccctgatcaagga
2740	69	E	tggttccctgatcaggaa			TGGTTCCCTGATCAGGAA	E	CTC
2579	0	E	tggttccctgatggggaa			TGGTTCCCTGATGGGGAA	E	CTC
4434	0	E	tggttccctgcctgggaa			TGGTTCCCTGCCTGGGAA	E	CTC
4648	200	E	tggttccctggccaggaa			TGGTTCCCTGGCCAGGAA	E	CTC
4607	47	F	tggttccgaaacctggga			TGGTTCCGAAACCTGGGA	F	GAA
2387	8	H	tggttccgtgactcggat			TGGTTCCGTGACTCGGAT	H	GTG
5448	93	E	tggttccttgaccaggaa			TGGTTCCTTGACCAGGAA	E	CTC
5397	0	G	tggttcgctgactgggaa			TGGTTCGCTGACTGGGAA	E	CTC
4666	76	E	tggttctctgaccaggaa			TGGTTCTCTGACCAGGAA	E	CTC
1124	23	E	tggttctctgaccgggaa			TGGTTCTCTGACCGGGAA	E	CTC
1013	0		tggttctctgactgggaa			TGGTTCTCTGACTGGGAA	E	CTC
1244	140	H	tggttctgtgactcagat			TGGTTCTGTGACTCAGAT	H	GTG
1901	72	E	tggttgcctggccaggaa			TGGTTGCCTGGCCAGGAA	E	CTC
3506	69	L	tggtttcagtagtgggat			TGGTTTCAGTAGTGGGAT	L	CAG
877	93	E	tggtttcctgaccaggaa			TGGTTTCCTGACCAGGAA	E	CTC
4700	0	E	tggtttcctgaccgggaa			TGGTTTCCTGACCGGGAA	E	CTC
3888	0	E	tggtttcctgactgggaa			TGGTTTCCTGACTGGGAA	E	CTC
1537	32	L	tggtttctgaagtgagat
1455	0	W	tggtttcttcacacggac			TGGTTTCTTCACACGGAC	K	TTT
935	15	R	tgtcaaccatgaagggac
1556	58	R	tgtcgagccagccaggag
3881	64	P	tgtgggctcgtccaggat
1136	90	R	tgttgaccacgaagggac
5524	45	P	tgttgcattggctgggaa
4866	46	H	tgttgccgtgactcagat
1654	23	H	tgttgctgtgactcggat
